# Supplementary material for: Conserved pigment pathways underpin the dark insectiform floral structures of sexually deceptive Chiloglottis (Orchidaceae)
Source: Front Plant Sci. 2022 Oct 5;13:976283. doi: 10.3389/fpls.2022.976283 (PMC9581149; doi:10.3389/fpls.2022.976283)
Supplement: Supplementary file 1 [file Data_Sheet_1.ZIP]

Archive with 4 entries (4 files):
- Chilo_k25c12q2w25b1.nex0
- Chilo_k25c12q2w25b1.nex0.sets
- genetree.Chilo_k25c12q2w25b1.nex0.IQTREE.tree
- Speciestree.Chilo_k25c12q2w25b1.nex0.ASTRAL.BS20contract.tree
