# Supplementary material for: Conserved pigment pathways underpin the dark insectiform floral structures of sexually deceptive Chiloglottis (Orchidaceae)
Source: Front Plant Sci. 2022 Oct 5;13:976283. doi: 10.3389/fpls.2022.976283 (PMC9581149; doi:10.3389/fpls.2022.976283)
Supplement: Supplementary file 1 [file Data_Sheet_1.ZIP › Chilo_k25c12q2w25b1.nex0.sets]

#nexus
begin sets;
charset contig1 = 1 - 75 ;
charset contig2 = 76 - 150 ;
charset contig4 = 151 - 225 ;
charset contig5 = 226 - 300 ;
charset contig6 = 301 - 375 ;
charset contig7 = 376 - 600 ;
charset contig8 = 601 - 675 ;
charset contig9 = 676 - 900 ;
charset contig10 = 901 - 1350 ;
charset contig11 = 1351 - 1500 ;
charset contig14 = 1501 - 1725 ;
charset contig15 = 1726 - 1875 ;
charset contig16 = 1876 - 2025 ;
charset contig17 = 2026 - 2175 ;
charset contig20 = 2176 - 2400 ;
charset contig21 = 2401 - 2550 ;
charset contig22 = 2551 - 2700 ;
charset contig23 = 2701 - 2850 ;
charset contig26 = 2851 - 3000 ;
charset contig28 = 3001 - 3150 ;
charset contig31 = 3151 - 3375 ;
charset contig32 = 3376 - 3450 ;
charset contig33 = 3451 - 3525 ;
charset contig35 = 3526 - 3600 ;
charset contig36 = 3601 - 3675 ;
charset contig37 = 3676 - 3750 ;
charset contig38 = 3751 - 3825 ;
charset contig39 = 3826 - 4050 ;
charset contig41 = 4051 - 4125 ;
charset contig42 = 4126 - 4350 ;
charset contig43 = 4351 - 4575 ;
charset contig44 = 4576 - 4650 ;
charset contig46 = 4651 - 4725 ;
charset contig47 = 4726 - 4875 ;
charset contig49 = 4876 - 4950 ;
charset contig50 = 4951 - 5025 ;
charset contig52 = 5026 - 5175 ;
charset contig54 = 5176 - 5325 ;
charset contig55 = 5326 - 5400 ;
charset contig56 = 5401 - 5475 ;
charset contig57 = 5476 - 5550 ;
charset contig58 = 5551 - 5700 ;
charset contig59 = 5701 - 5775 ;
charset contig61 = 5776 - 5925 ;
charset contig62 = 5926 - 6075 ;
charset contig65 = 6076 - 6225 ;
charset contig68 = 6226 - 6300 ;
charset contig69 = 6301 - 6450 ;
charset contig71 = 6451 - 6525 ;
charset contig72 = 6526 - 6675 ;
charset contig73 = 6676 - 6750 ;
charset contig74 = 6751 - 6825 ;
charset contig77 = 6826 - 6975 ;
charset contig80 = 6976 - 7050 ;
charset contig81 = 7051 - 7275 ;
charset contig82 = 7276 - 7500 ;
charset contig83 = 7501 - 7575 ;
charset contig85 = 7576 - 7650 ;
charset contig87 = 7651 - 7725 ;
charset contig88 = 7726 - 7800 ;
charset contig94 = 7801 - 7950 ;
charset contig95 = 7951 - 8100 ;
charset contig96 = 8101 - 8175 ;
charset contig97 = 8176 - 8325 ;
charset contig98 = 8326 - 8400 ;
charset contig100 = 8401 - 8475 ;
charset contig101 = 8476 - 8550 ;
charset contig102 = 8551 - 8625 ;
charset contig105 = 8626 - 8700 ;
charset contig107 = 8701 - 8775 ;
charset contig110 = 8776 - 8850 ;
charset contig112 = 8851 - 8925 ;
charset contig116 = 8926 - 9000 ;
charset contig117 = 9001 - 9150 ;
charset contig120 = 9151 - 9225 ;
charset contig122 = 9226 - 9300 ;
charset contig123 = 9301 - 9375 ;
charset contig125 = 9376 - 9450 ;
charset contig127 = 9451 - 9525 ;
charset contig128 = 9526 - 9600 ;
charset contig130 = 9601 - 9675 ;
charset contig133 = 9676 - 9750 ;
charset contig134 = 9751 - 9900 ;
charset contig135 = 9901 - 9975 ;
charset contig136 = 9976 - 10050 ;
charset contig138 = 10051 - 10575 ;
charset contig139 = 10576 - 10650 ;
charset contig140 = 10651 - 10725 ;
charset contig141 = 10726 - 10950 ;
charset contig142 = 10951 - 11100 ;
charset contig143 = 11101 - 11325 ;
charset contig144 = 11326 - 11400 ;
charset contig145 = 11401 - 11475 ;
charset contig146 = 11476 - 11550 ;
charset contig147 = 11551 - 11775 ;
charset contig150 = 11776 - 11925 ;
charset contig152 = 11926 - 12000 ;
charset contig155 = 12001 - 12150 ;
charset contig156 = 12151 - 12225 ;
charset contig157 = 12226 - 12975 ;
charset contig158 = 12976 - 13200 ;
charset contig159 = 13201 - 13275 ;
charset contig163 = 13276 - 13500 ;
charset contig167 = 13501 - 13800 ;
charset contig170 = 13801 - 13875 ;
charset contig171 = 13876 - 14025 ;
charset contig172 = 14026 - 14100 ;
charset contig173 = 14101 - 14175 ;
charset contig174 = 14176 - 14250 ;
charset contig177 = 14251 - 14400 ;
charset contig182 = 14401 - 14550 ;
charset contig183 = 14551 - 14775 ;
charset contig184 = 14776 - 14850 ;
charset contig185 = 14851 - 15075 ;
charset contig186 = 15076 - 15225 ;
charset contig188 = 15226 - 15375 ;
charset contig189 = 15376 - 15450 ;
charset contig191 = 15451 - 15600 ;
charset contig192 = 15601 - 15675 ;
charset contig193 = 15676 - 15750 ;
charset contig194 = 15751 - 15825 ;
charset contig198 = 15826 - 15900 ;
charset contig199 = 15901 - 15975 ;
charset contig200 = 15976 - 16050 ;
charset contig201 = 16051 - 16125 ;
charset contig202 = 16126 - 16200 ;
charset contig203 = 16201 - 16425 ;
charset contig205 = 16426 - 16500 ;
charset contig209 = 16501 - 16575 ;
charset contig211 = 16576 - 16650 ;
charset contig214 = 16651 - 16800 ;
charset contig215 = 16801 - 17025 ;
charset contig216 = 17026 - 17175 ;
charset contig218 = 17176 - 17325 ;
charset contig219 = 17326 - 17400 ;
charset contig220 = 17401 - 17625 ;
charset contig222 = 17626 - 17775 ;
charset contig224 = 17776 - 17925 ;
charset contig225 = 17926 - 18000 ;
charset contig226 = 18001 - 18150 ;
charset contig227 = 18151 - 18225 ;
charset contig231 = 18226 - 18300 ;
charset contig233 = 18301 - 18525 ;
charset contig234 = 18526 - 18600 ;
charset contig235 = 18601 - 18750 ;
charset contig237 = 18751 - 18975 ;
charset contig239 = 18976 - 19125 ;
charset contig240 = 19126 - 19425 ;
charset contig242 = 19426 - 19575 ;
charset contig245 = 19576 - 19650 ;
charset contig246 = 19651 - 19725 ;
charset contig250 = 19726 - 19875 ;
charset contig251 = 19876 - 20175 ;
charset contig258 = 20176 - 20325 ;
charset contig259 = 20326 - 20475 ;
charset contig261 = 20476 - 20700 ;
charset contig262 = 20701 - 20850 ;
charset contig264 = 20851 - 20925 ;
charset contig265 = 20926 - 21000 ;
charset contig266 = 21001 - 21150 ;
charset contig269 = 21151 - 21225 ;
charset contig270 = 21226 - 21375 ;
charset contig272 = 21376 - 21450 ;
charset contig273 = 21451 - 22125 ;
charset contig277 = 22126 - 22275 ;
charset contig278 = 22276 - 22425 ;
charset contig280 = 22426 - 22500 ;
charset contig281 = 22501 - 22575 ;
charset contig283 = 22576 - 22650 ;
charset contig286 = 22651 - 22725 ;
charset contig289 = 22726 - 22800 ;
charset contig290 = 22801 - 22875 ;
charset contig291 = 22876 - 22950 ;
charset contig292 = 22951 - 23025 ;
charset contig293 = 23026 - 23175 ;
charset contig294 = 23176 - 23250 ;
charset contig295 = 23251 - 23325 ;
charset contig297 = 23326 - 23400 ;
charset contig300 = 23401 - 23625 ;
charset contig301 = 23626 - 23700 ;
charset contig304 = 23701 - 23775 ;
charset contig305 = 23776 - 23850 ;
charset contig306 = 23851 - 23925 ;
charset contig307 = 23926 - 24075 ;
charset contig308 = 24076 - 24150 ;
charset contig309 = 24151 - 24300 ;
charset contig310 = 24301 - 24375 ;
charset contig311 = 24376 - 24525 ;
charset contig312 = 24526 - 24600 ;
charset contig315 = 24601 - 24675 ;
charset contig317 = 24676 - 24750 ;
charset contig324 = 24751 - 24900 ;
charset contig325 = 24901 - 25125 ;
charset contig326 = 25126 - 25200 ;
charset contig327 = 25201 - 25275 ;
charset contig329 = 25276 - 25350 ;
charset contig333 = 25351 - 25425 ;
charset contig334 = 25426 - 25575 ;
charset contig335 = 25576 - 25650 ;
charset contig338 = 25651 - 25725 ;
charset contig339 = 25726 - 25800 ;
charset contig341 = 25801 - 25875 ;
charset contig343 = 25876 - 26025 ;
charset contig345 = 26026 - 26175 ;
charset contig347 = 26176 - 26250 ;
charset contig350 = 26251 - 26400 ;
charset contig352 = 26401 - 26550 ;
charset contig354 = 26551 - 26700 ;
charset contig355 = 26701 - 26775 ;
charset contig356 = 26776 - 26850 ;
charset contig358 = 26851 - 26925 ;
charset contig359 = 26926 - 27000 ;
charset contig361 = 27001 - 27075 ;
charset contig362 = 27076 - 27225 ;
charset contig365 = 27226 - 27375 ;
charset contig367 = 27376 - 27450 ;
charset contig368 = 27451 - 27600 ;
charset contig369 = 27601 - 27825 ;
charset contig372 = 27826 - 28125 ;
charset contig375 = 28126 - 28500 ;
charset contig377 = 28501 - 28575 ;
charset contig378 = 28576 - 28800 ;
charset contig379 = 28801 - 28875 ;
charset contig381 = 28876 - 28950 ;
charset contig382 = 28951 - 29025 ;
charset contig383 = 29026 - 29400 ;
charset contig384 = 29401 - 29625 ;
charset contig385 = 29626 - 30075 ;
charset contig386 = 30076 - 30225 ;
charset contig387 = 30226 - 30450 ;
charset contig388 = 30451 - 30525 ;
charset contig389 = 30526 - 30600 ;
charset contig390 = 30601 - 30675 ;
charset contig391 = 30676 - 30825 ;
charset contig393 = 30826 - 30900 ;
charset contig396 = 30901 - 31125 ;
charset contig399 = 31126 - 31200 ;
charset contig402 = 31201 - 31275 ;
charset contig405 = 31276 - 31425 ;
charset contig407 = 31426 - 31575 ;
charset contig408 = 31576 - 31800 ;
charset contig409 = 31801 - 31875 ;
charset contig410 = 31876 - 32175 ;
charset contig411 = 32176 - 32550 ;
charset contig412 = 32551 - 32625 ;
charset contig413 = 32626 - 32700 ;
charset contig414 = 32701 - 33000 ;
charset contig415 = 33001 - 33075 ;
charset contig420 = 33076 - 33225 ;
charset contig421 = 33226 - 33375 ;
charset contig422 = 33376 - 33600 ;
charset contig423 = 33601 - 33675 ;
charset contig424 = 33676 - 33825 ;
charset contig425 = 33826 - 33900 ;
charset contig426 = 33901 - 34050 ;
charset contig427 = 34051 - 34125 ;
charset contig428 = 34126 - 34200 ;
charset contig429 = 34201 - 34350 ;
charset contig430 = 34351 - 34500 ;
charset contig432 = 34501 - 34800 ;
charset contig434 = 34801 - 34875 ;
charset contig435 = 34876 - 35100 ;
charset contig437 = 35101 - 35250 ;
charset contig438 = 35251 - 35550 ;
charset contig439 = 35551 - 36075 ;
charset contig443 = 36076 - 36300 ;
charset contig444 = 36301 - 36525 ;
charset contig446 = 36526 - 36825 ;
charset contig447 = 36826 - 36975 ;
charset contig449 = 36976 - 37200 ;
charset contig450 = 37201 - 37500 ;
charset contig451 = 37501 - 37650 ;
charset contig452 = 37651 - 38025 ;
charset contig453 = 38026 - 38325 ;
charset contig454 = 38326 - 38400 ;
charset contig455 = 38401 - 38475 ;
charset contig456 = 38476 - 38700 ;
charset contig457 = 38701 - 38925 ;
charset contig458 = 38926 - 39000 ;
charset contig462 = 39001 - 39075 ;
charset contig464 = 39076 - 39600 ;
charset contig465 = 39601 - 39750 ;
charset contig466 = 39751 - 39900 ;
charset contig467 = 39901 - 40125 ;
charset contig469 = 40126 - 40200 ;
charset contig470 = 40201 - 40275 ;
charset contig471 = 40276 - 40650 ;
charset contig472 = 40651 - 40875 ;
charset contig476 = 40876 - 41025 ;
charset contig478 = 41026 - 41100 ;
charset contig479 = 41101 - 41175 ;
charset contig480 = 41176 - 41325 ;
charset contig481 = 41326 - 41475 ;
charset contig482 = 41476 - 41550 ;
charset contig483 = 41551 - 41775 ;
charset contig484 = 41776 - 42075 ;
charset contig485 = 42076 - 42300 ;
charset contig488 = 42301 - 42375 ;
charset contig489 = 42376 - 42750 ;
charset contig491 = 42751 - 42825 ;
charset contig494 = 42826 - 42900 ;
charset contig496 = 42901 - 42975 ;
charset contig497 = 42976 - 43200 ;
charset contig498 = 43201 - 43275 ;
charset contig499 = 43276 - 43350 ;
charset contig500 = 43351 - 43425 ;
charset contig501 = 43426 - 43575 ;
charset contig504 = 43576 - 43725 ;
charset contig506 = 43726 - 43875 ;
charset contig507 = 43876 - 43950 ;
charset contig508 = 43951 - 44025 ;
charset contig509 = 44026 - 44100 ;
charset contig511 = 44101 - 44250 ;
charset contig513 = 44251 - 44550 ;
charset contig515 = 44551 - 44775 ;
charset contig516 = 44776 - 45150 ;
charset contig517 = 45151 - 45225 ;
charset contig518 = 45226 - 45525 ;
charset contig519 = 45526 - 45600 ;
charset contig520 = 45601 - 45675 ;
charset contig521 = 45676 - 45825 ;
charset contig522 = 45826 - 46275 ;
charset contig523 = 46276 - 46500 ;
charset contig524 = 46501 - 46725 ;
charset contig525 = 46726 - 46800 ;
charset contig526 = 46801 - 47175 ;
charset contig528 = 47176 - 47475 ;
charset contig529 = 47476 - 47625 ;
charset contig532 = 47626 - 47700 ;
charset contig536 = 47701 - 47775 ;
charset contig538 = 47776 - 47850 ;
charset contig540 = 47851 - 48000 ;
charset contig542 = 48001 - 48075 ;
charset contig546 = 48076 - 48150 ;
charset contig547 = 48151 - 48525 ;
charset contig548 = 48526 - 48600 ;
charset contig549 = 48601 - 48750 ;
charset contig550 = 48751 - 48825 ;
charset contig551 = 48826 - 49125 ;
charset contig552 = 49126 - 49575 ;
charset contig554 = 49576 - 49800 ;
charset contig555 = 49801 - 49875 ;
charset contig557 = 49876 - 50100 ;
charset contig558 = 50101 - 50325 ;
charset contig561 = 50326 - 50625 ;
charset contig566 = 50626 - 50700 ;
charset contig570 = 50701 - 50775 ;
charset contig571 = 50776 - 50850 ;
charset contig573 = 50851 - 50925 ;
charset contig574 = 50926 - 51000 ;
charset contig575 = 51001 - 51150 ;
charset contig576 = 51151 - 51675 ;
charset contig577 = 51676 - 51825 ;
charset contig580 = 51826 - 52350 ;
charset contig581 = 52351 - 52425 ;
charset contig582 = 52426 - 52875 ;
charset contig584 = 52876 - 52950 ;
charset contig585 = 52951 - 53400 ;
charset contig586 = 53401 - 53550 ;
charset contig588 = 53551 - 53775 ;
charset contig589 = 53776 - 53925 ;
charset contig591 = 53926 - 54000 ;
charset contig593 = 54001 - 54375 ;
charset contig595 = 54376 - 54600 ;
charset contig596 = 54601 - 55050 ;
charset contig608 = 55051 - 55275 ;
charset contig609 = 55276 - 55425 ;
charset contig610 = 55426 - 55500 ;
charset contig612 = 55501 - 55575 ;
charset contig616 = 55576 - 55875 ;
charset contig617 = 55876 - 56025 ;
charset contig620 = 56026 - 56175 ;
charset contig621 = 56176 - 56625 ;
charset contig623 = 56626 - 56925 ;
charset contig626 = 56926 - 57000 ;
charset contig627 = 57001 - 57150 ;
charset contig628 = 57151 - 57300 ;
charset contig629 = 57301 - 57825 ;
charset contig630 = 57826 - 58050 ;
charset contig636 = 58051 - 58125 ;
charset contig637 = 58126 - 58200 ;
charset contig638 = 58201 - 58350 ;
charset contig640 = 58351 - 58575 ;
charset contig642 = 58576 - 58650 ;
charset contig643 = 58651 - 59250 ;
charset contig644 = 59251 - 59325 ;
charset contig645 = 59326 - 59400 ;
charset contig646 = 59401 - 59550 ;
charset contig647 = 59551 - 59625 ;
charset contig648 = 59626 - 59700 ;
charset contig652 = 59701 - 59775 ;
charset contig653 = 59776 - 59850 ;
charset contig655 = 59851 - 60000 ;
charset contig656 = 60001 - 60150 ;
charset contig657 = 60151 - 60225 ;
charset contig658 = 60226 - 60375 ;
charset contig660 = 60376 - 60450 ;
charset contig661 = 60451 - 60525 ;
charset contig663 = 60526 - 60675 ;
charset contig664 = 60676 - 60825 ;
charset contig665 = 60826 - 60900 ;
charset contig670 = 60901 - 60975 ;
charset contig672 = 60976 - 61200 ;
charset contig674 = 61201 - 61275 ;
charset contig675 = 61276 - 61350 ;
charset contig676 = 61351 - 61650 ;
charset contig677 = 61651 - 61875 ;
charset contig678 = 61876 - 62100 ;
charset contig680 = 62101 - 62400 ;
charset contig681 = 62401 - 62775 ;
charset contig684 = 62776 - 62925 ;
charset contig686 = 62926 - 63075 ;
charset contig688 = 63076 - 63150 ;
charset contig689 = 63151 - 63300 ;
charset contig695 = 63301 - 63600 ;
charset contig696 = 63601 - 63675 ;
charset contig697 = 63676 - 63825 ;
charset contig699 = 63826 - 64125 ;
charset contig700 = 64126 - 64200 ;
charset contig701 = 64201 - 64350 ;
charset contig703 = 64351 - 64425 ;
charset contig706 = 64426 - 64500 ;
charset contig707 = 64501 - 64575 ;
charset contig712 = 64576 - 64650 ;
charset contig713 = 64651 - 64725 ;
charset contig718 = 64726 - 64800 ;
charset contig720 = 64801 - 64875 ;
charset contig721 = 64876 - 65100 ;
charset contig722 = 65101 - 65400 ;
charset contig723 = 65401 - 65475 ;
charset contig725 = 65476 - 65625 ;
charset contig726 = 65626 - 65700 ;
charset contig728 = 65701 - 65775 ;
charset contig729 = 65776 - 66000 ;
charset contig731 = 66001 - 66150 ;
charset contig733 = 66151 - 66300 ;
charset contig734 = 66301 - 66375 ;
charset contig735 = 66376 - 66450 ;
charset contig736 = 66451 - 66825 ;
charset contig738 = 66826 - 66975 ;
charset contig742 = 66976 - 67125 ;
charset contig743 = 67126 - 67200 ;
charset contig744 = 67201 - 67425 ;
charset contig746 = 67426 - 67500 ;
charset contig747 = 67501 - 67575 ;
charset contig748 = 67576 - 67650 ;
charset contig750 = 67651 - 67875 ;
charset contig751 = 67876 - 67950 ;
charset contig753 = 67951 - 68025 ;
charset contig754 = 68026 - 68100 ;
charset contig755 = 68101 - 68250 ;
charset contig758 = 68251 - 68400 ;
charset contig759 = 68401 - 68475 ;
charset contig760 = 68476 - 68625 ;
charset contig761 = 68626 - 68775 ;
charset contig764 = 68776 - 68925 ;
charset contig766 = 68926 - 69000 ;
charset contig767 = 69001 - 69150 ;
charset contig768 = 69151 - 69300 ;
charset contig769 = 69301 - 69525 ;
charset contig770 = 69526 - 69600 ;
charset contig773 = 69601 - 69675 ;
charset contig774 = 69676 - 69750 ;
charset contig776 = 69751 - 69825 ;
charset contig778 = 69826 - 70125 ;
charset contig779 = 70126 - 70200 ;
charset contig781 = 70201 - 70350 ;
charset contig782 = 70351 - 70425 ;
charset contig783 = 70426 - 70575 ;
charset contig784 = 70576 - 70650 ;
charset contig785 = 70651 - 70800 ;
charset contig788 = 70801 - 71025 ;
charset contig790 = 71026 - 71100 ;
charset contig791 = 71101 - 71250 ;
charset contig792 = 71251 - 71325 ;
charset contig794 = 71326 - 71400 ;
charset contig795 = 71401 - 71475 ;
charset contig796 = 71476 - 71625 ;
charset contig797 = 71626 - 71850 ;
charset contig798 = 71851 - 71925 ;
charset contig799 = 71926 - 72000 ;
charset contig800 = 72001 - 72225 ;
charset contig801 = 72226 - 72300 ;
charset contig802 = 72301 - 72375 ;
charset contig803 = 72376 - 72525 ;
charset contig804 = 72526 - 72600 ;
charset contig806 = 72601 - 72750 ;
charset contig807 = 72751 - 72975 ;
charset contig809 = 72976 - 73050 ;
charset contig810 = 73051 - 73350 ;
charset contig811 = 73351 - 73575 ;
charset contig812 = 73576 - 73800 ;
charset contig814 = 73801 - 73875 ;
charset contig815 = 73876 - 73950 ;
charset contig816 = 73951 - 74025 ;
charset contig819 = 74026 - 74175 ;
charset contig822 = 74176 - 74325 ;
charset contig824 = 74326 - 74400 ;
charset contig825 = 74401 - 74475 ;
charset contig826 = 74476 - 74550 ;
charset contig827 = 74551 - 74775 ;
charset contig828 = 74776 - 74925 ;
charset contig829 = 74926 - 75150 ;
charset contig830 = 75151 - 75300 ;
charset contig831 = 75301 - 75450 ;
charset contig834 = 75451 - 75525 ;
charset contig836 = 75526 - 75825 ;
charset contig837 = 75826 - 75900 ;
charset contig838 = 75901 - 75975 ;
charset contig839 = 75976 - 76050 ;
charset contig841 = 76051 - 76125 ;
charset contig843 = 76126 - 76200 ;
charset contig845 = 76201 - 76275 ;
charset contig846 = 76276 - 76350 ;
charset contig848 = 76351 - 76425 ;
charset contig850 = 76426 - 76500 ;
charset contig851 = 76501 - 76725 ;
charset contig853 = 76726 - 76875 ;
charset contig855 = 76876 - 76950 ;
charset contig856 = 76951 - 77100 ;
charset contig858 = 77101 - 77175 ;
charset contig859 = 77176 - 77325 ;
charset contig860 = 77326 - 77475 ;
charset contig862 = 77476 - 77550 ;
charset contig865 = 77551 - 77625 ;
charset contig866 = 77626 - 77700 ;
charset contig867 = 77701 - 78000 ;
charset contig868 = 78001 - 78450 ;
charset contig873 = 78451 - 78600 ;
charset contig877 = 78601 - 78675 ;
charset contig878 = 78676 - 78900 ;
charset contig879 = 78901 - 78975 ;
charset contig880 = 78976 - 79050 ;
charset contig883 = 79051 - 79125 ;
charset contig884 = 79126 - 79275 ;
charset contig885 = 79276 - 79500 ;
charset contig886 = 79501 - 79575 ;
charset contig889 = 79576 - 79650 ;
charset contig890 = 79651 - 79800 ;
charset contig892 = 79801 - 79950 ;
charset contig893 = 79951 - 80100 ;
charset contig894 = 80101 - 80325 ;
charset contig896 = 80326 - 80475 ;
charset contig897 = 80476 - 80550 ;
charset contig901 = 80551 - 80850 ;
charset contig902 = 80851 - 80925 ;
charset contig903 = 80926 - 81075 ;
charset contig904 = 81076 - 81150 ;
charset contig906 = 81151 - 81300 ;
charset contig907 = 81301 - 81525 ;
charset contig909 = 81526 - 81600 ;
charset contig910 = 81601 - 81825 ;
charset contig911 = 81826 - 81975 ;
charset contig914 = 81976 - 82125 ;
charset contig915 = 82126 - 82200 ;
charset contig916 = 82201 - 82275 ;
charset contig917 = 82276 - 82500 ;
charset contig918 = 82501 - 82650 ;
charset contig921 = 82651 - 83100 ;
charset contig923 = 83101 - 83400 ;
charset contig925 = 83401 - 83550 ;
charset contig926 = 83551 - 84000 ;
charset contig927 = 84001 - 84150 ;
charset contig928 = 84151 - 84225 ;
charset contig929 = 84226 - 84450 ;
charset contig931 = 84451 - 84600 ;
charset contig932 = 84601 - 84750 ;
charset contig933 = 84751 - 84900 ;
charset contig934 = 84901 - 85200 ;
charset contig935 = 85201 - 85350 ;
charset contig937 = 85351 - 85575 ;
charset contig938 = 85576 - 85800 ;
charset contig939 = 85801 - 85875 ;
charset contig940 = 85876 - 85950 ;
charset contig941 = 85951 - 86175 ;
charset contig942 = 86176 - 86325 ;
charset contig949 = 86326 - 86400 ;
charset contig953 = 86401 - 86700 ;
charset contig976 = 86701 - 87000 ;
charset contig979 = 87001 - 87150 ;
charset contig1022 = 87151 - 87375 ;
charset contig1023 = 87376 - 87450 ;
charset contig1026 = 87451 - 88125 ;
charset contig1027 = 88126 - 88200 ;
charset contig1028 = 88201 - 88500 ;
charset contig1034 = 88501 - 88575 ;
charset contig1039 = 88576 - 88650 ;
charset contig1060 = 88651 - 88725 ;
charset contig1062 = 88726 - 89100 ;
charset contig1067 = 89101 - 89175 ;
charset contig1073 = 89176 - 89250 ;
charset contig1100 = 89251 - 89625 ;
charset contig1101 = 89626 - 89700 ;
charset contig1133 = 89701 - 89775 ;
charset contig1134 = 89776 - 89925 ;
charset contig1137 = 89926 - 90000 ;
charset contig1138 = 90001 - 90150 ;
charset contig1139 = 90151 - 90225 ;
charset contig1145 = 90226 - 90300 ;
charset contig1146 = 90301 - 90450 ;
charset contig1151 = 90451 - 90525 ;
charset contig1153 = 90526 - 90600 ;
charset contig1155 = 90601 - 90675 ;
charset contig1158 = 90676 - 90750 ;
charset contig1198 = 90751 - 90825 ;
charset contig1209 = 90826 - 91200 ;
charset contig1210 = 91201 - 91950 ;
charset contig1232 = 91951 - 92100 ;
charset contig1247 = 92101 - 92175 ;
charset contig1251 = 92176 - 92250 ;
charset contig1256 = 92251 - 92400 ;
charset contig1260 = 92401 - 92550 ;
charset contig1262 = 92551 - 92775 ;
charset contig1264 = 92776 - 92850 ;
charset contig1272 = 92851 - 92925 ;
charset contig1274 = 92926 - 93225 ;
charset contig1275 = 93226 - 93375 ;
charset contig1276 = 93376 - 93675 ;
charset contig1292 = 93676 - 93750 ;
charset contig1296 = 93751 - 93825 ;
charset contig1308 = 93826 - 93900 ;
charset contig1310 = 93901 - 93975 ;
charset contig1311 = 93976 - 94050 ;
charset contig1313 = 94051 - 94125 ;
charset contig1317 = 94126 - 94350 ;
charset contig1326 = 94351 - 94425 ;
charset contig1332 = 94426 - 94500 ;
charset contig1334 = 94501 - 94575 ;
charset contig1352 = 94576 - 94650 ;
charset contig1365 = 94651 - 94725 ;
charset contig1390 = 94726 - 95250 ;
charset contig1424 = 95251 - 95325 ;
charset contig1425 = 95326 - 95625 ;
charset contig1443 = 95626 - 96300 ;
charset contig1444 = 96301 - 96450 ;
charset contig1445 = 96451 - 96825 ;
charset contig1460 = 96826 - 96900 ;
charset contig1479 = 96901 - 96975 ;
charset contig1482 = 96976 - 97200 ;
charset contig1540 = 97201 - 97275 ;
charset contig1591 = 97276 - 97350 ;
charset contig1594 = 97351 - 97425 ;
charset contig1597 = 97426 - 97500 ;
charset contig1599 = 97501 - 97575 ;
charset contig1610 = 97576 - 97875 ;
charset contig1657 = 97876 - 98250 ;
charset contig1658 = 98251 - 98400 ;
charset contig1659 = 98401 - 98550 ;
charset contig1671 = 98551 - 98625 ;
charset contig1677 = 98626 - 98700 ;
charset contig1678 = 98701 - 98850 ;
charset contig1679 = 98851 - 99075 ;
charset contig1682 = 99076 - 99150 ;
charset contig1684 = 99151 - 99450 ;
charset contig1688 = 99451 - 99525 ;
charset contig1691 = 99526 - 99600 ;
charset contig1692 = 99601 - 100050 ;
charset contig1695 = 100051 - 100125 ;
charset contig1711 = 100126 - 100275 ;
charset contig1745 = 100276 - 100350 ;
charset contig1803 = 100351 - 100425 ;
charset contig1824 = 100426 - 100650 ;
charset contig1828 = 100651 - 100725 ;
charset contig1850 = 100726 - 100800 ;
charset contig1854 = 100801 - 100875 ;
charset contig1855 = 100876 - 100950 ;
charset contig1859 = 100951 - 101175 ;
charset contig1860 = 101176 - 101325 ;
charset contig1861 = 101326 - 101400 ;
charset contig1862 = 101401 - 101475 ;
charset contig1863 = 101476 - 101550 ;
charset contig1864 = 101551 - 101625 ;
charset contig1865 = 101626 - 101700 ;
charset contig1870 = 101701 - 101850 ;
charset contig1873 = 101851 - 101925 ;
charset contig1874 = 101926 - 102150 ;
charset contig1875 = 102151 - 102225 ;
charset contig1876 = 102226 - 102375 ;
charset contig1877 = 102376 - 102450 ;
charset contig1878 = 102451 - 102600 ;
charset contig1880 = 102601 - 102750 ;
charset contig1881 = 102751 - 102825 ;
charset contig1882 = 102826 - 102900 ;
charset contig1883 = 102901 - 103275 ;
charset contig1884 = 103276 - 103350 ;
charset contig1885 = 103351 - 103500 ;
charset contig1887 = 103501 - 103650 ;
charset contig1890 = 103651 - 103725 ;
charset contig1891 = 103726 - 103875 ;
charset contig1892 = 103876 - 104025 ;
charset contig1893 = 104026 - 104100 ;
charset contig1896 = 104101 - 104250 ;
charset contig1898 = 104251 - 104325 ;
charset contig1899 = 104326 - 104550 ;
charset contig1902 = 104551 - 104775 ;
charset contig1904 = 104776 - 104850 ;
charset contig1906 = 104851 - 104925 ;
charset contig1907 = 104926 - 105075 ;
charset contig1908 = 105076 - 105225 ;
charset contig1909 = 105226 - 105450 ;
charset contig1910 = 105451 - 105525 ;
charset contig1911 = 105526 - 105675 ;
charset contig1912 = 105676 - 105825 ;
charset contig1913 = 105826 - 105900 ;
charset contig1914 = 105901 - 106050 ;
charset contig1915 = 106051 - 106350 ;
charset contig1916 = 106351 - 106500 ;
charset contig1919 = 106501 - 106800 ;
charset contig1920 = 106801 - 106875 ;
charset contig1923 = 106876 - 106950 ;
charset contig1924 = 106951 - 107100 ;
charset contig1925 = 107101 - 107175 ;
charset contig1926 = 107176 - 107325 ;
charset contig1929 = 107326 - 107400 ;
charset contig1932 = 107401 - 107475 ;
charset contig1933 = 107476 - 107550 ;
charset contig1935 = 107551 - 107700 ;
charset contig1936 = 107701 - 107775 ;
charset contig1937 = 107776 - 107850 ;
charset contig1938 = 107851 - 108000 ;
charset contig1939 = 108001 - 108225 ;
charset contig1940 = 108226 - 108300 ;
charset contig1943 = 108301 - 108375 ;
charset contig1945 = 108376 - 108450 ;
charset contig1946 = 108451 - 108600 ;
charset contig1950 = 108601 - 108750 ;
charset contig1955 = 108751 - 108825 ;
charset contig1959 = 108826 - 108900 ;
charset contig1960 = 108901 - 108975 ;
charset contig1961 = 108976 - 109050 ;
charset contig1962 = 109051 - 109125 ;
charset contig1963 = 109126 - 109275 ;
charset contig1964 = 109276 - 109350 ;
charset contig1966 = 109351 - 109425 ;
charset contig1967 = 109426 - 109500 ;
charset contig1975 = 109501 - 109575 ;
charset contig1976 = 109576 - 109650 ;
charset contig1978 = 109651 - 109725 ;
charset contig1979 = 109726 - 109800 ;
charset contig1981 = 109801 - 109950 ;
charset contig1982 = 109951 - 110025 ;
charset contig1983 = 110026 - 110100 ;
charset contig1984 = 110101 - 110175 ;
charset contig1985 = 110176 - 110250 ;
charset contig1987 = 110251 - 110325 ;
charset contig1990 = 110326 - 110475 ;
charset contig1991 = 110476 - 110550 ;
charset contig1992 = 110551 - 110700 ;
charset contig1993 = 110701 - 110775 ;
charset contig1994 = 110776 - 110925 ;
charset contig1996 = 110926 - 111075 ;
charset contig1998 = 111076 - 111150 ;
charset contig1999 = 111151 - 111225 ;
charset contig2000 = 111226 - 111300 ;
charset contig2005 = 111301 - 111450 ;
charset contig2007 = 111451 - 111600 ;
charset contig2008 = 111601 - 111675 ;
charset contig2011 = 111676 - 111975 ;
charset contig2012 = 111976 - 112050 ;
charset contig2013 = 112051 - 112200 ;
charset contig2016 = 112201 - 112275 ;
charset contig2020 = 112276 - 112425 ;
charset contig2021 = 112426 - 112500 ;
charset contig2022 = 112501 - 112650 ;
charset contig2023 = 112651 - 112725 ;
charset contig2024 = 112726 - 112800 ;
charset contig2025 = 112801 - 113025 ;
charset contig2027 = 113026 - 113100 ;
charset contig2028 = 113101 - 113175 ;
charset contig2029 = 113176 - 113250 ;
charset contig2030 = 113251 - 113625 ;
charset contig2031 = 113626 - 113775 ;
charset contig2033 = 113776 - 113850 ;
charset contig2034 = 113851 - 113925 ;
charset contig2036 = 113926 - 114075 ;
charset contig2038 = 114076 - 114150 ;
charset contig2039 = 114151 - 114450 ;
charset contig2040 = 114451 - 114600 ;
charset contig2041 = 114601 - 114750 ;
charset contig2043 = 114751 - 114900 ;
charset contig2044 = 114901 - 114975 ;
charset contig2045 = 114976 - 115200 ;
charset contig2046 = 115201 - 115275 ;
charset contig2051 = 115276 - 115425 ;
charset contig2053 = 115426 - 115500 ;
charset contig2054 = 115501 - 115725 ;
charset contig2056 = 115726 - 115875 ;
charset contig2057 = 115876 - 115950 ;
charset contig2058 = 115951 - 116025 ;
charset contig2059 = 116026 - 116100 ;
charset contig2065 = 116101 - 116175 ;
charset contig2066 = 116176 - 116250 ;
charset contig2067 = 116251 - 116325 ;
charset contig2068 = 116326 - 116625 ;
charset contig2069 = 116626 - 116925 ;
charset contig2070 = 116926 - 117150 ;
charset contig2071 = 117151 - 117225 ;
charset contig2072 = 117226 - 117300 ;
charset contig2073 = 117301 - 117375 ;
charset contig2074 = 117376 - 117450 ;
charset contig2075 = 117451 - 117525 ;
charset contig2078 = 117526 - 117600 ;
charset contig2079 = 117601 - 117975 ;
charset contig2080 = 117976 - 118125 ;
charset contig2081 = 118126 - 118200 ;
charset contig2082 = 118201 - 118275 ;
charset contig2084 = 118276 - 118500 ;
charset contig2086 = 118501 - 118575 ;
charset contig2087 = 118576 - 118725 ;
charset contig2089 = 118726 - 118800 ;
charset contig2090 = 118801 - 119025 ;
charset contig2091 = 119026 - 119175 ;
charset contig2092 = 119176 - 119325 ;
charset contig2093 = 119326 - 119625 ;
charset contig2094 = 119626 - 119775 ;
charset contig2095 = 119776 - 119850 ;
charset contig2096 = 119851 - 120075 ;
charset contig2097 = 120076 - 120225 ;
charset contig2098 = 120226 - 120300 ;
charset contig2100 = 120301 - 120525 ;
charset contig2101 = 120526 - 121050 ;
charset contig2103 = 121051 - 121200 ;
charset contig2104 = 121201 - 121425 ;
charset contig2105 = 121426 - 121875 ;
charset contig2106 = 121876 - 122250 ;
charset contig2107 = 122251 - 122325 ;
charset contig2108 = 122326 - 122550 ;
charset contig2109 = 122551 - 122625 ;
charset contig2110 = 122626 - 122700 ;
charset contig2112 = 122701 - 122925 ;
charset contig2113 = 122926 - 123375 ;
charset contig2114 = 123376 - 123525 ;
charset contig2115 = 123526 - 123600 ;
charset contig2116 = 123601 - 124125 ;
charset contig2121 = 124126 - 124275 ;
charset contig2122 = 124276 - 124350 ;
charset contig2126 = 124351 - 124425 ;
charset contig2127 = 124426 - 124575 ;
charset contig2128 = 124576 - 124875 ;
charset contig2132 = 124876 - 124950 ;
charset contig2135 = 124951 - 125100 ;
charset contig2138 = 125101 - 125175 ;
charset contig2139 = 125176 - 125250 ;
charset contig2140 = 125251 - 125400 ;
charset contig2141 = 125401 - 125475 ;
charset contig2142 = 125476 - 125700 ;
charset contig2143 = 125701 - 125925 ;
charset contig2145 = 125926 - 126225 ;
charset contig2146 = 126226 - 126300 ;
charset contig2147 = 126301 - 126375 ;
charset contig2150 = 126376 - 126450 ;
charset contig2151 = 126451 - 126525 ;
charset contig2155 = 126526 - 126600 ;
charset contig2156 = 126601 - 126825 ;
charset contig2157 = 126826 - 126900 ;
charset contig2163 = 126901 - 126975 ;
charset contig2166 = 126976 - 127050 ;
charset contig2167 = 127051 - 127125 ;
charset contig2168 = 127126 - 127275 ;
charset contig2169 = 127276 - 127350 ;
charset contig2170 = 127351 - 127650 ;
charset contig2173 = 127651 - 127800 ;
charset contig2176 = 127801 - 128025 ;
charset contig2179 = 128026 - 128175 ;
charset contig2180 = 128176 - 128550 ;
charset contig2181 = 128551 - 128625 ;
charset contig2182 = 128626 - 128700 ;
charset contig2184 = 128701 - 128775 ;
charset contig2185 = 128776 - 128850 ;
charset contig2186 = 128851 - 128925 ;
charset contig2187 = 128926 - 129000 ;
charset contig2188 = 129001 - 129375 ;
charset contig2189 = 129376 - 129450 ;
charset contig2190 = 129451 - 129525 ;
charset contig2191 = 129526 - 129600 ;
charset contig2192 = 129601 - 129675 ;
charset contig2193 = 129676 - 129750 ;
charset contig2194 = 129751 - 129900 ;
charset contig2195 = 129901 - 129975 ;
charset contig2196 = 129976 - 130050 ;
charset contig2197 = 130051 - 130350 ;
charset contig2198 = 130351 - 130500 ;
charset contig2199 = 130501 - 130575 ;
charset contig2200 = 130576 - 130650 ;
charset contig2201 = 130651 - 130725 ;
charset contig2202 = 130726 - 130875 ;
charset contig2203 = 130876 - 131025 ;
charset contig2204 = 131026 - 131250 ;
charset contig2205 = 131251 - 131550 ;
charset contig2208 = 131551 - 131775 ;
charset contig2209 = 131776 - 131850 ;
charset contig2210 = 131851 - 132075 ;
charset contig2211 = 132076 - 132225 ;
charset contig2212 = 132226 - 132300 ;
charset contig2213 = 132301 - 132450 ;
charset contig2214 = 132451 - 132600 ;
charset contig2215 = 132601 - 132750 ;
charset contig2216 = 132751 - 132900 ;
charset contig2217 = 132901 - 133050 ;
charset contig2218 = 133051 - 133125 ;
charset contig2220 = 133126 - 133275 ;
charset contig2221 = 133276 - 133350 ;
charset contig2222 = 133351 - 133425 ;
charset contig2223 = 133426 - 133650 ;
charset contig2227 = 133651 - 133800 ;
charset contig2228 = 133801 - 133950 ;
charset contig2229 = 133951 - 134250 ;
charset contig2231 = 134251 - 134325 ;
charset contig2234 = 134326 - 134550 ;
charset contig2236 = 134551 - 134625 ;
charset contig2238 = 134626 - 134775 ;
charset contig2239 = 134776 - 134850 ;
charset contig2240 = 134851 - 135000 ;
charset contig2241 = 135001 - 135150 ;
charset contig2242 = 135151 - 135300 ;
charset contig2244 = 135301 - 135525 ;
charset contig2245 = 135526 - 135675 ;
charset contig2246 = 135676 - 135750 ;
charset contig2247 = 135751 - 135825 ;
charset contig2248 = 135826 - 135975 ;
charset contig2250 = 135976 - 136200 ;
charset contig2251 = 136201 - 136350 ;
charset contig2252 = 136351 - 136500 ;
charset contig2254 = 136501 - 136575 ;
charset contig2255 = 136576 - 136650 ;
charset contig2256 = 136651 - 136725 ;
charset contig2257 = 136726 - 136800 ;
charset contig2258 = 136801 - 136950 ;
charset contig2260 = 136951 - 137025 ;
charset contig2261 = 137026 - 137100 ;
charset contig2262 = 137101 - 137400 ;
charset contig2263 = 137401 - 137550 ;
charset contig2264 = 137551 - 137625 ;
charset contig2267 = 137626 - 137700 ;
charset contig2268 = 137701 - 137850 ;
charset contig2269 = 137851 - 138000 ;
charset contig2270 = 138001 - 138225 ;
charset contig2271 = 138226 - 138525 ;
charset contig2272 = 138526 - 138600 ;
charset contig2275 = 138601 - 138750 ;
charset contig2277 = 138751 - 138825 ;
charset contig2279 = 138826 - 138900 ;
charset contig2281 = 138901 - 139050 ;
charset contig2282 = 139051 - 139125 ;
charset contig2285 = 139126 - 139200 ;
charset contig2286 = 139201 - 139275 ;
charset contig2287 = 139276 - 139425 ;
charset contig2289 = 139426 - 139500 ;
charset contig2291 = 139501 - 139650 ;
charset contig2296 = 139651 - 140025 ;
charset contig2297 = 140026 - 140100 ;
charset contig2298 = 140101 - 140250 ;
charset contig2299 = 140251 - 140325 ;
charset contig2300 = 140326 - 140625 ;
charset contig2302 = 140626 - 140700 ;
charset contig2304 = 140701 - 140775 ;
charset contig2306 = 140776 - 140850 ;
charset contig2307 = 140851 - 140925 ;
charset contig2308 = 140926 - 141000 ;
charset contig2309 = 141001 - 141075 ;
charset contig2311 = 141076 - 141150 ;
charset contig2312 = 141151 - 141225 ;
charset contig2313 = 141226 - 141300 ;
charset contig2314 = 141301 - 141375 ;
charset contig2316 = 141376 - 141450 ;
charset contig2318 = 141451 - 141525 ;
charset contig2320 = 141526 - 141675 ;
charset contig2321 = 141676 - 142050 ;
charset contig2322 = 142051 - 142125 ;
charset contig2324 = 142126 - 142200 ;
charset contig2325 = 142201 - 142350 ;
charset contig2326 = 142351 - 142725 ;
charset contig2327 = 142726 - 142800 ;
charset contig2328 = 142801 - 142875 ;
charset contig2330 = 142876 - 143025 ;
charset contig2332 = 143026 - 143100 ;
charset contig2333 = 143101 - 143250 ;
charset contig2334 = 143251 - 143475 ;
charset contig2335 = 143476 - 143550 ;
charset contig2336 = 143551 - 143775 ;
charset contig2337 = 143776 - 144000 ;
charset contig2338 = 144001 - 144075 ;
charset contig2340 = 144076 - 144150 ;
charset contig2343 = 144151 - 144375 ;
charset contig2345 = 144376 - 144525 ;
charset contig2347 = 144526 - 144600 ;
charset contig2349 = 144601 - 144900 ;
charset contig2350 = 144901 - 145050 ;
charset contig2351 = 145051 - 145125 ;
charset contig2352 = 145126 - 145350 ;
charset contig2353 = 145351 - 145425 ;
charset contig2355 = 145426 - 146175 ;
charset contig2356 = 146176 - 146325 ;
charset contig2359 = 146326 - 146550 ;
charset contig2360 = 146551 - 146700 ;
charset contig2361 = 146701 - 146775 ;
charset contig2362 = 146776 - 146925 ;
charset contig2363 = 146926 - 147150 ;
charset contig2364 = 147151 - 147300 ;
charset contig2365 = 147301 - 147600 ;
charset contig2366 = 147601 - 147750 ;
charset contig2367 = 147751 - 147825 ;
charset contig2368 = 147826 - 147975 ;
charset contig2369 = 147976 - 148050 ;
charset contig2370 = 148051 - 148200 ;
charset contig2371 = 148201 - 148350 ;
charset contig2372 = 148351 - 148725 ;
charset contig2373 = 148726 - 148800 ;
charset contig2374 = 148801 - 148875 ;
charset contig2375 = 148876 - 149025 ;
charset contig2377 = 149026 - 149100 ;
charset contig2378 = 149101 - 149550 ;
charset contig2380 = 149551 - 149625 ;
charset contig2382 = 149626 - 151650 ;
charset contig2383 = 151651 - 151725 ;
charset contig2385 = 151726 - 151800 ;
charset contig2386 = 151801 - 151950 ;
charset contig2387 = 151951 - 152025 ;
charset contig2388 = 152026 - 152100 ;
charset contig2391 = 152101 - 152175 ;
charset contig2392 = 152176 - 152250 ;
charset contig2394 = 152251 - 152550 ;
charset contig2395 = 152551 - 152625 ;
charset contig2397 = 152626 - 153075 ;
charset contig2398 = 153076 - 153150 ;
charset contig2399 = 153151 - 153225 ;
charset contig2400 = 153226 - 153450 ;
charset contig2401 = 153451 - 153525 ;
charset contig2402 = 153526 - 153750 ;
charset contig2405 = 153751 - 153900 ;
charset contig2406 = 153901 - 154200 ;
charset contig2407 = 154201 - 154350 ;
charset contig2409 = 154351 - 154500 ;
charset contig2410 = 154501 - 154800 ;
charset contig2411 = 154801 - 155025 ;
charset contig2413 = 155026 - 155175 ;
charset contig2414 = 155176 - 155250 ;
charset contig2417 = 155251 - 155400 ;
charset contig2418 = 155401 - 155475 ;
charset contig2419 = 155476 - 155775 ;
charset contig2420 = 155776 - 156150 ;
charset contig2423 = 156151 - 156300 ;
charset contig2425 = 156301 - 156375 ;
charset contig2426 = 156376 - 156450 ;
charset contig2428 = 156451 - 156600 ;
charset contig2429 = 156601 - 156750 ;
charset contig2432 = 156751 - 156900 ;
charset contig2433 = 156901 - 156975 ;
charset contig2437 = 156976 - 157050 ;
charset contig2438 = 157051 - 157200 ;
charset contig2439 = 157201 - 157425 ;
charset contig2440 = 157426 - 157650 ;
charset contig2441 = 157651 - 158100 ;
charset contig2442 = 158101 - 158250 ;
charset contig2445 = 158251 - 158400 ;
charset contig2447 = 158401 - 158550 ;
charset contig2449 = 158551 - 158625 ;
charset contig2450 = 158626 - 158700 ;
charset contig2451 = 158701 - 158775 ;
charset contig2452 = 158776 - 158850 ;
charset contig2453 = 158851 - 158925 ;
charset contig2454 = 158926 - 159150 ;
charset contig2455 = 159151 - 159375 ;
charset contig2457 = 159376 - 159600 ;
charset contig2458 = 159601 - 159675 ;
charset contig2459 = 159676 - 159750 ;
charset contig2460 = 159751 - 160050 ;
charset contig2461 = 160051 - 160200 ;
charset contig2462 = 160201 - 160275 ;
charset contig2464 = 160276 - 160350 ;
charset contig2467 = 160351 - 160500 ;
charset contig2469 = 160501 - 160875 ;
charset contig2470 = 160876 - 161025 ;
charset contig2471 = 161026 - 161250 ;
charset contig2472 = 161251 - 161475 ;
charset contig2474 = 161476 - 161550 ;
charset contig2475 = 161551 - 161625 ;
charset contig2477 = 161626 - 161700 ;
charset contig2478 = 161701 - 161925 ;
charset contig2479 = 161926 - 162000 ;
charset contig2480 = 162001 - 162375 ;
charset contig2481 = 162376 - 162450 ;
charset contig2482 = 162451 - 162525 ;
charset contig2483 = 162526 - 162675 ;
charset contig2484 = 162676 - 162975 ;
charset contig2487 = 162976 - 163125 ;
charset contig2490 = 163126 - 163200 ;
charset contig2492 = 163201 - 163350 ;
charset contig2493 = 163351 - 163500 ;
charset contig2494 = 163501 - 163575 ;
charset contig2495 = 163576 - 163650 ;
charset contig2496 = 163651 - 163800 ;
charset contig2498 = 163801 - 163950 ;
charset contig2499 = 163951 - 164025 ;
charset contig2502 = 164026 - 164250 ;
charset contig2503 = 164251 - 164325 ;
charset contig2505 = 164326 - 164550 ;
charset contig2507 = 164551 - 164625 ;
charset contig2508 = 164626 - 164700 ;
charset contig2509 = 164701 - 164775 ;
charset contig2510 = 164776 - 164850 ;
charset contig2512 = 164851 - 164925 ;
charset contig2513 = 164926 - 165075 ;
charset contig2514 = 165076 - 165150 ;
charset contig2515 = 165151 - 165300 ;
charset contig2516 = 165301 - 165375 ;
charset contig2517 = 165376 - 165525 ;
charset contig2520 = 165526 - 165750 ;
charset contig2521 = 165751 - 165900 ;
charset contig2522 = 165901 - 165975 ;
charset contig2523 = 165976 - 166125 ;
charset contig2528 = 166126 - 166200 ;
charset contig2529 = 166201 - 166275 ;
charset contig2533 = 166276 - 166425 ;
charset contig2534 = 166426 - 166500 ;
charset contig2535 = 166501 - 166575 ;
charset contig2536 = 166576 - 166650 ;
charset contig2537 = 166651 - 166725 ;
charset contig2539 = 166726 - 166875 ;
charset contig2541 = 166876 - 166950 ;
charset contig2542 = 166951 - 167025 ;
charset contig2545 = 167026 - 167175 ;
charset contig2546 = 167176 - 167400 ;
charset contig2547 = 167401 - 167550 ;
charset contig2548 = 167551 - 167775 ;
charset contig2549 = 167776 - 167850 ;
charset contig2551 = 167851 - 167925 ;
charset contig2553 = 167926 - 168000 ;
charset contig2555 = 168001 - 168450 ;
charset contig2558 = 168451 - 168600 ;
charset contig2561 = 168601 - 168675 ;
charset contig2565 = 168676 - 168825 ;
charset contig2567 = 168826 - 168975 ;
charset contig2568 = 168976 - 169125 ;
charset contig2571 = 169126 - 169200 ;
charset contig2573 = 169201 - 169350 ;
charset contig2574 = 169351 - 169425 ;
charset contig2575 = 169426 - 169575 ;
charset contig2578 = 169576 - 169650 ;
charset contig2579 = 169651 - 169800 ;
charset contig2581 = 169801 - 170025 ;
charset contig2587 = 170026 - 170175 ;
charset contig2588 = 170176 - 170475 ;
charset contig2589 = 170476 - 170700 ;
charset contig2593 = 170701 - 170850 ;
charset contig2596 = 170851 - 171000 ;
charset contig2597 = 171001 - 171300 ;
charset contig2598 = 171301 - 171375 ;
charset contig2599 = 171376 - 171450 ;
charset contig2600 = 171451 - 171525 ;
charset contig2601 = 171526 - 171750 ;
charset contig2604 = 171751 - 171825 ;
charset contig2605 = 171826 - 171900 ;
charset contig2606 = 171901 - 171975 ;
charset contig2607 = 171976 - 172125 ;
charset contig2609 = 172126 - 172200 ;
charset contig2610 = 172201 - 172275 ;
charset contig2611 = 172276 - 172350 ;
charset contig2612 = 172351 - 172425 ;
charset contig2613 = 172426 - 172500 ;
charset contig2616 = 172501 - 172650 ;
charset contig2619 = 172651 - 172725 ;
charset contig2621 = 172726 - 172800 ;
charset contig2622 = 172801 - 172875 ;
charset contig2623 = 172876 - 172950 ;
charset contig2627 = 172951 - 173025 ;
charset contig2630 = 173026 - 173175 ;
charset contig2631 = 173176 - 173250 ;
charset contig2632 = 173251 - 173325 ;
charset contig2633 = 173326 - 173475 ;
charset contig2635 = 173476 - 173550 ;
charset contig2636 = 173551 - 173775 ;
charset contig2637 = 173776 - 173925 ;
charset contig2638 = 173926 - 174300 ;
charset contig2639 = 174301 - 174375 ;
charset contig2640 = 174376 - 174450 ;
charset contig2641 = 174451 - 174525 ;
charset contig2644 = 174526 - 175125 ;
charset contig2645 = 175126 - 175350 ;
charset contig2646 = 175351 - 175575 ;
charset contig2647 = 175576 - 175950 ;
charset contig2648 = 175951 - 176025 ;
charset contig2649 = 176026 - 176100 ;
charset contig2650 = 176101 - 176475 ;
charset contig2652 = 176476 - 176550 ;
charset contig2653 = 176551 - 176700 ;
charset contig2654 = 176701 - 176925 ;
charset contig2656 = 176926 - 177075 ;
charset contig2658 = 177076 - 177525 ;
charset contig2659 = 177526 - 177675 ;
charset contig2662 = 177676 - 178650 ;
charset contig2663 = 178651 - 178725 ;
charset contig2666 = 178726 - 179025 ;
charset contig2667 = 179026 - 179100 ;
charset contig2668 = 179101 - 179550 ;
charset contig2669 = 179551 - 179700 ;
charset contig2670 = 179701 - 180300 ;
charset contig2672 = 180301 - 180375 ;
charset contig2677 = 180376 - 181275 ;
charset contig2679 = 181276 - 181425 ;
charset contig2682 = 181426 - 181500 ;
charset contig2683 = 181501 - 181575 ;
charset contig2687 = 181576 - 182025 ;
charset contig2688 = 182026 - 182175 ;
charset contig2690 = 182176 - 182475 ;
charset contig2693 = 182476 - 182625 ;
charset contig2696 = 182626 - 183375 ;
charset contig2697 = 183376 - 183525 ;
charset contig2698 = 183526 - 183675 ;
charset contig2699 = 183676 - 184350 ;
charset contig2703 = 184351 - 184500 ;
charset contig2705 = 184501 - 184575 ;
charset contig2707 = 184576 - 184800 ;
charset contig2708 = 184801 - 185325 ;
charset contig2709 = 185326 - 185850 ;
charset contig2710 = 185851 - 186825 ;
charset contig2711 = 186826 - 187050 ;
charset contig2712 = 187051 - 187425 ;
charset contig2713 = 187426 - 187800 ;
charset contig2714 = 187801 - 188175 ;
charset contig2715 = 188176 - 188550 ;
charset contig2717 = 188551 - 188625 ;
charset contig2718 = 188626 - 188850 ;
charset contig2719 = 188851 - 188925 ;
charset contig2721 = 188926 - 189150 ;
charset contig2724 = 189151 - 189300 ;
charset contig2725 = 189301 - 189525 ;
charset contig2726 = 189526 - 189600 ;
charset contig2727 = 189601 - 190125 ;
charset contig2728 = 190126 - 190200 ;
charset contig2729 = 190201 - 190725 ;
charset contig2732 = 190726 - 191025 ;
charset contig2733 = 191026 - 191400 ;
charset contig2738 = 191401 - 191475 ;
charset contig2739 = 191476 - 191850 ;
charset contig2742 = 191851 - 192075 ;
charset contig2743 = 192076 - 192525 ;
charset contig2744 = 192526 - 192750 ;
charset contig2745 = 192751 - 192825 ;
charset contig2746 = 192826 - 192975 ;
charset contig2747 = 192976 - 193125 ;
charset contig2750 = 193126 - 193200 ;
charset contig2751 = 193201 - 193275 ;
charset contig2752 = 193276 - 193350 ;
charset contig2753 = 193351 - 193425 ;
charset contig2754 = 193426 - 193500 ;
charset contig2755 = 193501 - 194025 ;
charset contig2757 = 194026 - 194100 ;
charset contig2758 = 194101 - 194475 ;
charset contig2759 = 194476 - 194550 ;
charset contig2760 = 194551 - 194625 ;
charset contig2761 = 194626 - 194700 ;
charset contig2762 = 194701 - 194775 ;
charset contig2763 = 194776 - 194925 ;
charset contig2764 = 194926 - 195225 ;
charset contig2765 = 195226 - 195450 ;
charset contig2768 = 195451 - 195600 ;
charset contig2769 = 195601 - 195675 ;
charset contig2771 = 195676 - 195750 ;
charset contig2772 = 195751 - 195825 ;
charset contig2773 = 195826 - 195900 ;
charset contig2774 = 195901 - 195975 ;
charset contig2776 = 195976 - 196125 ;
charset contig2777 = 196126 - 196200 ;
charset contig2778 = 196201 - 196350 ;
charset contig2782 = 196351 - 196500 ;
charset contig2783 = 196501 - 196575 ;
charset contig2786 = 196576 - 196650 ;
charset contig2789 = 196651 - 196725 ;
charset contig2790 = 196726 - 196875 ;
charset contig2792 = 196876 - 196950 ;
charset contig2797 = 196951 - 197025 ;
charset contig2798 = 197026 - 197100 ;
charset contig2799 = 197101 - 197175 ;
charset contig2802 = 197176 - 197550 ;
charset contig2803 = 197551 - 197775 ;
charset contig2806 = 197776 - 197850 ;
charset contig2809 = 197851 - 198075 ;
charset contig2810 = 198076 - 198150 ;
charset contig2811 = 198151 - 198225 ;
charset contig2813 = 198226 - 198375 ;
charset contig2814 = 198376 - 198450 ;
charset contig2815 = 198451 - 198525 ;
charset contig2817 = 198526 - 198675 ;
charset contig2818 = 198676 - 198825 ;
charset contig2822 = 198826 - 198900 ;
charset contig2824 = 198901 - 198975 ;
charset contig2825 = 198976 - 199050 ;
charset contig2826 = 199051 - 199200 ;
charset contig2829 = 199201 - 199275 ;
charset contig2830 = 199276 - 199425 ;
charset contig2832 = 199426 - 199500 ;
charset contig2835 = 199501 - 199575 ;
charset contig2836 = 199576 - 199650 ;
charset contig2840 = 199651 - 199725 ;
charset contig2842 = 199726 - 199800 ;
charset contig2844 = 199801 - 199875 ;
charset contig2846 = 199876 - 199950 ;
charset contig2849 = 199951 - 200100 ;
charset contig2852 = 200101 - 200175 ;
charset contig2854 = 200176 - 200250 ;
charset contig2856 = 200251 - 200325 ;
charset contig2859 = 200326 - 200400 ;
charset contig2861 = 200401 - 200625 ;
charset contig2862 = 200626 - 200700 ;
charset contig2864 = 200701 - 200775 ;
charset contig2868 = 200776 - 200925 ;
charset contig2869 = 200926 - 201075 ;
charset contig2871 = 201076 - 201150 ;
charset contig2872 = 201151 - 201225 ;
charset contig2873 = 201226 - 201375 ;
charset contig2877 = 201376 - 201525 ;
charset contig2878 = 201526 - 201600 ;
charset contig2881 = 201601 - 201675 ;
charset contig2886 = 201676 - 201750 ;
charset contig2888 = 201751 - 201900 ;
charset contig2889 = 201901 - 201975 ;
charset contig2890 = 201976 - 202050 ;
charset contig2894 = 202051 - 202200 ;
charset contig2895 = 202201 - 202350 ;
charset contig2896 = 202351 - 202425 ;
charset contig2897 = 202426 - 202500 ;
charset contig2900 = 202501 - 202650 ;
charset contig2901 = 202651 - 202725 ;
charset contig2902 = 202726 - 202800 ;
charset contig2904 = 202801 - 203175 ;
charset contig2907 = 203176 - 203325 ;
charset contig2908 = 203326 - 203700 ;
charset contig2909 = 203701 - 203850 ;
charset contig2910 = 203851 - 204150 ;
charset contig2911 = 204151 - 204525 ;
charset contig2913 = 204526 - 204600 ;
charset contig2914 = 204601 - 204750 ;
charset contig2916 = 204751 - 204825 ;
charset contig2917 = 204826 - 204900 ;
charset contig2918 = 204901 - 204975 ;
charset contig2919 = 204976 - 205125 ;
charset contig2920 = 205126 - 205200 ;
charset contig2921 = 205201 - 205500 ;
charset contig2922 = 205501 - 205650 ;
charset contig2923 = 205651 - 205950 ;
charset contig2924 = 205951 - 206100 ;
charset contig2925 = 206101 - 206325 ;
charset contig2927 = 206326 - 206625 ;
charset contig2928 = 206626 - 206700 ;
charset contig2929 = 206701 - 206925 ;
charset contig2930 = 206926 - 207150 ;
charset contig2931 = 207151 - 207225 ;
charset contig2933 = 207226 - 207300 ;
charset contig2937 = 207301 - 207375 ;
charset contig2939 = 207376 - 207450 ;
charset contig2941 = 207451 - 207600 ;
charset contig2944 = 207601 - 207675 ;
charset contig2945 = 207676 - 207750 ;
charset contig2947 = 207751 - 207825 ;
charset contig2948 = 207826 - 208050 ;
charset contig2949 = 208051 - 208275 ;
charset contig2950 = 208276 - 208425 ;
charset contig2951 = 208426 - 208575 ;
charset contig2952 = 208576 - 208725 ;
charset contig2953 = 208726 - 208875 ;
charset contig2955 = 208876 - 208950 ;
charset contig2956 = 208951 - 209175 ;
charset contig2958 = 209176 - 209325 ;
charset contig2960 = 209326 - 209400 ;
charset contig2961 = 209401 - 209775 ;
charset contig2962 = 209776 - 209850 ;
charset contig2963 = 209851 - 209925 ;
charset contig2964 = 209926 - 210000 ;
charset contig2965 = 210001 - 210225 ;
charset contig2966 = 210226 - 210300 ;
charset contig2967 = 210301 - 210375 ;
charset contig2968 = 210376 - 210525 ;
charset contig2969 = 210526 - 210750 ;
charset contig2972 = 210751 - 210825 ;
charset contig2974 = 210826 - 210975 ;
charset contig2975 = 210976 - 211125 ;
charset contig2976 = 211126 - 211200 ;
charset contig2977 = 211201 - 211275 ;
charset contig2978 = 211276 - 211425 ;
charset contig2979 = 211426 - 211725 ;
charset contig2980 = 211726 - 211800 ;
charset contig2981 = 211801 - 211875 ;
charset contig2982 = 211876 - 212100 ;
charset contig2983 = 212101 - 212250 ;
charset contig2984 = 212251 - 212400 ;
charset contig2986 = 212401 - 212475 ;
charset contig2987 = 212476 - 212550 ;
charset contig2988 = 212551 - 212850 ;
charset contig2989 = 212851 - 212925 ;
charset contig2990 = 212926 - 213000 ;
charset contig2991 = 213001 - 213225 ;
charset contig2992 = 213226 - 213300 ;
charset contig2994 = 213301 - 213375 ;
charset contig2996 = 213376 - 213675 ;
charset contig2998 = 213676 - 213900 ;
charset contig2999 = 213901 - 214050 ;
charset contig3000 = 214051 - 214125 ;
charset contig3001 = 214126 - 214200 ;
charset contig3002 = 214201 - 214350 ;
charset contig3003 = 214351 - 214425 ;
charset contig3005 = 214426 - 214575 ;
charset contig3007 = 214576 - 214875 ;
charset contig3009 = 214876 - 214950 ;
charset contig3010 = 214951 - 215100 ;
charset contig3011 = 215101 - 215325 ;
charset contig3012 = 215326 - 215400 ;
charset contig3013 = 215401 - 215775 ;
charset contig3016 = 215776 - 216075 ;
charset contig3017 = 216076 - 216225 ;
charset contig3019 = 216226 - 216450 ;
charset contig3020 = 216451 - 216750 ;
charset contig3021 = 216751 - 216825 ;
charset contig3022 = 216826 - 216900 ;
charset contig3024 = 216901 - 217275 ;
charset contig3026 = 217276 - 217650 ;
charset contig3028 = 217651 - 217800 ;
charset contig3029 = 217801 - 217875 ;
charset contig3030 = 217876 - 218400 ;
charset contig3031 = 218401 - 218550 ;
charset contig3032 = 218551 - 218625 ;
charset contig3033 = 218626 - 218700 ;
charset contig3036 = 218701 - 218775 ;
charset contig3038 = 218776 - 218850 ;
charset contig3039 = 218851 - 219075 ;
charset contig3041 = 219076 - 219150 ;
charset contig3043 = 219151 - 219375 ;
charset contig3044 = 219376 - 219600 ;
charset contig3046 = 219601 - 219750 ;
charset contig3049 = 219751 - 219825 ;
charset contig3052 = 219826 - 219975 ;
charset contig3053 = 219976 - 220050 ;
charset contig3055 = 220051 - 220125 ;
charset contig3056 = 220126 - 220275 ;
charset contig3057 = 220276 - 220350 ;
charset contig3058 = 220351 - 220425 ;
charset contig3059 = 220426 - 220500 ;
charset contig3060 = 220501 - 220575 ;
charset contig3062 = 220576 - 220650 ;
charset contig3063 = 220651 - 220725 ;
charset contig3064 = 220726 - 220800 ;
charset contig3065 = 220801 - 220950 ;
charset contig3067 = 220951 - 221025 ;
charset contig3068 = 221026 - 221100 ;
charset contig3069 = 221101 - 221175 ;
charset contig3071 = 221176 - 221250 ;
charset contig3072 = 221251 - 221325 ;
charset contig3075 = 221326 - 221400 ;
charset contig3076 = 221401 - 221550 ;
charset contig3077 = 221551 - 221625 ;
charset contig3078 = 221626 - 221700 ;
charset contig3081 = 221701 - 221775 ;
charset contig3082 = 221776 - 221850 ;
charset contig3084 = 221851 - 222075 ;
charset contig3085 = 222076 - 222150 ;
charset contig3086 = 222151 - 222300 ;
charset contig3088 = 222301 - 222375 ;
charset contig3091 = 222376 - 222450 ;
charset contig3094 = 222451 - 222600 ;
charset contig3095 = 222601 - 222675 ;
charset contig3096 = 222676 - 222825 ;
charset contig3099 = 222826 - 222975 ;
charset contig3102 = 222976 - 223125 ;
charset contig3103 = 223126 - 223275 ;
charset contig3104 = 223276 - 223500 ;
charset contig3105 = 223501 - 223725 ;
charset contig3106 = 223726 - 223800 ;
charset contig3107 = 223801 - 223950 ;
charset contig3108 = 223951 - 224025 ;
charset contig3109 = 224026 - 224100 ;
charset contig3110 = 224101 - 224175 ;
charset contig3113 = 224176 - 224400 ;
charset contig3114 = 224401 - 224550 ;
charset contig3115 = 224551 - 224775 ;
charset contig3116 = 224776 - 224850 ;
charset contig3117 = 224851 - 225000 ;
charset contig3118 = 225001 - 225075 ;
charset contig3119 = 225076 - 225150 ;
charset contig3120 = 225151 - 225300 ;
charset contig3122 = 225301 - 225375 ;
charset contig3123 = 225376 - 225525 ;
charset contig3125 = 225526 - 225675 ;
charset contig3126 = 225676 - 225750 ;
charset contig3127 = 225751 - 226050 ;
charset contig3128 = 226051 - 226200 ;
charset contig3129 = 226201 - 226275 ;
charset contig3130 = 226276 - 226425 ;
charset contig3131 = 226426 - 226650 ;
charset contig3133 = 226651 - 226725 ;
charset contig3134 = 226726 - 226875 ;
charset contig3136 = 226876 - 226950 ;
charset contig3138 = 226951 - 227025 ;
charset contig3139 = 227026 - 227100 ;
charset contig3142 = 227101 - 227250 ;
charset contig3143 = 227251 - 227325 ;
charset contig3146 = 227326 - 227775 ;
charset contig3148 = 227776 - 227925 ;
charset contig3151 = 227926 - 228075 ;
charset contig3152 = 228076 - 228150 ;
charset contig3154 = 228151 - 228375 ;
charset contig3156 = 228376 - 228450 ;
charset contig3157 = 228451 - 228525 ;
charset contig3159 = 228526 - 228600 ;
charset contig3160 = 228601 - 228675 ;
charset contig3163 = 228676 - 228975 ;
charset contig3164 = 228976 - 229125 ;
charset contig3165 = 229126 - 229275 ;
charset contig3166 = 229276 - 229350 ;
charset contig3168 = 229351 - 229425 ;
charset contig3169 = 229426 - 229575 ;
charset contig3170 = 229576 - 229800 ;
charset contig3171 = 229801 - 229950 ;
charset contig3173 = 229951 - 230025 ;
charset contig3174 = 230026 - 230175 ;
charset contig3177 = 230176 - 230250 ;
charset contig3179 = 230251 - 230325 ;
charset contig3180 = 230326 - 230400 ;
charset contig3181 = 230401 - 230475 ;
charset contig3182 = 230476 - 230700 ;
charset contig3185 = 230701 - 230850 ;
charset contig3186 = 230851 - 230925 ;
charset contig3187 = 230926 - 231075 ;
charset contig3188 = 231076 - 231600 ;
charset contig3191 = 231601 - 231750 ;
charset contig3193 = 231751 - 231900 ;
charset contig3194 = 231901 - 231975 ;
charset contig3195 = 231976 - 232275 ;
charset contig3196 = 232276 - 232350 ;
charset contig3198 = 232351 - 232425 ;
charset contig3199 = 232426 - 232575 ;
charset contig3200 = 232576 - 233025 ;
charset contig3203 = 233026 - 233250 ;
charset contig3205 = 233251 - 233625 ;
charset contig3206 = 233626 - 233925 ;
charset contig3207 = 233926 - 234000 ;
charset contig3209 = 234001 - 234075 ;
charset contig3213 = 234076 - 234150 ;
charset contig3214 = 234151 - 234225 ;
charset contig3217 = 234226 - 234375 ;
charset contig3222 = 234376 - 234450 ;
charset contig3224 = 234451 - 234675 ;
charset contig3225 = 234676 - 234825 ;
charset contig3226 = 234826 - 234975 ;
charset contig3227 = 234976 - 235050 ;
charset contig3228 = 235051 - 235125 ;
charset contig3230 = 235126 - 235275 ;
charset contig3231 = 235276 - 235350 ;
charset contig3233 = 235351 - 235425 ;
charset contig3235 = 235426 - 235575 ;
charset contig3237 = 235576 - 235650 ;
charset contig3239 = 235651 - 235725 ;
charset contig3243 = 235726 - 235800 ;
charset contig3245 = 235801 - 235950 ;
charset contig3246 = 235951 - 236175 ;
charset contig3247 = 236176 - 236325 ;
charset contig3248 = 236326 - 236475 ;
charset contig3252 = 236476 - 236700 ;
charset contig3253 = 236701 - 236775 ;
charset contig3255 = 236776 - 236925 ;
charset contig3256 = 236926 - 237000 ;
charset contig3257 = 237001 - 237225 ;
charset contig3258 = 237226 - 237300 ;
charset contig3259 = 237301 - 237450 ;
charset contig3260 = 237451 - 237525 ;
charset contig3262 = 237526 - 237675 ;
charset contig3264 = 237676 - 237750 ;
charset contig3265 = 237751 - 237825 ;
charset contig3266 = 237826 - 237900 ;
charset contig3267 = 237901 - 237975 ;
charset contig3269 = 237976 - 238425 ;
charset contig3270 = 238426 - 238650 ;
charset contig3272 = 238651 - 238950 ;
charset contig3273 = 238951 - 239100 ;
charset contig3275 = 239101 - 239475 ;
charset contig3276 = 239476 - 239550 ;
charset contig3278 = 239551 - 239625 ;
charset contig3279 = 239626 - 239925 ;
charset contig3281 = 239926 - 240000 ;
charset contig3282 = 240001 - 240075 ;
charset contig3284 = 240076 - 240600 ;
charset contig3286 = 240601 - 240750 ;
charset contig3288 = 240751 - 240825 ;
charset contig3289 = 240826 - 240975 ;
charset contig3290 = 240976 - 241350 ;
charset contig3291 = 241351 - 241575 ;
charset contig3293 = 241576 - 241800 ;
charset contig3294 = 241801 - 241875 ;
charset contig3295 = 241876 - 242175 ;
charset contig3296 = 242176 - 242325 ;
charset contig3297 = 242326 - 242550 ;
charset contig3298 = 242551 - 242850 ;
charset contig3301 = 242851 - 242925 ;
charset contig3305 = 242926 - 243000 ;
charset contig3306 = 243001 - 243075 ;
charset contig3309 = 243076 - 243150 ;
charset contig3310 = 243151 - 243225 ;
charset contig3311 = 243226 - 243450 ;
charset contig3312 = 243451 - 243600 ;
charset contig3314 = 243601 - 243675 ;
charset contig3319 = 243676 - 243900 ;
charset contig3320 = 243901 - 244050 ;
charset contig3321 = 244051 - 244125 ;
charset contig3322 = 244126 - 244275 ;
charset contig3323 = 244276 - 244350 ;
charset contig3324 = 244351 - 244650 ;
charset contig3325 = 244651 - 245025 ;
charset contig3326 = 245026 - 245175 ;
charset contig3327 = 245176 - 245400 ;
charset contig3329 = 245401 - 245850 ;
charset contig3331 = 245851 - 246000 ;
charset contig3334 = 246001 - 246075 ;
charset contig3335 = 246076 - 246150 ;
charset contig3337 = 246151 - 246225 ;
charset contig3338 = 246226 - 246300 ;
charset contig3339 = 246301 - 246450 ;
charset contig3340 = 246451 - 246525 ;
charset contig3341 = 246526 - 246600 ;
charset contig3342 = 246601 - 246900 ;
charset contig3345 = 246901 - 246975 ;
charset contig3346 = 246976 - 247050 ;
charset contig3348 = 247051 - 247275 ;
charset contig3349 = 247276 - 247350 ;
charset contig3350 = 247351 - 247500 ;
charset contig3351 = 247501 - 247575 ;
charset contig3352 = 247576 - 247725 ;
charset contig3353 = 247726 - 247875 ;
charset contig3354 = 247876 - 248025 ;
charset contig3356 = 248026 - 248100 ;
charset contig3357 = 248101 - 248175 ;
charset contig3358 = 248176 - 248250 ;
charset contig3359 = 248251 - 248325 ;
charset contig3361 = 248326 - 248400 ;
charset contig3362 = 248401 - 248475 ;
charset contig3364 = 248476 - 248550 ;
charset contig3365 = 248551 - 248625 ;
charset contig3366 = 248626 - 248700 ;
charset contig3368 = 248701 - 248775 ;
charset contig3371 = 248776 - 248925 ;
charset contig3372 = 248926 - 249000 ;
charset contig3373 = 249001 - 249075 ;
charset contig3375 = 249076 - 249300 ;
charset contig3376 = 249301 - 249375 ;
charset contig3378 = 249376 - 249450 ;
charset contig3381 = 249451 - 249600 ;
charset contig3383 = 249601 - 249750 ;
charset contig3384 = 249751 - 249825 ;
charset contig3385 = 249826 - 249900 ;
charset contig3388 = 249901 - 249975 ;
charset contig3390 = 249976 - 250050 ;
charset contig3391 = 250051 - 250125 ;
charset contig3392 = 250126 - 250200 ;
charset contig3393 = 250201 - 250275 ;
charset contig3394 = 250276 - 250575 ;
charset contig3395 = 250576 - 250725 ;
charset contig3396 = 250726 - 250800 ;
charset contig3397 = 250801 - 250875 ;
charset contig3398 = 250876 - 250950 ;
charset contig3399 = 250951 - 251025 ;
charset contig3401 = 251026 - 251100 ;
charset contig3403 = 251101 - 251325 ;
charset contig3405 = 251326 - 251475 ;
charset contig3407 = 251476 - 251550 ;
charset contig3408 = 251551 - 251625 ;
charset contig3409 = 251626 - 251850 ;
charset contig3410 = 251851 - 251925 ;
charset contig3411 = 251926 - 252150 ;
charset contig3413 = 252151 - 252225 ;
charset contig3414 = 252226 - 252300 ;
charset contig3418 = 252301 - 252450 ;
charset contig3420 = 252451 - 252600 ;
charset contig3421 = 252601 - 252750 ;
charset contig3423 = 252751 - 252825 ;
charset contig3424 = 252826 - 252900 ;
charset contig3425 = 252901 - 253050 ;
charset contig3427 = 253051 - 253125 ;
charset contig3428 = 253126 - 253200 ;
charset contig3429 = 253201 - 253500 ;
charset contig3430 = 253501 - 253575 ;
charset contig3431 = 253576 - 253650 ;
charset contig3433 = 253651 - 253725 ;
charset contig3434 = 253726 - 253875 ;
charset contig3435 = 253876 - 253950 ;
charset contig3437 = 253951 - 254175 ;
charset contig3438 = 254176 - 254250 ;
charset contig3441 = 254251 - 254325 ;
charset contig3442 = 254326 - 254400 ;
charset contig3444 = 254401 - 254475 ;
charset contig3446 = 254476 - 254550 ;
charset contig3450 = 254551 - 254625 ;
charset contig3455 = 254626 - 254700 ;
charset contig3456 = 254701 - 254775 ;
charset contig3457 = 254776 - 255000 ;
charset contig3458 = 255001 - 255150 ;
charset contig3459 = 255151 - 255300 ;
charset contig3461 = 255301 - 255375 ;
charset contig3462 = 255376 - 255525 ;
charset contig3468 = 255526 - 255675 ;
charset contig3469 = 255676 - 255750 ;
charset contig3470 = 255751 - 255825 ;
charset contig3472 = 255826 - 255900 ;
charset contig3473 = 255901 - 256050 ;
charset contig3474 = 256051 - 256350 ;
charset contig3475 = 256351 - 256500 ;
charset contig3476 = 256501 - 256575 ;
charset contig3477 = 256576 - 256650 ;
charset contig3480 = 256651 - 256800 ;
charset contig3481 = 256801 - 256875 ;
charset contig3482 = 256876 - 256950 ;
charset contig3483 = 256951 - 257175 ;
charset contig3484 = 257176 - 257325 ;
charset contig3485 = 257326 - 257400 ;
charset contig3486 = 257401 - 257775 ;
charset contig3487 = 257776 - 257925 ;
charset contig3489 = 257926 - 258075 ;
charset contig3490 = 258076 - 258150 ;
charset contig3492 = 258151 - 258375 ;
charset contig3493 = 258376 - 258525 ;
charset contig3494 = 258526 - 258600 ;
charset contig3496 = 258601 - 258675 ;
charset contig3497 = 258676 - 258975 ;
charset contig3498 = 258976 - 259050 ;
charset contig3500 = 259051 - 259125 ;
charset contig3501 = 259126 - 259200 ;
charset contig3503 = 259201 - 259350 ;
charset contig3504 = 259351 - 259425 ;
charset contig3507 = 259426 - 259875 ;
charset contig3509 = 259876 - 259950 ;
charset contig3510 = 259951 - 260100 ;
charset contig3516 = 260101 - 260175 ;
charset contig3517 = 260176 - 260325 ;
charset contig3518 = 260326 - 260625 ;
charset contig3519 = 260626 - 260775 ;
charset contig3522 = 260776 - 260925 ;
charset contig3523 = 260926 - 261000 ;
charset contig3524 = 261001 - 261075 ;
charset contig3527 = 261076 - 261150 ;
charset contig3531 = 261151 - 261225 ;
charset contig3532 = 261226 - 261375 ;
charset contig3533 = 261376 - 261525 ;
charset contig3535 = 261526 - 261600 ;
charset contig3536 = 261601 - 261675 ;
charset contig3538 = 261676 - 261825 ;
charset contig3539 = 261826 - 261975 ;
charset contig3542 = 261976 - 262050 ;
charset contig3543 = 262051 - 262125 ;
charset contig3544 = 262126 - 262200 ;
charset contig3545 = 262201 - 262500 ;
charset contig3547 = 262501 - 262575 ;
charset contig3548 = 262576 - 262650 ;
charset contig3550 = 262651 - 262800 ;
charset contig3551 = 262801 - 262875 ;
charset contig3552 = 262876 - 263025 ;
charset contig3553 = 263026 - 263175 ;
charset contig3556 = 263176 - 263250 ;
charset contig3558 = 263251 - 263400 ;
charset contig3559 = 263401 - 263550 ;
charset contig3561 = 263551 - 263625 ;
charset contig3562 = 263626 - 264225 ;
charset contig3563 = 264226 - 264375 ;
charset contig3566 = 264376 - 264450 ;
charset contig3567 = 264451 - 264525 ;
charset contig3570 = 264526 - 264600 ;
charset contig3575 = 264601 - 264750 ;
charset contig3577 = 264751 - 264825 ;
charset contig3579 = 264826 - 264975 ;
charset contig3580 = 264976 - 265125 ;
charset contig3581 = 265126 - 265200 ;
charset contig3582 = 265201 - 265350 ;
charset contig3585 = 265351 - 265425 ;
charset contig3586 = 265426 - 265500 ;
charset contig3587 = 265501 - 265575 ;
charset contig3589 = 265576 - 265650 ;
charset contig3590 = 265651 - 265725 ;
charset contig3591 = 265726 - 265800 ;
charset contig3592 = 265801 - 265950 ;
charset contig3596 = 265951 - 266325 ;
charset contig3597 = 266326 - 266400 ;
charset contig3598 = 266401 - 266475 ;
charset contig3600 = 266476 - 266625 ;
charset contig3601 = 266626 - 266850 ;
charset contig3602 = 266851 - 267000 ;
charset contig3605 = 267001 - 267075 ;
charset contig3606 = 267076 - 267150 ;
charset contig3607 = 267151 - 267375 ;
charset contig3608 = 267376 - 267525 ;
charset contig3610 = 267526 - 267750 ;
charset contig3612 = 267751 - 267975 ;
charset contig3613 = 267976 - 268050 ;
charset contig3615 = 268051 - 268125 ;
charset contig3616 = 268126 - 268200 ;
charset contig3617 = 268201 - 268350 ;
charset contig3618 = 268351 - 268425 ;
charset contig3621 = 268426 - 268500 ;
charset contig3622 = 268501 - 268575 ;
charset contig3625 = 268576 - 268650 ;
charset contig3626 = 268651 - 268875 ;
charset contig3627 = 268876 - 269100 ;
charset contig3628 = 269101 - 269175 ;
charset contig3629 = 269176 - 269400 ;
charset contig3630 = 269401 - 269475 ;
charset contig3631 = 269476 - 269625 ;
charset contig3632 = 269626 - 269775 ;
charset contig3635 = 269776 - 270000 ;
charset contig3636 = 270001 - 270150 ;
charset contig3637 = 270151 - 270375 ;
charset contig3638 = 270376 - 270450 ;
charset contig3640 = 270451 - 270525 ;
charset contig3641 = 270526 - 270600 ;
charset contig3643 = 270601 - 270675 ;
charset contig3644 = 270676 - 270825 ;
charset contig3645 = 270826 - 271200 ;
charset contig3646 = 271201 - 271275 ;
charset contig3650 = 271276 - 271575 ;
charset contig3652 = 271576 - 271650 ;
charset contig3656 = 271651 - 271800 ;
charset contig3659 = 271801 - 271950 ;
charset contig3660 = 271951 - 272100 ;
charset contig3661 = 272101 - 272175 ;
charset contig3662 = 272176 - 272250 ;
charset contig3664 = 272251 - 272475 ;
charset contig3665 = 272476 - 272550 ;
charset contig3668 = 272551 - 272625 ;
charset contig3669 = 272626 - 272850 ;
charset contig3670 = 272851 - 272925 ;
charset contig3673 = 272926 - 273075 ;
charset contig3674 = 273076 - 273300 ;
charset contig3675 = 273301 - 273375 ;
charset contig3676 = 273376 - 273525 ;
charset contig3679 = 273526 - 273675 ;
charset contig3680 = 273676 - 273750 ;
charset contig3681 = 273751 - 273825 ;
charset contig3682 = 273826 - 273975 ;
charset contig3683 = 273976 - 274200 ;
charset contig3684 = 274201 - 274350 ;
charset contig3685 = 274351 - 274425 ;
charset contig3686 = 274426 - 274500 ;
charset contig3687 = 274501 - 274575 ;
charset contig3688 = 274576 - 274800 ;
charset contig3689 = 274801 - 274875 ;
charset contig3690 = 274876 - 275025 ;
charset contig3691 = 275026 - 275100 ;
charset contig3693 = 275101 - 275175 ;
charset contig3694 = 275176 - 275250 ;
charset contig3695 = 275251 - 275325 ;
charset contig3696 = 275326 - 275400 ;
charset contig3697 = 275401 - 275475 ;
charset contig3699 = 275476 - 275550 ;
charset contig3700 = 275551 - 275700 ;
charset contig3701 = 275701 - 276000 ;
charset contig3703 = 276001 - 276075 ;
charset contig3704 = 276076 - 276150 ;
charset contig3705 = 276151 - 276225 ;
charset contig3706 = 276226 - 276300 ;
charset contig3707 = 276301 - 276750 ;
charset contig3709 = 276751 - 276900 ;
charset contig3712 = 276901 - 277125 ;
charset contig3713 = 277126 - 277200 ;
charset contig3714 = 277201 - 277350 ;
charset contig3715 = 277351 - 277575 ;
charset contig3720 = 277576 - 277650 ;
charset contig3721 = 277651 - 277800 ;
charset contig3723 = 277801 - 278025 ;
charset contig3724 = 278026 - 278400 ;
charset contig3725 = 278401 - 278550 ;
charset contig3726 = 278551 - 278625 ;
charset contig3728 = 278626 - 278775 ;
charset contig3729 = 278776 - 278850 ;
charset contig3731 = 278851 - 279000 ;
charset contig3733 = 279001 - 279225 ;
charset contig3734 = 279226 - 279300 ;
charset contig3735 = 279301 - 279375 ;
charset contig3736 = 279376 - 279450 ;
charset contig3737 = 279451 - 279600 ;
charset contig3742 = 279601 - 280800 ;
charset contig3743 = 280801 - 280950 ;
charset contig3744 = 280951 - 281250 ;
charset contig3745 = 281251 - 281325 ;
charset contig3746 = 281326 - 281400 ;
charset contig3747 = 281401 - 281625 ;
charset contig3748 = 281626 - 281850 ;
charset contig3749 = 281851 - 282300 ;
charset contig3751 = 282301 - 282450 ;
charset contig3753 = 282451 - 282675 ;
charset contig3755 = 282676 - 283125 ;
charset contig3756 = 283126 - 283275 ;
charset contig3757 = 283276 - 283650 ;
charset contig3758 = 283651 - 283725 ;
charset contig3759 = 283726 - 283875 ;
charset contig3760 = 283876 - 283950 ;
charset contig3761 = 283951 - 284175 ;
charset contig3763 = 284176 - 284250 ;
charset contig3764 = 284251 - 284325 ;
charset contig3766 = 284326 - 284400 ;
charset contig3768 = 284401 - 284475 ;
charset contig3770 = 284476 - 284775 ;
charset contig3772 = 284776 - 284925 ;
charset contig3773 = 284926 - 285075 ;
charset contig3774 = 285076 - 285225 ;
charset contig3777 = 285226 - 285300 ;
charset contig3778 = 285301 - 285450 ;
charset contig3781 = 285451 - 285525 ;
charset contig3785 = 285526 - 285600 ;
charset contig3787 = 285601 - 285675 ;
charset contig3788 = 285676 - 285750 ;
charset contig3790 = 285751 - 285975 ;
charset contig3791 = 285976 - 286200 ;
charset contig3792 = 286201 - 286425 ;
charset contig3793 = 286426 - 286725 ;
charset contig3794 = 286726 - 286950 ;
charset contig3795 = 286951 - 287025 ;
charset contig3798 = 287026 - 287100 ;
charset contig3800 = 287101 - 287175 ;
charset contig3801 = 287176 - 287250 ;
charset contig3802 = 287251 - 287400 ;
charset contig3804 = 287401 - 287775 ;
charset contig3807 = 287776 - 287850 ;
charset contig3811 = 287851 - 287925 ;
charset contig3812 = 287926 - 288000 ;
charset contig3815 = 288001 - 288075 ;
charset contig3816 = 288076 - 288225 ;
charset contig3819 = 288226 - 288450 ;
charset contig3820 = 288451 - 288750 ;
charset contig3821 = 288751 - 288900 ;
charset contig3822 = 288901 - 289200 ;
charset contig3823 = 289201 - 289500 ;
charset contig3825 = 289501 - 289650 ;
charset contig3829 = 289651 - 290175 ;
charset contig3830 = 290176 - 290250 ;
charset contig3832 = 290251 - 290550 ;
charset contig3833 = 290551 - 290775 ;
charset contig3837 = 290776 - 291000 ;
charset contig3838 = 291001 - 291075 ;
charset contig3839 = 291076 - 291225 ;
charset contig3840 = 291226 - 291375 ;
charset contig3841 = 291376 - 291825 ;
charset contig3843 = 291826 - 291900 ;
charset contig3844 = 291901 - 292350 ;
charset contig3845 = 292351 - 292425 ;
charset contig3846 = 292426 - 292650 ;
charset contig3848 = 292651 - 292875 ;
charset contig3849 = 292876 - 293025 ;
charset contig3851 = 293026 - 293250 ;
charset contig3852 = 293251 - 293325 ;
charset contig3854 = 293326 - 293700 ;
charset contig3855 = 293701 - 293775 ;
charset contig3856 = 293776 - 293925 ;
charset contig3858 = 293926 - 294150 ;
charset contig3859 = 294151 - 294300 ;
charset contig3860 = 294301 - 294450 ;
charset contig3861 = 294451 - 294525 ;
charset contig3862 = 294526 - 294825 ;
charset contig3863 = 294826 - 294975 ;
charset contig3865 = 294976 - 295050 ;
charset contig3867 = 295051 - 295125 ;
charset contig3868 = 295126 - 295200 ;
charset contig3869 = 295201 - 295425 ;
charset contig3870 = 295426 - 295875 ;
charset contig3872 = 295876 - 296175 ;
charset contig3873 = 296176 - 296250 ;
charset contig3874 = 296251 - 296700 ;
charset contig3878 = 296701 - 296850 ;
charset contig3879 = 296851 - 297000 ;
charset contig3881 = 297001 - 297300 ;
charset contig3882 = 297301 - 297525 ;
charset contig3883 = 297526 - 297675 ;
charset contig3884 = 297676 - 297975 ;
charset contig3885 = 297976 - 298050 ;
charset contig3887 = 298051 - 298125 ;
charset contig3888 = 298126 - 298200 ;
charset contig3889 = 298201 - 298350 ;
charset contig3890 = 298351 - 298500 ;
charset contig3891 = 298501 - 298650 ;
charset contig3893 = 298651 - 298875 ;
charset contig3894 = 298876 - 299250 ;
charset contig3896 = 299251 - 299325 ;
charset contig3897 = 299326 - 299400 ;
charset contig3898 = 299401 - 299475 ;
charset contig3899 = 299476 - 299700 ;
charset contig3900 = 299701 - 300075 ;
charset contig3901 = 300076 - 300150 ;
charset contig3902 = 300151 - 300300 ;
charset contig3903 = 300301 - 300375 ;
charset contig3904 = 300376 - 300525 ;
charset contig3905 = 300526 - 300600 ;
charset contig3908 = 300601 - 300750 ;
charset contig3909 = 300751 - 300975 ;
charset contig3910 = 300976 - 301275 ;
charset contig3912 = 301276 - 301425 ;
charset contig3913 = 301426 - 301575 ;
charset contig3915 = 301576 - 301650 ;
charset contig3917 = 301651 - 301725 ;
charset contig3918 = 301726 - 301800 ;
charset contig3919 = 301801 - 302025 ;
charset contig3920 = 302026 - 302175 ;
charset contig3921 = 302176 - 302325 ;
charset contig3923 = 302326 - 302550 ;
charset contig3924 = 302551 - 302625 ;
charset contig3925 = 302626 - 302700 ;
charset contig3927 = 302701 - 303000 ;
charset contig3931 = 303001 - 303150 ;
charset contig3932 = 303151 - 303225 ;
charset contig3933 = 303226 - 303450 ;
charset contig3934 = 303451 - 303525 ;
charset contig3935 = 303526 - 303600 ;
charset contig3937 = 303601 - 303675 ;
charset contig3938 = 303676 - 303900 ;
charset contig3943 = 303901 - 304050 ;
charset contig3944 = 304051 - 304125 ;
charset contig3946 = 304126 - 304200 ;
charset contig3947 = 304201 - 304275 ;
charset contig3948 = 304276 - 304350 ;
charset contig3951 = 304351 - 304425 ;
charset contig3952 = 304426 - 304500 ;
charset contig3953 = 304501 - 304650 ;
charset contig3954 = 304651 - 304800 ;
charset contig3956 = 304801 - 304875 ;
charset contig3957 = 304876 - 304950 ;
charset contig3958 = 304951 - 305025 ;
charset contig3961 = 305026 - 305325 ;
charset contig3964 = 305326 - 305550 ;
charset contig3965 = 305551 - 305700 ;
charset contig3967 = 305701 - 305775 ;
charset contig3968 = 305776 - 305925 ;
charset contig3972 = 305926 - 306225 ;
charset contig3973 = 306226 - 306600 ;
charset contig3974 = 306601 - 306675 ;
charset contig3979 = 306676 - 306825 ;
charset contig3983 = 306826 - 306975 ;
charset contig3985 = 306976 - 307050 ;
charset contig3986 = 307051 - 307200 ;
charset contig3988 = 307201 - 307275 ;
charset contig3990 = 307276 - 307425 ;
charset contig3991 = 307426 - 307575 ;
charset contig3992 = 307576 - 307800 ;
charset contig3993 = 307801 - 307875 ;
charset contig3994 = 307876 - 307950 ;
charset contig3995 = 307951 - 308025 ;
charset contig3996 = 308026 - 308100 ;
charset contig3998 = 308101 - 308175 ;
charset contig3999 = 308176 - 308250 ;
charset contig4001 = 308251 - 308325 ;
charset contig4002 = 308326 - 308400 ;
charset contig4004 = 308401 - 308625 ;
charset contig4005 = 308626 - 308700 ;
charset contig4007 = 308701 - 308775 ;
charset contig4008 = 308776 - 308850 ;
charset contig4009 = 308851 - 309000 ;
charset contig4010 = 309001 - 309075 ;
charset contig4011 = 309076 - 309150 ;
charset contig4013 = 309151 - 309225 ;
charset contig4014 = 309226 - 309375 ;
charset contig4018 = 309376 - 309450 ;
charset contig4020 = 309451 - 309600 ;
charset contig4021 = 309601 - 309750 ;
charset contig4022 = 309751 - 309900 ;
charset contig4024 = 309901 - 310125 ;
charset contig4025 = 310126 - 310200 ;
charset contig4027 = 310201 - 310275 ;
charset contig4028 = 310276 - 310500 ;
charset contig4029 = 310501 - 310650 ;
charset contig4030 = 310651 - 310725 ;
charset contig4033 = 310726 - 310800 ;
charset contig4035 = 310801 - 311250 ;
charset contig4036 = 311251 - 311325 ;
charset contig4038 = 311326 - 311625 ;
charset contig4039 = 311626 - 311700 ;
charset contig4041 = 311701 - 311775 ;
charset contig4043 = 311776 - 311925 ;
charset contig4047 = 311926 - 312000 ;
charset contig4049 = 312001 - 312075 ;
charset contig4052 = 312076 - 312150 ;
charset contig4054 = 312151 - 312225 ;
charset contig4055 = 312226 - 312375 ;
charset contig4059 = 312376 - 312600 ;
charset contig4061 = 312601 - 312675 ;
charset contig4064 = 312676 - 312750 ;
charset contig4066 = 312751 - 312975 ;
charset contig4067 = 312976 - 313050 ;
charset contig4070 = 313051 - 313275 ;
charset contig4073 = 313276 - 313425 ;
charset contig4074 = 313426 - 313725 ;
charset contig4077 = 313726 - 313800 ;
charset contig4082 = 313801 - 313875 ;
charset contig4084 = 313876 - 314025 ;
charset contig4085 = 314026 - 314250 ;
charset contig4086 = 314251 - 314550 ;
charset contig4087 = 314551 - 314775 ;
charset contig4088 = 314776 - 315225 ;
charset contig4089 = 315226 - 315300 ;
charset contig4091 = 315301 - 315450 ;
charset contig4092 = 315451 - 315600 ;
charset contig4093 = 315601 - 315675 ;
charset contig4095 = 315676 - 315900 ;
charset contig4097 = 315901 - 316050 ;
charset contig4098 = 316051 - 316350 ;
charset contig4099 = 316351 - 316500 ;
charset contig4100 = 316501 - 316650 ;
charset contig4101 = 316651 - 317025 ;
charset contig4102 = 317026 - 317325 ;
charset contig4103 = 317326 - 317400 ;
charset contig4104 = 317401 - 317475 ;
charset contig4105 = 317476 - 317625 ;
charset contig4107 = 317626 - 317700 ;
charset contig4109 = 317701 - 317775 ;
charset contig4112 = 317776 - 317850 ;
charset contig4113 = 317851 - 317925 ;
charset contig4114 = 317926 - 318075 ;
charset contig4116 = 318076 - 318150 ;
charset contig4117 = 318151 - 318225 ;
charset contig4118 = 318226 - 318300 ;
charset contig4119 = 318301 - 318675 ;
charset contig4120 = 318676 - 318750 ;
charset contig4121 = 318751 - 318975 ;
charset contig4122 = 318976 - 319050 ;
charset contig4123 = 319051 - 319125 ;
charset contig4124 = 319126 - 319425 ;
charset contig4125 = 319426 - 319500 ;
charset contig4126 = 319501 - 319575 ;
charset contig4127 = 319576 - 319950 ;
charset contig4128 = 319951 - 320100 ;
charset contig4129 = 320101 - 320175 ;
charset contig4135 = 320176 - 320625 ;
charset contig4137 = 320626 - 320700 ;
charset contig4138 = 320701 - 320775 ;
charset contig4139 = 320776 - 320925 ;
charset contig4142 = 320926 - 321600 ;
charset contig4143 = 321601 - 321750 ;
charset contig4146 = 321751 - 321825 ;
charset contig4148 = 321826 - 321975 ;
charset contig4150 = 321976 - 322125 ;
charset contig4152 = 322126 - 322500 ;
charset contig4153 = 322501 - 322800 ;
charset contig4154 = 322801 - 322950 ;
charset contig4155 = 322951 - 323025 ;
charset contig4156 = 323026 - 323175 ;
charset contig4158 = 323176 - 323475 ;
charset contig4160 = 323476 - 323625 ;
charset contig4161 = 323626 - 323850 ;
charset contig4163 = 323851 - 323925 ;
charset contig4164 = 323926 - 324150 ;
charset contig4165 = 324151 - 324225 ;
charset contig4166 = 324226 - 324300 ;
charset contig4167 = 324301 - 324600 ;
charset contig4169 = 324601 - 324750 ;
charset contig4170 = 324751 - 324825 ;
charset contig4172 = 324826 - 324900 ;
charset contig4173 = 324901 - 325200 ;
charset contig4174 = 325201 - 325275 ;
charset contig4175 = 325276 - 326175 ;
charset contig4176 = 326176 - 326400 ;
charset contig4177 = 326401 - 326550 ;
charset contig4179 = 326551 - 326625 ;
charset contig4180 = 326626 - 326775 ;
charset contig4181 = 326776 - 326850 ;
charset contig4182 = 326851 - 326925 ;
charset contig4185 = 326926 - 327000 ;
charset contig4188 = 327001 - 327075 ;
charset contig4191 = 327076 - 327225 ;
charset contig4192 = 327226 - 327375 ;
charset contig4194 = 327376 - 327450 ;
charset contig4196 = 327451 - 327600 ;
charset contig4198 = 327601 - 327675 ;
charset contig4199 = 327676 - 327750 ;
charset contig4201 = 327751 - 327825 ;
charset contig4203 = 327826 - 327975 ;
charset contig4204 = 327976 - 328050 ;
charset contig4205 = 328051 - 328200 ;
charset contig4206 = 328201 - 328275 ;
charset contig4211 = 328276 - 328350 ;
charset contig4212 = 328351 - 328425 ;
charset contig4216 = 328426 - 328575 ;
charset contig4219 = 328576 - 328650 ;
charset contig4220 = 328651 - 328800 ;
charset contig4222 = 328801 - 329325 ;
charset contig4223 = 329326 - 329475 ;
charset contig4226 = 329476 - 329700 ;
charset contig4227 = 329701 - 329850 ;
charset contig4234 = 329851 - 330225 ;
charset contig4235 = 330226 - 330375 ;
charset contig4238 = 330376 - 330450 ;
charset contig4239 = 330451 - 330525 ;
charset contig4248 = 330526 - 330600 ;
charset contig4249 = 330601 - 330675 ;
charset contig4250 = 330676 - 330750 ;
charset contig4251 = 330751 - 330825 ;
charset contig4252 = 330826 - 330900 ;
charset contig4253 = 330901 - 331050 ;
charset contig4255 = 331051 - 331125 ;
charset contig4256 = 331126 - 331350 ;
charset contig4257 = 331351 - 331425 ;
charset contig4262 = 331426 - 331575 ;
charset contig4263 = 331576 - 331650 ;
charset contig4265 = 331651 - 331725 ;
charset contig4268 = 331726 - 331800 ;
charset contig4270 = 331801 - 331875 ;
charset contig4272 = 331876 - 331950 ;
charset contig4273 = 331951 - 332100 ;
charset contig4274 = 332101 - 332250 ;
charset contig4275 = 332251 - 332400 ;
charset contig4276 = 332401 - 332475 ;
charset contig4283 = 332476 - 332550 ;
charset contig4284 = 332551 - 332625 ;
charset contig4285 = 332626 - 332700 ;
charset contig4288 = 332701 - 332850 ;
charset contig4289 = 332851 - 332925 ;
charset contig4290 = 332926 - 333000 ;
charset contig4291 = 333001 - 333150 ;
charset contig4292 = 333151 - 333300 ;
charset contig4293 = 333301 - 333375 ;
charset contig4294 = 333376 - 333600 ;
charset contig4296 = 333601 - 333900 ;
charset contig4300 = 333901 - 333975 ;
charset contig4303 = 333976 - 334125 ;
charset contig4306 = 334126 - 334200 ;
charset contig4307 = 334201 - 334275 ;
charset contig4308 = 334276 - 334350 ;
charset contig4312 = 334351 - 334500 ;
charset contig4316 = 334501 - 334650 ;
charset contig4317 = 334651 - 334725 ;
charset contig4323 = 334726 - 334800 ;
charset contig4325 = 334801 - 334950 ;
charset contig4329 = 334951 - 335025 ;
charset contig4330 = 335026 - 335100 ;
charset contig4331 = 335101 - 335250 ;
charset contig4333 = 335251 - 335400 ;
charset contig4334 = 335401 - 335550 ;
charset contig4335 = 335551 - 335625 ;
charset contig4336 = 335626 - 335775 ;
charset contig4337 = 335776 - 335850 ;
charset contig4338 = 335851 - 336000 ;
charset contig4339 = 336001 - 336150 ;
charset contig4340 = 336151 - 336300 ;
charset contig4343 = 336301 - 336450 ;
charset contig4344 = 336451 - 336525 ;
charset contig4346 = 336526 - 336600 ;
charset contig4347 = 336601 - 336750 ;
charset contig4349 = 336751 - 336975 ;
charset contig4350 = 336976 - 337125 ;
charset contig4351 = 337126 - 337200 ;
charset contig4355 = 337201 - 337350 ;
charset contig4356 = 337351 - 337425 ;
charset contig4357 = 337426 - 337500 ;
charset contig4358 = 337501 - 337575 ;
charset contig4359 = 337576 - 337650 ;
charset contig4360 = 337651 - 337725 ;
charset contig4361 = 337726 - 337950 ;
charset contig4362 = 337951 - 338025 ;
charset contig4363 = 338026 - 338175 ;
charset contig4364 = 338176 - 338250 ;
charset contig4366 = 338251 - 338400 ;
charset contig4368 = 338401 - 338550 ;
charset contig4369 = 338551 - 338775 ;
charset contig4370 = 338776 - 338850 ;
charset contig4371 = 338851 - 338925 ;
charset contig4372 = 338926 - 339225 ;
charset contig4374 = 339226 - 339450 ;
charset contig4375 = 339451 - 339525 ;
charset contig4376 = 339526 - 339675 ;
charset contig4377 = 339676 - 339750 ;
charset contig4378 = 339751 - 339825 ;
charset contig4379 = 339826 - 340050 ;
charset contig4380 = 340051 - 340125 ;
charset contig4384 = 340126 - 340350 ;
charset contig4385 = 340351 - 340425 ;
charset contig4387 = 340426 - 340650 ;
charset contig4388 = 340651 - 340800 ;
charset contig4390 = 340801 - 340875 ;
charset contig4391 = 340876 - 341025 ;
charset contig4393 = 341026 - 341100 ;
charset contig4394 = 341101 - 341175 ;
charset contig4397 = 341176 - 341325 ;
charset contig4398 = 341326 - 341400 ;
charset contig4399 = 341401 - 341475 ;
charset contig4400 = 341476 - 341550 ;
charset contig4402 = 341551 - 341625 ;
charset contig4403 = 341626 - 341700 ;
charset contig4404 = 341701 - 341850 ;
charset contig4406 = 341851 - 342075 ;
charset contig4410 = 342076 - 342225 ;
charset contig4411 = 342226 - 342375 ;
charset contig4414 = 342376 - 342450 ;
charset contig4415 = 342451 - 342600 ;
charset contig4416 = 342601 - 342675 ;
charset contig4418 = 342676 - 342825 ;
charset contig4419 = 342826 - 343050 ;
charset contig4421 = 343051 - 343200 ;
charset contig4422 = 343201 - 343350 ;
charset contig4423 = 343351 - 343500 ;
charset contig4424 = 343501 - 343575 ;
charset contig4425 = 343576 - 343650 ;
charset contig4426 = 343651 - 343725 ;
charset contig4427 = 343726 - 343800 ;
charset contig4429 = 343801 - 343950 ;
charset contig4430 = 343951 - 344550 ;
charset contig4432 = 344551 - 344625 ;
charset contig4433 = 344626 - 344775 ;
charset contig4436 = 344776 - 344850 ;
charset contig4437 = 344851 - 344925 ;
charset contig4439 = 344926 - 345000 ;
charset contig4442 = 345001 - 345075 ;
charset contig4445 = 345076 - 345150 ;
charset contig4449 = 345151 - 345225 ;
charset contig4450 = 345226 - 345300 ;
charset contig4451 = 345301 - 345375 ;
charset contig4452 = 345376 - 345450 ;
charset contig4453 = 345451 - 345525 ;
charset contig4455 = 345526 - 345750 ;
charset contig4456 = 345751 - 345825 ;
charset contig4457 = 345826 - 345975 ;
charset contig4459 = 345976 - 346050 ;
charset contig4460 = 346051 - 346200 ;
charset contig4461 = 346201 - 346275 ;
charset contig4462 = 346276 - 346500 ;
charset contig4463 = 346501 - 346575 ;
charset contig4464 = 346576 - 346650 ;
charset contig4467 = 346651 - 346950 ;
charset contig4468 = 346951 - 347025 ;
charset contig4470 = 347026 - 347100 ;
charset contig4471 = 347101 - 347250 ;
charset contig4472 = 347251 - 347400 ;
charset contig4474 = 347401 - 347475 ;
charset contig4476 = 347476 - 347550 ;
charset contig4477 = 347551 - 347775 ;
charset contig4478 = 347776 - 347850 ;
charset contig4480 = 347851 - 348075 ;
charset contig4482 = 348076 - 348300 ;
charset contig4485 = 348301 - 348375 ;
charset contig4486 = 348376 - 348450 ;
charset contig4487 = 348451 - 348600 ;
charset contig4488 = 348601 - 348675 ;
charset contig4489 = 348676 - 348825 ;
charset contig4490 = 348826 - 348975 ;
charset contig4491 = 348976 - 349200 ;
charset contig4492 = 349201 - 349275 ;
charset contig4493 = 349276 - 349425 ;
charset contig4494 = 349426 - 349500 ;
charset contig4495 = 349501 - 349575 ;
charset contig4497 = 349576 - 349650 ;
charset contig4498 = 349651 - 349875 ;
charset contig4499 = 349876 - 349950 ;
charset contig4500 = 349951 - 350100 ;
charset contig4503 = 350101 - 350250 ;
charset contig4504 = 350251 - 350325 ;
charset contig4507 = 350326 - 350475 ;
charset contig4508 = 350476 - 350550 ;
charset contig4509 = 350551 - 350625 ;
charset contig4510 = 350626 - 350775 ;
charset contig4511 = 350776 - 350850 ;
charset contig4512 = 350851 - 350925 ;
charset contig4513 = 350926 - 351000 ;
charset contig4515 = 351001 - 351075 ;
charset contig4516 = 351076 - 351225 ;
charset contig4517 = 351226 - 351375 ;
charset contig4518 = 351376 - 351450 ;
charset contig4519 = 351451 - 351600 ;
charset contig4520 = 351601 - 351675 ;
charset contig4523 = 351676 - 351750 ;
charset contig4524 = 351751 - 351825 ;
charset contig4525 = 351826 - 351900 ;
charset contig4526 = 351901 - 351975 ;
charset contig4528 = 351976 - 352050 ;
charset contig4529 = 352051 - 352125 ;
charset contig4533 = 352126 - 352200 ;
charset contig4534 = 352201 - 352350 ;
charset contig4535 = 352351 - 352500 ;
charset contig4536 = 352501 - 352575 ;
charset contig4537 = 352576 - 352725 ;
charset contig4539 = 352726 - 352800 ;
charset contig4540 = 352801 - 352875 ;
charset contig4542 = 352876 - 353175 ;
charset contig4543 = 353176 - 353250 ;
charset contig4547 = 353251 - 353700 ;
charset contig4548 = 353701 - 353925 ;
charset contig4549 = 353926 - 354000 ;
charset contig4550 = 354001 - 354150 ;
charset contig4551 = 354151 - 354225 ;
charset contig4552 = 354226 - 354375 ;
charset contig4554 = 354376 - 354675 ;
charset contig4555 = 354676 - 354975 ;
charset contig4558 = 354976 - 355125 ;
charset contig4561 = 355126 - 355275 ;
charset contig4562 = 355276 - 355350 ;
charset contig4563 = 355351 - 355500 ;
charset contig4566 = 355501 - 355575 ;
charset contig4571 = 355576 - 355800 ;
charset contig4572 = 355801 - 355875 ;
charset contig4573 = 355876 - 356175 ;
charset contig4574 = 356176 - 356250 ;
charset contig4575 = 356251 - 356325 ;
charset contig4578 = 356326 - 356400 ;
charset contig4579 = 356401 - 356550 ;
charset contig4580 = 356551 - 356625 ;
charset contig4581 = 356626 - 356775 ;
charset contig4584 = 356776 - 356925 ;
charset contig4586 = 356926 - 357000 ;
charset contig4587 = 357001 - 357225 ;
charset contig4588 = 357226 - 357300 ;
charset contig4589 = 357301 - 357375 ;
charset contig4591 = 357376 - 357450 ;
charset contig4593 = 357451 - 357675 ;
charset contig4594 = 357676 - 357975 ;
charset contig4596 = 357976 - 358050 ;
charset contig4598 = 358051 - 358200 ;
charset contig4599 = 358201 - 358500 ;
charset contig4601 = 358501 - 358650 ;
charset contig4602 = 358651 - 358800 ;
charset contig4605 = 358801 - 358950 ;
charset contig4607 = 358951 - 359100 ;
charset contig4609 = 359101 - 359175 ;
charset contig4610 = 359176 - 359325 ;
charset contig4611 = 359326 - 359475 ;
charset contig4612 = 359476 - 359550 ;
charset contig4613 = 359551 - 359625 ;
charset contig4614 = 359626 - 359775 ;
charset contig4616 = 359776 - 359850 ;
charset contig4618 = 359851 - 359925 ;
charset contig4620 = 359926 - 360075 ;
charset contig4622 = 360076 - 360150 ;
charset contig4625 = 360151 - 360225 ;
charset contig4626 = 360226 - 360375 ;
charset contig4628 = 360376 - 360450 ;
charset contig4631 = 360451 - 360525 ;
charset contig4632 = 360526 - 360600 ;
charset contig4633 = 360601 - 360675 ;
charset contig4636 = 360676 - 360825 ;
charset contig4637 = 360826 - 360900 ;
charset contig4639 = 360901 - 360975 ;
charset contig4642 = 360976 - 361050 ;
charset contig4644 = 361051 - 361125 ;
charset contig4649 = 361126 - 361275 ;
charset contig4650 = 361276 - 361350 ;
charset contig4652 = 361351 - 361575 ;
charset contig4653 = 361576 - 361650 ;
charset contig4654 = 361651 - 361725 ;
charset contig4658 = 361726 - 361875 ;
charset contig4659 = 361876 - 362100 ;
charset contig4663 = 362101 - 362175 ;
charset contig4668 = 362176 - 362250 ;
charset contig4669 = 362251 - 362325 ;
charset contig4672 = 362326 - 362400 ;
charset contig4673 = 362401 - 362475 ;
charset contig4675 = 362476 - 362550 ;
charset contig4676 = 362551 - 362625 ;
charset contig4677 = 362626 - 362775 ;
charset contig4678 = 362776 - 362850 ;
charset contig4679 = 362851 - 363000 ;
charset contig4680 = 363001 - 363075 ;
charset contig4683 = 363076 - 363150 ;
charset contig4687 = 363151 - 363225 ;
charset contig4689 = 363226 - 363300 ;
charset contig4690 = 363301 - 363375 ;
charset contig4691 = 363376 - 363450 ;
charset contig4693 = 363451 - 363525 ;
charset contig4694 = 363526 - 363600 ;
charset contig4696 = 363601 - 363675 ;
charset contig4697 = 363676 - 363825 ;
charset contig4699 = 363826 - 363900 ;
charset contig4700 = 363901 - 364050 ;
charset contig4701 = 364051 - 364350 ;
charset contig4703 = 364351 - 364425 ;
charset contig4705 = 364426 - 364500 ;
charset contig4706 = 364501 - 364575 ;
charset contig4707 = 364576 - 364650 ;
charset contig4708 = 364651 - 364725 ;
charset contig4710 = 364726 - 365250 ;
charset contig4711 = 365251 - 365400 ;
charset contig4712 = 365401 - 365550 ;
charset contig4714 = 365551 - 365625 ;
charset contig4715 = 365626 - 365700 ;
charset contig4718 = 365701 - 365775 ;
charset contig4719 = 365776 - 365850 ;
charset contig4720 = 365851 - 365925 ;
charset contig4723 = 365926 - 366000 ;
charset contig4724 = 366001 - 366150 ;
charset contig4726 = 366151 - 366225 ;
charset contig4728 = 366226 - 366300 ;
charset contig4730 = 366301 - 366525 ;
charset contig4732 = 366526 - 366675 ;
charset contig4734 = 366676 - 366750 ;
charset contig4735 = 366751 - 366825 ;
charset contig4736 = 366826 - 366975 ;
charset contig4738 = 366976 - 367200 ;
charset contig4741 = 367201 - 367275 ;
charset contig4744 = 367276 - 367350 ;
charset contig4747 = 367351 - 367425 ;
charset contig4749 = 367426 - 367575 ;
charset contig4752 = 367576 - 367650 ;
charset contig4759 = 367651 - 367800 ;
charset contig4766 = 367801 - 367875 ;
charset contig4768 = 367876 - 367950 ;
charset contig4771 = 367951 - 368100 ;
charset contig4772 = 368101 - 368175 ;
charset contig4773 = 368176 - 368400 ;
charset contig4775 = 368401 - 368475 ;
charset contig4777 = 368476 - 368550 ;
charset contig4778 = 368551 - 368625 ;
charset contig4779 = 368626 - 368850 ;
charset contig4785 = 368851 - 368925 ;
charset contig4786 = 368926 - 369075 ;
charset contig4788 = 369076 - 369150 ;
charset contig4790 = 369151 - 369300 ;
charset contig4792 = 369301 - 369375 ;
charset contig4795 = 369376 - 369450 ;
charset contig4796 = 369451 - 369525 ;
charset contig4797 = 369526 - 369600 ;
charset contig4798 = 369601 - 369675 ;
charset contig4803 = 369676 - 369750 ;
charset contig4805 = 369751 - 369900 ;
charset contig4807 = 369901 - 369975 ;
charset contig4808 = 369976 - 370050 ;
charset contig4814 = 370051 - 370125 ;
charset contig4815 = 370126 - 370200 ;
charset contig4818 = 370201 - 370275 ;
charset contig4820 = 370276 - 370350 ;
charset contig4822 = 370351 - 370425 ;
charset contig4827 = 370426 - 370575 ;
charset contig4828 = 370576 - 370650 ;
charset contig4829 = 370651 - 370725 ;
charset contig4830 = 370726 - 370800 ;
charset contig4833 = 370801 - 370875 ;
charset contig4836 = 370876 - 370950 ;
charset contig4839 = 370951 - 371100 ;
charset contig4840 = 371101 - 371175 ;
charset contig4842 = 371176 - 371400 ;
charset contig4844 = 371401 - 371475 ;
charset contig4845 = 371476 - 371550 ;
charset contig4847 = 371551 - 371625 ;
charset contig4849 = 371626 - 371700 ;
charset contig4853 = 371701 - 371775 ;
charset contig4857 = 371776 - 371925 ;
charset contig4858 = 371926 - 372000 ;
charset contig4861 = 372001 - 372150 ;
charset contig4864 = 372151 - 372225 ;
charset contig4866 = 372226 - 372300 ;
charset contig4868 = 372301 - 372375 ;
charset contig4873 = 372376 - 372450 ;
charset contig4876 = 372451 - 372525 ;
charset contig4877 = 372526 - 372675 ;
charset contig4881 = 372676 - 372750 ;
charset contig4882 = 372751 - 372825 ;
charset contig4883 = 372826 - 372900 ;
charset contig4885 = 372901 - 372975 ;
charset contig4886 = 372976 - 373050 ;
charset contig4887 = 373051 - 373200 ;
charset contig4888 = 373201 - 373275 ;
charset contig4889 = 373276 - 373350 ;
charset contig4890 = 373351 - 373425 ;
charset contig4891 = 373426 - 373650 ;
charset contig4892 = 373651 - 373800 ;
charset contig4893 = 373801 - 373875 ;
charset contig4896 = 373876 - 373950 ;
charset contig4901 = 373951 - 374025 ;
charset contig4903 = 374026 - 374250 ;
charset contig4904 = 374251 - 374325 ;
charset contig4905 = 374326 - 374550 ;
charset contig4908 = 374551 - 374625 ;
charset contig4911 = 374626 - 374700 ;
charset contig4913 = 374701 - 374775 ;
charset contig4914 = 374776 - 374850 ;
charset contig4917 = 374851 - 374925 ;
charset contig4922 = 374926 - 375075 ;
charset contig4923 = 375076 - 375150 ;
charset contig4925 = 375151 - 375300 ;
charset contig4927 = 375301 - 375375 ;
charset contig4929 = 375376 - 375450 ;
charset contig4931 = 375451 - 375600 ;
charset contig4933 = 375601 - 375750 ;
charset contig4935 = 375751 - 375825 ;
charset contig4938 = 375826 - 375900 ;
charset contig4942 = 375901 - 375975 ;
charset contig4944 = 375976 - 376050 ;
charset contig4946 = 376051 - 376125 ;
charset contig4947 = 376126 - 376200 ;
charset contig4948 = 376201 - 376275 ;
charset contig4953 = 376276 - 376350 ;
charset contig4954 = 376351 - 376425 ;
charset contig4956 = 376426 - 376575 ;
charset contig4957 = 376576 - 376800 ;
charset contig4959 = 376801 - 376875 ;
charset contig4961 = 376876 - 376950 ;
charset contig4963 = 376951 - 377025 ;
charset contig4964 = 377026 - 377175 ;
charset contig4965 = 377176 - 377250 ;
charset contig4971 = 377251 - 377400 ;
charset contig4972 = 377401 - 377475 ;
charset contig4976 = 377476 - 377550 ;
charset contig4978 = 377551 - 377625 ;
charset contig4980 = 377626 - 377700 ;
charset contig4982 = 377701 - 377775 ;
charset contig4983 = 377776 - 377925 ;
charset contig4984 = 377926 - 378000 ;
charset contig4986 = 378001 - 378225 ;
charset contig4987 = 378226 - 378375 ;
charset contig4991 = 378376 - 378525 ;
charset contig4993 = 378526 - 378675 ;
charset contig4995 = 378676 - 378750 ;
charset contig4996 = 378751 - 378900 ;
charset contig4999 = 378901 - 378975 ;
charset contig5001 = 378976 - 379050 ;
charset contig5002 = 379051 - 379125 ;
charset contig5003 = 379126 - 379275 ;
charset contig5006 = 379276 - 379350 ;
charset contig5008 = 379351 - 379425 ;
charset contig5010 = 379426 - 379500 ;
charset contig5014 = 379501 - 379575 ;
charset contig5015 = 379576 - 379650 ;
charset contig5017 = 379651 - 379725 ;
charset contig5018 = 379726 - 379875 ;
charset contig5019 = 379876 - 380025 ;
charset contig5020 = 380026 - 380100 ;
charset contig5022 = 380101 - 380175 ;
charset contig5023 = 380176 - 380250 ;
charset contig5025 = 380251 - 380400 ;
charset contig5026 = 380401 - 380475 ;
charset contig5028 = 380476 - 380775 ;
charset contig5029 = 380776 - 380850 ;
charset contig5030 = 380851 - 380925 ;
charset contig5031 = 380926 - 381000 ;
charset contig5032 = 381001 - 381150 ;
charset contig5033 = 381151 - 381300 ;
charset contig5037 = 381301 - 381375 ;
charset contig5038 = 381376 - 381450 ;
charset contig5042 = 381451 - 381525 ;
charset contig5044 = 381526 - 381675 ;
charset contig5046 = 381676 - 381825 ;
charset contig5047 = 381826 - 381900 ;
charset contig5049 = 381901 - 382050 ;
charset contig5050 = 382051 - 382125 ;
charset contig5054 = 382126 - 382275 ;
charset contig5058 = 382276 - 382350 ;
charset contig5059 = 382351 - 382425 ;
charset contig5060 = 382426 - 382500 ;
charset contig5061 = 382501 - 382650 ;
charset contig5062 = 382651 - 382725 ;
charset contig5067 = 382726 - 382800 ;
charset contig5068 = 382801 - 382875 ;
charset contig5069 = 382876 - 382950 ;
charset contig5073 = 382951 - 383025 ;
charset contig5074 = 383026 - 383100 ;
charset contig5076 = 383101 - 383175 ;
charset contig5078 = 383176 - 383250 ;
charset contig5079 = 383251 - 383325 ;
charset contig5080 = 383326 - 383400 ;
charset contig5082 = 383401 - 383475 ;
charset contig5083 = 383476 - 383550 ;
charset contig5084 = 383551 - 383625 ;
charset contig5086 = 383626 - 383700 ;
charset contig5088 = 383701 - 383775 ;
charset contig5092 = 383776 - 383850 ;
charset contig5097 = 383851 - 383925 ;
charset contig5098 = 383926 - 384000 ;
charset contig5101 = 384001 - 384075 ;
charset contig5103 = 384076 - 384225 ;
charset contig5104 = 384226 - 384375 ;
charset contig5107 = 384376 - 384450 ;
charset contig5112 = 384451 - 384525 ;
charset contig5114 = 384526 - 384750 ;
charset contig5115 = 384751 - 384825 ;
charset contig5116 = 384826 - 384900 ;
charset contig5117 = 384901 - 384975 ;
charset contig5119 = 384976 - 385125 ;
charset contig5120 = 385126 - 385275 ;
charset contig5121 = 385276 - 385425 ;
charset contig5123 = 385426 - 385500 ;
charset contig5127 = 385501 - 385575 ;
charset contig5129 = 385576 - 385650 ;
charset contig5131 = 385651 - 385800 ;
charset contig5132 = 385801 - 385950 ;
charset contig5133 = 385951 - 386100 ;
charset contig5136 = 386101 - 386175 ;
charset contig5137 = 386176 - 386250 ;
charset contig5141 = 386251 - 386325 ;
charset contig5142 = 386326 - 386475 ;
charset contig5143 = 386476 - 386700 ;
charset contig5145 = 386701 - 386850 ;
charset contig5146 = 386851 - 387000 ;
charset contig5149 = 387001 - 387375 ;
charset contig5153 = 387376 - 387525 ;
charset contig5154 = 387526 - 387975 ;
charset contig5159 = 387976 - 388050 ;
charset contig5160 = 388051 - 388125 ;
charset contig5166 = 388126 - 388200 ;
charset contig5168 = 388201 - 388275 ;
charset contig5169 = 388276 - 388425 ;
charset contig5170 = 388426 - 388500 ;
charset contig5171 = 388501 - 388575 ;
charset contig5173 = 388576 - 388650 ;
charset contig5174 = 388651 - 388800 ;
charset contig5175 = 388801 - 389100 ;
charset contig5177 = 389101 - 389175 ;
charset contig5178 = 389176 - 389400 ;
charset contig5179 = 389401 - 389475 ;
charset contig5180 = 389476 - 389625 ;
charset contig5181 = 389626 - 389700 ;
charset contig5183 = 389701 - 389775 ;
charset contig5184 = 389776 - 389850 ;
charset contig5186 = 389851 - 389925 ;
charset contig5188 = 389926 - 390000 ;
charset contig5190 = 390001 - 390075 ;
charset contig5191 = 390076 - 390300 ;
charset contig5193 = 390301 - 390525 ;
charset contig5194 = 390526 - 390750 ;
charset contig5196 = 390751 - 391500 ;
charset contig5198 = 391501 - 391575 ;
charset contig5201 = 391576 - 391725 ;
charset contig5202 = 391726 - 391875 ;
charset contig5203 = 391876 - 392100 ;
charset contig5204 = 392101 - 392475 ;
charset contig5205 = 392476 - 392550 ;
charset contig5206 = 392551 - 392700 ;
charset contig5208 = 392701 - 392775 ;
charset contig5212 = 392776 - 393300 ;
charset contig5213 = 393301 - 393375 ;
charset contig5214 = 393376 - 393525 ;
charset contig5215 = 393526 - 393675 ;
charset contig5216 = 393676 - 393750 ;
charset contig5218 = 393751 - 394050 ;
charset contig5220 = 394051 - 394125 ;
charset contig5221 = 394126 - 394200 ;
charset contig5223 = 394201 - 394350 ;
charset contig5224 = 394351 - 394500 ;
charset contig5227 = 394501 - 394575 ;
charset contig5228 = 394576 - 394725 ;
charset contig5229 = 394726 - 394800 ;
charset contig5230 = 394801 - 395100 ;
charset contig5231 = 395101 - 395175 ;
charset contig5232 = 395176 - 395400 ;
charset contig5234 = 395401 - 395925 ;
charset contig5235 = 395926 - 396075 ;
charset contig5237 = 396076 - 396525 ;
charset contig5238 = 396526 - 396600 ;
charset contig5239 = 396601 - 396750 ;
charset contig5241 = 396751 - 396825 ;
charset contig5243 = 396826 - 396900 ;
charset contig5244 = 396901 - 397050 ;
charset contig5245 = 397051 - 397125 ;
charset contig5247 = 397126 - 397200 ;
charset contig5249 = 397201 - 397275 ;
charset contig5253 = 397276 - 397350 ;
charset contig5254 = 397351 - 397500 ;
charset contig5256 = 397501 - 397575 ;
charset contig5258 = 397576 - 397875 ;
charset contig5259 = 397876 - 398025 ;
charset contig5260 = 398026 - 398175 ;
charset contig5261 = 398176 - 398250 ;
charset contig5262 = 398251 - 398325 ;
charset contig5263 = 398326 - 398400 ;
charset contig5264 = 398401 - 398475 ;
charset contig5265 = 398476 - 398550 ;
charset contig5267 = 398551 - 398625 ;
charset contig5269 = 398626 - 398775 ;
charset contig5270 = 398776 - 398850 ;
charset contig5273 = 398851 - 399000 ;
charset contig5274 = 399001 - 399150 ;
charset contig5276 = 399151 - 399225 ;
charset contig5277 = 399226 - 399375 ;
charset contig5280 = 399376 - 399450 ;
charset contig5281 = 399451 - 399525 ;
charset contig5283 = 399526 - 399600 ;
charset contig5284 = 399601 - 399675 ;
charset contig5286 = 399676 - 399825 ;
charset contig5289 = 399826 - 399900 ;
charset contig5292 = 399901 - 399975 ;
charset contig5294 = 399976 - 400050 ;
charset contig5295 = 400051 - 400125 ;
charset contig5296 = 400126 - 400200 ;
charset contig5297 = 400201 - 400275 ;
charset contig5298 = 400276 - 400425 ;
charset contig5302 = 400426 - 400500 ;
charset contig5304 = 400501 - 400575 ;
charset contig5306 = 400576 - 400650 ;
charset contig5309 = 400651 - 400800 ;
charset contig5313 = 400801 - 400875 ;
charset contig5314 = 400876 - 400950 ;
charset contig5319 = 400951 - 401025 ;
charset contig5320 = 401026 - 401100 ;
charset contig5324 = 401101 - 401175 ;
charset contig5325 = 401176 - 401250 ;
charset contig5328 = 401251 - 401325 ;
charset contig5330 = 401326 - 401400 ;
charset contig5331 = 401401 - 401475 ;
charset contig5333 = 401476 - 401550 ;
charset contig5335 = 401551 - 401700 ;
charset contig5337 = 401701 - 401850 ;
charset contig5339 = 401851 - 401925 ;
charset contig5341 = 401926 - 402000 ;
charset contig5346 = 402001 - 402075 ;
charset contig5348 = 402076 - 402150 ;
charset contig5350 = 402151 - 402300 ;
charset contig5351 = 402301 - 402675 ;
charset contig5352 = 402676 - 402900 ;
charset contig5353 = 402901 - 402975 ;
charset contig5356 = 402976 - 403125 ;
charset contig5357 = 403126 - 403425 ;
charset contig5358 = 403426 - 403500 ;
charset contig5359 = 403501 - 403725 ;
charset contig5360 = 403726 - 403950 ;
charset contig5361 = 403951 - 404100 ;
charset contig5362 = 404101 - 404550 ;
charset contig5365 = 404551 - 404775 ;
charset contig5367 = 404776 - 404925 ;
charset contig5369 = 404926 - 405225 ;
charset contig5371 = 405226 - 405375 ;
charset contig5372 = 405376 - 405525 ;
charset contig5373 = 405526 - 405975 ;
charset contig5374 = 405976 - 406050 ;
charset contig5375 = 406051 - 406125 ;
charset contig5376 = 406126 - 406350 ;
charset contig5377 = 406351 - 406425 ;
charset contig5378 = 406426 - 406500 ;
charset contig5379 = 406501 - 406650 ;
charset contig5381 = 406651 - 406725 ;
charset contig5382 = 406726 - 406800 ;
charset contig5383 = 406801 - 406875 ;
charset contig5384 = 406876 - 407100 ;
charset contig5386 = 407101 - 407250 ;
charset contig5387 = 407251 - 407475 ;
charset contig5388 = 407476 - 407850 ;
charset contig5389 = 407851 - 408225 ;
charset contig5390 = 408226 - 408450 ;
charset contig5391 = 408451 - 408525 ;
charset contig5393 = 408526 - 408675 ;
charset contig5394 = 408676 - 408825 ;
charset contig5395 = 408826 - 408975 ;
charset contig5397 = 408976 - 409125 ;
charset contig5398 = 409126 - 409500 ;
charset contig5400 = 409501 - 409575 ;
charset contig5401 = 409576 - 409650 ;
charset contig5403 = 409651 - 409725 ;
charset contig5406 = 409726 - 410175 ;
charset contig5407 = 410176 - 410250 ;
charset contig5409 = 410251 - 410400 ;
charset contig5411 = 410401 - 411075 ;
charset contig5412 = 411076 - 411300 ;
charset contig5413 = 411301 - 411525 ;
charset contig5415 = 411526 - 411600 ;
charset contig5417 = 411601 - 411750 ;
charset contig5418 = 411751 - 411900 ;
charset contig5419 = 411901 - 412200 ;
charset contig5421 = 412201 - 412425 ;
charset contig5427 = 412426 - 412500 ;
charset contig5430 = 412501 - 412650 ;
charset contig5432 = 412651 - 412725 ;
charset contig5433 = 412726 - 412800 ;
charset contig5435 = 412801 - 412875 ;
charset contig5436 = 412876 - 412950 ;
charset contig5437 = 412951 - 413025 ;
charset contig5438 = 413026 - 413100 ;
charset contig5440 = 413101 - 413250 ;
charset contig5442 = 413251 - 413325 ;
charset contig5444 = 413326 - 413475 ;
charset contig5446 = 413476 - 413625 ;
charset contig5447 = 413626 - 413700 ;
charset contig5448 = 413701 - 413925 ;
charset contig5449 = 413926 - 414000 ;
charset contig5451 = 414001 - 414150 ;
charset contig5452 = 414151 - 414300 ;
charset contig5455 = 414301 - 414525 ;
charset contig5456 = 414526 - 414825 ;
charset contig5457 = 414826 - 414975 ;
charset contig5458 = 414976 - 415050 ;
charset contig5459 = 415051 - 415200 ;
charset contig5460 = 415201 - 415425 ;
charset contig5461 = 415426 - 415500 ;
charset contig5462 = 415501 - 415575 ;
charset contig5466 = 415576 - 415650 ;
charset contig5471 = 415651 - 415725 ;
charset contig5472 = 415726 - 415950 ;
charset contig5473 = 415951 - 416100 ;
charset contig5475 = 416101 - 416400 ;
charset contig5480 = 416401 - 416475 ;
charset contig5482 = 416476 - 416775 ;
charset contig5483 = 416776 - 417000 ;
charset contig5484 = 417001 - 417300 ;
charset contig5485 = 417301 - 417525 ;
charset contig5486 = 417526 - 417675 ;
charset contig5487 = 417676 - 417750 ;
charset contig5488 = 417751 - 417825 ;
charset contig5489 = 417826 - 417900 ;
charset contig5490 = 417901 - 418050 ;
charset contig5491 = 418051 - 418200 ;
charset contig5492 = 418201 - 418275 ;
charset contig5497 = 418276 - 418425 ;
charset contig5498 = 418426 - 418500 ;
charset contig5500 = 418501 - 418650 ;
charset contig5502 = 418651 - 418800 ;
charset contig5504 = 418801 - 418875 ;
charset contig5506 = 418876 - 418950 ;
charset contig5508 = 418951 - 419100 ;
charset contig5509 = 419101 - 419175 ;
charset contig5511 = 419176 - 419250 ;
charset contig5515 = 419251 - 419325 ;
charset contig5516 = 419326 - 419475 ;
charset contig5517 = 419476 - 419550 ;
charset contig5518 = 419551 - 419700 ;
charset contig5519 = 419701 - 419925 ;
charset contig5521 = 419926 - 420000 ;
charset contig5522 = 420001 - 420300 ;
charset contig5524 = 420301 - 420525 ;
charset contig5525 = 420526 - 420600 ;
charset contig5526 = 420601 - 420675 ;
charset contig5527 = 420676 - 420750 ;
charset contig5529 = 420751 - 420825 ;
charset contig5534 = 420826 - 420975 ;
charset contig5535 = 420976 - 421050 ;
charset contig5536 = 421051 - 421200 ;
charset contig5537 = 421201 - 421275 ;
charset contig5538 = 421276 - 421500 ;
charset contig5539 = 421501 - 421575 ;
charset contig5540 = 421576 - 421725 ;
charset contig5541 = 421726 - 421875 ;
charset contig5542 = 421876 - 422100 ;
charset contig5543 = 422101 - 422175 ;
charset contig5544 = 422176 - 422250 ;
charset contig5545 = 422251 - 422325 ;
charset contig5546 = 422326 - 422475 ;
charset contig5549 = 422476 - 422625 ;
charset contig5550 = 422626 - 422700 ;
charset contig5552 = 422701 - 422775 ;
charset contig5554 = 422776 - 422850 ;
charset contig5555 = 422851 - 422925 ;
charset contig5556 = 422926 - 423075 ;
charset contig5559 = 423076 - 423225 ;
charset contig5560 = 423226 - 423375 ;
charset contig5562 = 423376 - 423525 ;
charset contig5564 = 423526 - 423600 ;
charset contig5565 = 423601 - 423675 ;
charset contig5566 = 423676 - 423975 ;
charset contig5568 = 423976 - 424050 ;
charset contig5569 = 424051 - 424275 ;
charset contig5570 = 424276 - 424575 ;
charset contig5571 = 424576 - 424800 ;
charset contig5572 = 424801 - 424950 ;
charset contig5573 = 424951 - 425100 ;
charset contig5574 = 425101 - 425775 ;
charset contig5575 = 425776 - 426000 ;
charset contig5577 = 426001 - 426150 ;
charset contig5578 = 426151 - 426300 ;
charset contig5579 = 426301 - 426375 ;
charset contig5580 = 426376 - 426450 ;
charset contig5582 = 426451 - 426600 ;
charset contig5583 = 426601 - 426675 ;
charset contig5585 = 426676 - 426900 ;
charset contig5586 = 426901 - 426975 ;
charset contig5587 = 426976 - 427050 ;
charset contig5588 = 427051 - 427275 ;
charset contig5590 = 427276 - 427350 ;
charset contig5594 = 427351 - 427500 ;
charset contig5596 = 427501 - 427575 ;
charset contig5597 = 427576 - 427800 ;
charset contig5599 = 427801 - 427875 ;
charset contig5601 = 427876 - 427950 ;
charset contig5602 = 427951 - 428025 ;
charset contig5603 = 428026 - 428100 ;
charset contig5604 = 428101 - 428250 ;
charset contig5605 = 428251 - 428400 ;
charset contig5606 = 428401 - 428475 ;
charset contig5607 = 428476 - 428550 ;
charset contig5608 = 428551 - 428625 ;
charset contig5609 = 428626 - 428775 ;
charset contig5610 = 428776 - 429075 ;
charset contig5611 = 429076 - 429150 ;
charset contig5612 = 429151 - 429300 ;
charset contig5614 = 429301 - 429600 ;
charset contig5615 = 429601 - 429900 ;
charset contig5616 = 429901 - 430050 ;
charset contig5618 = 430051 - 430125 ;
charset contig5619 = 430126 - 430200 ;
charset contig5620 = 430201 - 430275 ;
charset contig5621 = 430276 - 430575 ;
charset contig5622 = 430576 - 430650 ;
charset contig5623 = 430651 - 430800 ;
charset contig5624 = 430801 - 430950 ;
charset contig5626 = 430951 - 431100 ;
charset contig5627 = 431101 - 431175 ;
charset contig5629 = 431176 - 431250 ;
charset contig5630 = 431251 - 431325 ;
charset contig5631 = 431326 - 431400 ;
charset contig5633 = 431401 - 431550 ;
charset contig5634 = 431551 - 431625 ;
charset contig5635 = 431626 - 431700 ;
charset contig5636 = 431701 - 431850 ;
charset contig5637 = 431851 - 432000 ;
charset contig5638 = 432001 - 432150 ;
charset contig5640 = 432151 - 432375 ;
charset contig5641 = 432376 - 432450 ;
charset contig5643 = 432451 - 432525 ;
charset contig5644 = 432526 - 432675 ;
charset contig5645 = 432676 - 432975 ;
charset contig5646 = 432976 - 433125 ;
charset contig5647 = 433126 - 433200 ;
charset contig5648 = 433201 - 433350 ;
charset contig5649 = 433351 - 433425 ;
charset contig5650 = 433426 - 433575 ;
charset contig5652 = 433576 - 433875 ;
charset contig5654 = 433876 - 433950 ;
charset contig5655 = 433951 - 434100 ;
charset contig5656 = 434101 - 434175 ;
charset contig5662 = 434176 - 434475 ;
charset contig5663 = 434476 - 434625 ;
charset contig5664 = 434626 - 434700 ;
charset contig5666 = 434701 - 434775 ;
charset contig5667 = 434776 - 434850 ;
charset contig5668 = 434851 - 434925 ;
charset contig5669 = 434926 - 435000 ;
charset contig5671 = 435001 - 435075 ;
charset contig5672 = 435076 - 435150 ;
charset contig5673 = 435151 - 435300 ;
charset contig5674 = 435301 - 435525 ;
charset contig5676 = 435526 - 435600 ;
charset contig5678 = 435601 - 435900 ;
charset contig5682 = 435901 - 436050 ;
charset contig5683 = 436051 - 436200 ;
charset contig5684 = 436201 - 436275 ;
charset contig5686 = 436276 - 436425 ;
charset contig5688 = 436426 - 436500 ;
charset contig5689 = 436501 - 436650 ;
charset contig5691 = 436651 - 436875 ;
charset contig5692 = 436876 - 436950 ;
charset contig5693 = 436951 - 437025 ;
charset contig5694 = 437026 - 437175 ;
charset contig5695 = 437176 - 437400 ;
charset contig5696 = 437401 - 437475 ;
charset contig5697 = 437476 - 437625 ;
charset contig5701 = 437626 - 437925 ;
charset contig5702 = 437926 - 438150 ;
charset contig5704 = 438151 - 438225 ;
charset contig5705 = 438226 - 438300 ;
charset contig5706 = 438301 - 438525 ;
charset contig5707 = 438526 - 438675 ;
charset contig5708 = 438676 - 438825 ;
charset contig5709 = 438826 - 439200 ;
charset contig5711 = 439201 - 439275 ;
charset contig5712 = 439276 - 439350 ;
charset contig5714 = 439351 - 439725 ;
charset contig5715 = 439726 - 439875 ;
charset contig5716 = 439876 - 440100 ;
charset contig5717 = 440101 - 440175 ;
charset contig5719 = 440176 - 440550 ;
charset contig5720 = 440551 - 440625 ;
charset contig5721 = 440626 - 440700 ;
charset contig5723 = 440701 - 440775 ;
charset contig5724 = 440776 - 440925 ;
charset contig5726 = 440926 - 441000 ;
charset contig5727 = 441001 - 441150 ;
charset contig5729 = 441151 - 441375 ;
charset contig5730 = 441376 - 441600 ;
charset contig5735 = 441601 - 441825 ;
charset contig5737 = 441826 - 441900 ;
charset contig5738 = 441901 - 441975 ;
charset contig5739 = 441976 - 442125 ;
charset contig5740 = 442126 - 442200 ;
charset contig5741 = 442201 - 442275 ;
charset contig5743 = 442276 - 442425 ;
charset contig5744 = 442426 - 442725 ;
charset contig5745 = 442726 - 442800 ;
charset contig5747 = 442801 - 443100 ;
charset contig5749 = 443101 - 443175 ;
charset contig5753 = 443176 - 443400 ;
charset contig5754 = 443401 - 443475 ;
charset contig5755 = 443476 - 443550 ;
charset contig5760 = 443551 - 444000 ;
charset contig5761 = 444001 - 444075 ;
charset contig5764 = 444076 - 444300 ;
charset contig5767 = 444301 - 444375 ;
charset contig5768 = 444376 - 444450 ;
charset contig5769 = 444451 - 444975 ;
charset contig5770 = 444976 - 445050 ;
charset contig5772 = 445051 - 445200 ;
charset contig5774 = 445201 - 445275 ;
charset contig5775 = 445276 - 445350 ;
charset contig5780 = 445351 - 445425 ;
charset contig5784 = 445426 - 445575 ;
charset contig5785 = 445576 - 445725 ;
charset contig5786 = 445726 - 445800 ;
charset contig5788 = 445801 - 446025 ;
charset contig5789 = 446026 - 446100 ;
charset contig5790 = 446101 - 446250 ;
charset contig5791 = 446251 - 446400 ;
charset contig5793 = 446401 - 446475 ;
charset contig5794 = 446476 - 446550 ;
charset contig5796 = 446551 - 446625 ;
charset contig5798 = 446626 - 446700 ;
charset contig5799 = 446701 - 446775 ;
charset contig5800 = 446776 - 446925 ;
charset contig5802 = 446926 - 447075 ;
charset contig5804 = 447076 - 447150 ;
charset contig5805 = 447151 - 447300 ;
charset contig5806 = 447301 - 447450 ;
charset contig5811 = 447451 - 447600 ;
charset contig5814 = 447601 - 447675 ;
charset contig5815 = 447676 - 447750 ;
charset contig5817 = 447751 - 447900 ;
charset contig5818 = 447901 - 447975 ;
charset contig5819 = 447976 - 448050 ;
charset contig5821 = 448051 - 448125 ;
charset contig5822 = 448126 - 448275 ;
charset contig5823 = 448276 - 448350 ;
charset contig5824 = 448351 - 448425 ;
charset contig5825 = 448426 - 448500 ;
charset contig5827 = 448501 - 448575 ;
charset contig5830 = 448576 - 448800 ;
charset contig5832 = 448801 - 448875 ;
charset contig5833 = 448876 - 448950 ;
charset contig5835 = 448951 - 449025 ;
charset contig5840 = 449026 - 449175 ;
charset contig5842 = 449176 - 449250 ;
charset contig5849 = 449251 - 449325 ;
charset contig5850 = 449326 - 449475 ;
charset contig5851 = 449476 - 449625 ;
charset contig5853 = 449626 - 449775 ;
charset contig5855 = 449776 - 449925 ;
charset contig5856 = 449926 - 450000 ;
charset contig5858 = 450001 - 450075 ;
charset contig5859 = 450076 - 450150 ;
charset contig5867 = 450151 - 450225 ;
charset contig5869 = 450226 - 450300 ;
charset contig5870 = 450301 - 450375 ;
charset contig5872 = 450376 - 450525 ;
charset contig5874 = 450526 - 450675 ;
charset contig5875 = 450676 - 450750 ;
charset contig5876 = 450751 - 450825 ;
charset contig5878 = 450826 - 450900 ;
charset contig5879 = 450901 - 451050 ;
charset contig5880 = 451051 - 451575 ;
charset contig5881 = 451576 - 451800 ;
charset contig5882 = 451801 - 451875 ;
charset contig5883 = 451876 - 451950 ;
charset contig5884 = 451951 - 452025 ;
charset contig5886 = 452026 - 452175 ;
charset contig5887 = 452176 - 452250 ;
charset contig5888 = 452251 - 452325 ;
charset contig5892 = 452326 - 452550 ;
charset contig5895 = 452551 - 452625 ;
charset contig5897 = 452626 - 452850 ;
charset contig5898 = 452851 - 453000 ;
charset contig5900 = 453001 - 453150 ;
charset contig5901 = 453151 - 453375 ;
charset contig5902 = 453376 - 453525 ;
charset contig5904 = 453526 - 453600 ;
charset contig5906 = 453601 - 453900 ;
charset contig5907 = 453901 - 453975 ;
charset contig5909 = 453976 - 454050 ;
charset contig5910 = 454051 - 454200 ;
charset contig5911 = 454201 - 454275 ;
charset contig5915 = 454276 - 454425 ;
charset contig5916 = 454426 - 454725 ;
charset contig5917 = 454726 - 454875 ;
charset contig5919 = 454876 - 454950 ;
charset contig5920 = 454951 - 455175 ;
charset contig5921 = 455176 - 455250 ;
charset contig5922 = 455251 - 455325 ;
charset contig5924 = 455326 - 455775 ;
charset contig5925 = 455776 - 455850 ;
charset contig5928 = 455851 - 456075 ;
charset contig5930 = 456076 - 456225 ;
charset contig5932 = 456226 - 456300 ;
charset contig5933 = 456301 - 456675 ;
charset contig5935 = 456676 - 456750 ;
charset contig5936 = 456751 - 456825 ;
charset contig5938 = 456826 - 456975 ;
charset contig5941 = 456976 - 457050 ;
charset contig5942 = 457051 - 457200 ;
charset contig5945 = 457201 - 457275 ;
charset contig5949 = 457276 - 457425 ;
charset contig5950 = 457426 - 457500 ;
charset contig5951 = 457501 - 457575 ;
charset contig5953 = 457576 - 457800 ;
charset contig5954 = 457801 - 457875 ;
charset contig5955 = 457876 - 458100 ;
charset contig5956 = 458101 - 458325 ;
charset contig5957 = 458326 - 458625 ;
charset contig5960 = 458626 - 458700 ;
charset contig5961 = 458701 - 458775 ;
charset contig5965 = 458776 - 459000 ;
charset contig5967 = 459001 - 459150 ;
charset contig5968 = 459151 - 459375 ;
charset contig5969 = 459376 - 459525 ;
charset contig5972 = 459526 - 459675 ;
charset contig5973 = 459676 - 459825 ;
charset contig5977 = 459826 - 459900 ;
charset contig5979 = 459901 - 460050 ;
charset contig5980 = 460051 - 460125 ;
charset contig5981 = 460126 - 460275 ;
charset contig5982 = 460276 - 460350 ;
charset contig5983 = 460351 - 460500 ;
charset contig5984 = 460501 - 460575 ;
charset contig5985 = 460576 - 460650 ;
charset contig5989 = 460651 - 460725 ;
charset contig5993 = 460726 - 460800 ;
charset contig5994 = 460801 - 460950 ;
charset contig5995 = 460951 - 461100 ;
charset contig5997 = 461101 - 461250 ;
charset contig5999 = 461251 - 461325 ;
charset contig6000 = 461326 - 461400 ;
charset contig6001 = 461401 - 461475 ;
charset contig6002 = 461476 - 461625 ;
charset contig6003 = 461626 - 461925 ;
charset contig6006 = 461926 - 462000 ;
charset contig6007 = 462001 - 462075 ;
charset contig6009 = 462076 - 462300 ;
charset contig6010 = 462301 - 462450 ;
charset contig6011 = 462451 - 462525 ;
charset contig6013 = 462526 - 462675 ;
charset contig6014 = 462676 - 462825 ;
charset contig6015 = 462826 - 462900 ;
charset contig6016 = 462901 - 462975 ;
charset contig6017 = 462976 - 463050 ;
charset contig6018 = 463051 - 463125 ;
charset contig6019 = 463126 - 463500 ;
charset contig6020 = 463501 - 463575 ;
charset contig6024 = 463576 - 463650 ;
charset contig6026 = 463651 - 463725 ;
charset contig6027 = 463726 - 463800 ;
charset contig6028 = 463801 - 463875 ;
charset contig6030 = 463876 - 464100 ;
charset contig6031 = 464101 - 464175 ;
charset contig6034 = 464176 - 464625 ;
charset contig6035 = 464626 - 464775 ;
charset contig6036 = 464776 - 464850 ;
charset contig6039 = 464851 - 465075 ;
charset contig6041 = 465076 - 465225 ;
charset contig6043 = 465226 - 465375 ;
charset contig6044 = 465376 - 465450 ;
charset contig6047 = 465451 - 465525 ;
charset contig6048 = 465526 - 465825 ;
charset contig6050 = 465826 - 466050 ;
charset contig6052 = 466051 - 466125 ;
charset contig6053 = 466126 - 466200 ;
charset contig6055 = 466201 - 466275 ;
charset contig6057 = 466276 - 466350 ;
charset contig6058 = 466351 - 466425 ;
charset contig6059 = 466426 - 466575 ;
charset contig6060 = 466576 - 466725 ;
charset contig6061 = 466726 - 466800 ;
charset contig6062 = 466801 - 466875 ;
charset contig6063 = 466876 - 466950 ;
charset contig6064 = 466951 - 467025 ;
charset contig6065 = 467026 - 467100 ;
charset contig6070 = 467101 - 467175 ;
charset contig6072 = 467176 - 467325 ;
charset contig6074 = 467326 - 467400 ;
charset contig6076 = 467401 - 467475 ;
charset contig6077 = 467476 - 467850 ;
charset contig6078 = 467851 - 468000 ;
charset contig6079 = 468001 - 468225 ;
charset contig6080 = 468226 - 468525 ;
charset contig6081 = 468526 - 468675 ;
charset contig6082 = 468676 - 468750 ;
charset contig6083 = 468751 - 469275 ;
charset contig6084 = 469276 - 469425 ;
charset contig6087 = 469426 - 469725 ;
charset contig6089 = 469726 - 469875 ;
charset contig6090 = 469876 - 470175 ;
charset contig6099 = 470176 - 470550 ;
charset contig6100 = 470551 - 470625 ;
charset contig6101 = 470626 - 470775 ;
charset contig6104 = 470776 - 470925 ;
charset contig6105 = 470926 - 471000 ;
charset contig6106 = 471001 - 471225 ;
charset contig6107 = 471226 - 471300 ;
charset contig6110 = 471301 - 471375 ;
charset contig6112 = 471376 - 471450 ;
charset contig6114 = 471451 - 471600 ;
charset contig6115 = 471601 - 471675 ;
charset contig6117 = 471676 - 471900 ;
charset contig6118 = 471901 - 471975 ;
charset contig6119 = 471976 - 472050 ;
charset contig6120 = 472051 - 472200 ;
charset contig6122 = 472201 - 472275 ;
charset contig6125 = 472276 - 472500 ;
charset contig6127 = 472501 - 472575 ;
charset contig6129 = 472576 - 472875 ;
charset contig6131 = 472876 - 472950 ;
charset contig6134 = 472951 - 473400 ;
charset contig6135 = 473401 - 473550 ;
charset contig6137 = 473551 - 473625 ;
charset contig6139 = 473626 - 473700 ;
charset contig6140 = 473701 - 473775 ;
charset contig6142 = 473776 - 473925 ;
charset contig6143 = 473926 - 474000 ;
charset contig6144 = 474001 - 474225 ;
charset contig6145 = 474226 - 474375 ;
charset contig6147 = 474376 - 474450 ;
charset contig6148 = 474451 - 474600 ;
charset contig6149 = 474601 - 474750 ;
charset contig6150 = 474751 - 474900 ;
charset contig6151 = 474901 - 475050 ;
charset contig6154 = 475051 - 475125 ;
charset contig6155 = 475126 - 475200 ;
charset contig6157 = 475201 - 475425 ;
charset contig6158 = 475426 - 475725 ;
charset contig6160 = 475726 - 475800 ;
charset contig6163 = 475801 - 475875 ;
charset contig6164 = 475876 - 476250 ;
charset contig6165 = 476251 - 476400 ;
charset contig6166 = 476401 - 476475 ;
charset contig6167 = 476476 - 476550 ;
charset contig6168 = 476551 - 476700 ;
charset contig6171 = 476701 - 476775 ;
charset contig6172 = 476776 - 476925 ;
charset contig6173 = 476926 - 477075 ;
charset contig6175 = 477076 - 477150 ;
charset contig6176 = 477151 - 477375 ;
charset contig6177 = 477376 - 477525 ;
charset contig6178 = 477526 - 477675 ;
charset contig6179 = 477676 - 477825 ;
charset contig6181 = 477826 - 477900 ;
charset contig6182 = 477901 - 478500 ;
charset contig6183 = 478501 - 478575 ;
charset contig6184 = 478576 - 478725 ;
charset contig6186 = 478726 - 479250 ;
charset contig6188 = 479251 - 479400 ;
charset contig6189 = 479401 - 479475 ;
charset contig6190 = 479476 - 479625 ;
charset contig6191 = 479626 - 479775 ;
charset contig6192 = 479776 - 480075 ;
charset contig6193 = 480076 - 480150 ;
charset contig6194 = 480151 - 480300 ;
charset contig6197 = 480301 - 480900 ;
charset contig6198 = 480901 - 480975 ;
charset contig6199 = 480976 - 481050 ;
charset contig6200 = 481051 - 481125 ;
charset contig6202 = 481126 - 481200 ;
charset contig6204 = 481201 - 481275 ;
charset contig6205 = 481276 - 481350 ;
charset contig6207 = 481351 - 481425 ;
charset contig6208 = 481426 - 481500 ;
charset contig6210 = 481501 - 482100 ;
charset contig6213 = 482101 - 482175 ;
charset contig6215 = 482176 - 482250 ;
charset contig6216 = 482251 - 482325 ;
charset contig6217 = 482326 - 482400 ;
charset contig6221 = 482401 - 482475 ;
charset contig6222 = 482476 - 482550 ;
charset contig6224 = 482551 - 482700 ;
charset contig6225 = 482701 - 482925 ;
charset contig6226 = 482926 - 483225 ;
charset contig6228 = 483226 - 483375 ;
charset contig6229 = 483376 - 483450 ;
charset contig6231 = 483451 - 483600 ;
charset contig6232 = 483601 - 483675 ;
charset contig6234 = 483676 - 483825 ;
charset contig6235 = 483826 - 483900 ;
charset contig6238 = 483901 - 484050 ;
charset contig6240 = 484051 - 484200 ;
charset contig6242 = 484201 - 484275 ;
charset contig6244 = 484276 - 484350 ;
charset contig6247 = 484351 - 484500 ;
charset contig6248 = 484501 - 484575 ;
charset contig6249 = 484576 - 484725 ;
charset contig6251 = 484726 - 484875 ;
charset contig6254 = 484876 - 485175 ;
charset contig6255 = 485176 - 485250 ;
charset contig6257 = 485251 - 485325 ;
charset contig6260 = 485326 - 485400 ;
charset contig6266 = 485401 - 485550 ;
charset contig6267 = 485551 - 485700 ;
charset contig6268 = 485701 - 485775 ;
charset contig6269 = 485776 - 485925 ;
charset contig6270 = 485926 - 486000 ;
charset contig6272 = 486001 - 486150 ;
charset contig6273 = 486151 - 486225 ;
charset contig6275 = 486226 - 486375 ;
charset contig6276 = 486376 - 486450 ;
charset contig6279 = 486451 - 486600 ;
charset contig6281 = 486601 - 486675 ;
charset contig6283 = 486676 - 486750 ;
charset contig6284 = 486751 - 486900 ;
charset contig6286 = 486901 - 486975 ;
charset contig6288 = 486976 - 487050 ;
charset contig6290 = 487051 - 487125 ;
charset contig6296 = 487126 - 487200 ;
charset contig6297 = 487201 - 487275 ;
charset contig6300 = 487276 - 487425 ;
charset contig6301 = 487426 - 487500 ;
charset contig6303 = 487501 - 487575 ;
charset contig6305 = 487576 - 487725 ;
charset contig6306 = 487726 - 487950 ;
charset contig6308 = 487951 - 488100 ;
charset contig6309 = 488101 - 488175 ;
charset contig6310 = 488176 - 488250 ;
charset contig6311 = 488251 - 488325 ;
charset contig6312 = 488326 - 488475 ;
charset contig6313 = 488476 - 488625 ;
charset contig6314 = 488626 - 488700 ;
charset contig6316 = 488701 - 488775 ;
charset contig6317 = 488776 - 488850 ;
charset contig6321 = 488851 - 488925 ;
charset contig6322 = 488926 - 489000 ;
charset contig6325 = 489001 - 489075 ;
charset contig6327 = 489076 - 489150 ;
charset contig6328 = 489151 - 489225 ;
charset contig6329 = 489226 - 489375 ;
charset contig6331 = 489376 - 489525 ;
charset contig6332 = 489526 - 489750 ;
charset contig6335 = 489751 - 489900 ;
charset contig6336 = 489901 - 490125 ;
charset contig6337 = 490126 - 490200 ;
charset contig6339 = 490201 - 490275 ;
charset contig6342 = 490276 - 490650 ;
charset contig6343 = 490651 - 490950 ;
charset contig6344 = 490951 - 491025 ;
charset contig6345 = 491026 - 491100 ;
charset contig6346 = 491101 - 491175 ;
charset contig6347 = 491176 - 491250 ;
charset contig6348 = 491251 - 491325 ;
charset contig6351 = 491326 - 491400 ;
charset contig6352 = 491401 - 491550 ;
charset contig6353 = 491551 - 491625 ;
charset contig6354 = 491626 - 492000 ;
charset contig6356 = 492001 - 492075 ;
charset contig6358 = 492076 - 492150 ;
charset contig6359 = 492151 - 492225 ;
charset contig6360 = 492226 - 492300 ;
charset contig6361 = 492301 - 492375 ;
charset contig6362 = 492376 - 492450 ;
charset contig6364 = 492451 - 492600 ;
charset contig6365 = 492601 - 492750 ;
charset contig6367 = 492751 - 492825 ;
charset contig6370 = 492826 - 492900 ;
charset contig6372 = 492901 - 493050 ;
charset contig6373 = 493051 - 493350 ;
charset contig6375 = 493351 - 493950 ;
charset contig6376 = 493951 - 494250 ;
charset contig6377 = 494251 - 494475 ;
charset contig6378 = 494476 - 494550 ;
charset contig6381 = 494551 - 494700 ;
charset contig6382 = 494701 - 494775 ;
charset contig6383 = 494776 - 495000 ;
charset contig6384 = 495001 - 495150 ;
charset contig6386 = 495151 - 495225 ;
charset contig6387 = 495226 - 495300 ;
charset contig6390 = 495301 - 495450 ;
charset contig6396 = 495451 - 495750 ;
charset contig6398 = 495751 - 495825 ;
charset contig6400 = 495826 - 495900 ;
charset contig6401 = 495901 - 496050 ;
charset contig6402 = 496051 - 496125 ;
charset contig6403 = 496126 - 496350 ;
charset contig6404 = 496351 - 496425 ;
charset contig6405 = 496426 - 496650 ;
charset contig6407 = 496651 - 496800 ;
charset contig6408 = 496801 - 496875 ;
charset contig6409 = 496876 - 496950 ;
charset contig6410 = 496951 - 497025 ;
charset contig6411 = 497026 - 497100 ;
charset contig6412 = 497101 - 497250 ;
charset contig6413 = 497251 - 497400 ;
charset contig6414 = 497401 - 497475 ;
charset contig6415 = 497476 - 497550 ;
charset contig6417 = 497551 - 497700 ;
charset contig6418 = 497701 - 497775 ;
charset contig6420 = 497776 - 497850 ;
charset contig6421 = 497851 - 498075 ;
charset contig6422 = 498076 - 498150 ;
charset contig6423 = 498151 - 498300 ;
charset contig6424 = 498301 - 498450 ;
charset contig6425 = 498451 - 498600 ;
charset contig6426 = 498601 - 498675 ;
charset contig6427 = 498676 - 498825 ;
charset contig6428 = 498826 - 498900 ;
charset contig6431 = 498901 - 499050 ;
charset contig6432 = 499051 - 499200 ;
charset contig6434 = 499201 - 499350 ;
charset contig6436 = 499351 - 499575 ;
charset contig6438 = 499576 - 499725 ;
charset contig6440 = 499726 - 499800 ;
charset contig6441 = 499801 - 499950 ;
charset contig6442 = 499951 - 500100 ;
charset contig6443 = 500101 - 500175 ;
charset contig6444 = 500176 - 500325 ;
charset contig6446 = 500326 - 500475 ;
charset contig6447 = 500476 - 500550 ;
charset contig6448 = 500551 - 500625 ;
charset contig6449 = 500626 - 500700 ;
charset contig6450 = 500701 - 500850 ;
charset contig6452 = 500851 - 501075 ;
charset contig6453 = 501076 - 501150 ;
charset contig6454 = 501151 - 501225 ;
charset contig6455 = 501226 - 501300 ;
charset contig6457 = 501301 - 501450 ;
charset contig6458 = 501451 - 501600 ;
charset contig6459 = 501601 - 501675 ;
charset contig6460 = 501676 - 501900 ;
charset contig6463 = 501901 - 502050 ;
charset contig6465 = 502051 - 502200 ;
charset contig6466 = 502201 - 502275 ;
charset contig6467 = 502276 - 502350 ;
charset contig6468 = 502351 - 502425 ;
charset contig6469 = 502426 - 502500 ;
charset contig6471 = 502501 - 502575 ;
charset contig6473 = 502576 - 502650 ;
charset contig6478 = 502651 - 502875 ;
charset contig6480 = 502876 - 502950 ;
charset contig6481 = 502951 - 503025 ;
charset contig6482 = 503026 - 503175 ;
charset contig6485 = 503176 - 503325 ;
charset contig6486 = 503326 - 503400 ;
charset contig6488 = 503401 - 503700 ;
charset contig6489 = 503701 - 503850 ;
charset contig6491 = 503851 - 504000 ;
charset contig6492 = 504001 - 504075 ;
charset contig6493 = 504076 - 504300 ;
charset contig6494 = 504301 - 504825 ;
charset contig6500 = 504826 - 505200 ;
charset contig6510 = 505201 - 505575 ;
charset contig6511 = 505576 - 505725 ;
charset contig6514 = 505726 - 506025 ;
charset contig6515 = 506026 - 506325 ;
charset contig6516 = 506326 - 506700 ;
charset contig6518 = 506701 - 507525 ;
charset contig6519 = 507526 - 507900 ;
charset contig6520 = 507901 - 508500 ;
charset contig6525 = 508501 - 508575 ;
charset contig6526 = 508576 - 508650 ;
charset contig6562 = 508651 - 509325 ;
charset contig6563 = 509326 - 509625 ;
charset contig6565 = 509626 - 510000 ;
charset contig6569 = 510001 - 510300 ;
charset contig6570 = 510301 - 510675 ;
charset contig6571 = 510676 - 511050 ;
charset contig6572 = 511051 - 511725 ;
charset contig6574 = 511726 - 512025 ;
charset contig6575 = 512026 - 512100 ;
charset contig6576 = 512101 - 512700 ;
charset contig6577 = 512701 - 513075 ;
charset contig6578 = 513076 - 513600 ;
charset contig6579 = 513601 - 513675 ;
charset contig6587 = 513676 - 514125 ;
charset contig6590 = 514126 - 514500 ;
charset contig6592 = 514501 - 514875 ;
charset contig6595 = 514876 - 514950 ;
charset contig6597 = 514951 - 515025 ;
charset contig6599 = 515026 - 515100 ;
charset contig6608 = 515101 - 515175 ;
charset contig6616 = 515176 - 515550 ;
charset contig6617 = 515551 - 515700 ;
charset contig6618 = 515701 - 515775 ;
charset contig6619 = 515776 - 515850 ;
charset contig6620 = 515851 - 515925 ;
charset contig6621 = 515926 - 516225 ;
charset contig6622 = 516226 - 516750 ;
charset contig6624 = 516751 - 516825 ;
charset contig6627 = 516826 - 516900 ;
charset contig6629 = 516901 - 517725 ;
charset contig6630 = 517726 - 517800 ;
charset contig6632 = 517801 - 517875 ;
charset contig6634 = 517876 - 517950 ;
charset contig6635 = 517951 - 518025 ;
charset contig6636 = 518026 - 518100 ;
charset contig6638 = 518101 - 518175 ;
charset contig6641 = 518176 - 518250 ;
charset contig6643 = 518251 - 518325 ;
charset contig6645 = 518326 - 518400 ;
charset contig6659 = 518401 - 519000 ;
charset contig6660 = 519001 - 519600 ;
charset contig6665 = 519601 - 519975 ;
charset contig6666 = 519976 - 520050 ;
charset contig6668 = 520051 - 520125 ;
charset contig6674 = 520126 - 520200 ;
charset contig6679 = 520201 - 520350 ;
charset contig6682 = 520351 - 520575 ;
charset contig6683 = 520576 - 520725 ;
charset contig6686 = 520726 - 520800 ;
charset contig6690 = 520801 - 520875 ;
charset contig6693 = 520876 - 520950 ;
charset contig6695 = 520951 - 521100 ;
charset contig6707 = 521101 - 521700 ;
charset contig6709 = 521701 - 522075 ;
charset contig6732 = 522076 - 522225 ;
charset contig6735 = 522226 - 522525 ;
charset contig6737 = 522526 - 522675 ;
charset contig6739 = 522676 - 522975 ;
charset contig6741 = 522976 - 523125 ;
charset contig6742 = 523126 - 523950 ;
charset contig6744 = 523951 - 524025 ;
charset contig6749 = 524026 - 524100 ;
charset contig6750 = 524101 - 524250 ;
charset contig6751 = 524251 - 524325 ;
charset contig6754 = 524326 - 524400 ;
charset contig6755 = 524401 - 524625 ;
charset contig6756 = 524626 - 524700 ;
charset contig6760 = 524701 - 525000 ;
charset contig6761 = 525001 - 525150 ;
charset contig6763 = 525151 - 525300 ;
charset contig6765 = 525301 - 525375 ;
charset contig6766 = 525376 - 525525 ;
charset contig6767 = 525526 - 525600 ;
charset contig6768 = 525601 - 525750 ;
charset contig6770 = 525751 - 525825 ;
charset contig6771 = 525826 - 525900 ;
charset contig6773 = 525901 - 525975 ;
charset contig6774 = 525976 - 526200 ;
charset contig6775 = 526201 - 526350 ;
charset contig6776 = 526351 - 526500 ;
charset contig6778 = 526501 - 526650 ;
charset contig6779 = 526651 - 526950 ;
charset contig6783 = 526951 - 527025 ;
charset contig6784 = 527026 - 527175 ;
charset contig6785 = 527176 - 527250 ;
charset contig6786 = 527251 - 527400 ;
charset contig6788 = 527401 - 527550 ;
charset contig6792 = 527551 - 527625 ;
charset contig6793 = 527626 - 527850 ;
charset contig6795 = 527851 - 528000 ;
charset contig6796 = 528001 - 528075 ;
charset contig6798 = 528076 - 528300 ;
charset contig6799 = 528301 - 528375 ;
charset contig6800 = 528376 - 528525 ;
charset contig6802 = 528526 - 528675 ;
charset contig6803 = 528676 - 528825 ;
charset contig6804 = 528826 - 529050 ;
charset contig6806 = 529051 - 529125 ;
charset contig6807 = 529126 - 529200 ;
charset contig6812 = 529201 - 529275 ;
charset contig6813 = 529276 - 529350 ;
charset contig6817 = 529351 - 529650 ;
charset contig6818 = 529651 - 529725 ;
charset contig6819 = 529726 - 530025 ;
charset contig6821 = 530026 - 530175 ;
charset contig6822 = 530176 - 530250 ;
charset contig6825 = 530251 - 530325 ;
charset contig6826 = 530326 - 530625 ;
charset contig6829 = 530626 - 530850 ;
charset contig6832 = 530851 - 531000 ;
charset contig6834 = 531001 - 531150 ;
charset contig6836 = 531151 - 531300 ;
charset contig6839 = 531301 - 531375 ;
charset contig6840 = 531376 - 531525 ;
charset contig6841 = 531526 - 531600 ;
charset contig6842 = 531601 - 531675 ;
charset contig6844 = 531676 - 531750 ;
charset contig6846 = 531751 - 531825 ;
charset contig6848 = 531826 - 532125 ;
charset contig6849 = 532126 - 532200 ;
charset contig6850 = 532201 - 532275 ;
charset contig6851 = 532276 - 532425 ;
charset contig6852 = 532426 - 532500 ;
charset contig6854 = 532501 - 532725 ;
charset contig6856 = 532726 - 532800 ;
charset contig6857 = 532801 - 532875 ;
charset contig6859 = 532876 - 532950 ;
charset contig6861 = 532951 - 533025 ;
charset contig6864 = 533026 - 533175 ;
charset contig6866 = 533176 - 533250 ;
charset contig6868 = 533251 - 533475 ;
charset contig6869 = 533476 - 533550 ;
charset contig6871 = 533551 - 533625 ;
charset contig6872 = 533626 - 533700 ;
charset contig6874 = 533701 - 533850 ;
charset contig6875 = 533851 - 534075 ;
charset contig6876 = 534076 - 534225 ;
charset contig6880 = 534226 - 534375 ;
charset contig6883 = 534376 - 534750 ;
charset contig6884 = 534751 - 534975 ;
charset contig6885 = 534976 - 535050 ;
charset contig6886 = 535051 - 535200 ;
charset contig6887 = 535201 - 535350 ;
charset contig6888 = 535351 - 535500 ;
charset contig6890 = 535501 - 535575 ;
charset contig6891 = 535576 - 535650 ;
charset contig6892 = 535651 - 535800 ;
charset contig6893 = 535801 - 535875 ;
charset contig6895 = 535876 - 535950 ;
charset contig6896 = 535951 - 536325 ;
charset contig6897 = 536326 - 536400 ;
charset contig6901 = 536401 - 536475 ;
charset contig6902 = 536476 - 536550 ;
charset contig6903 = 536551 - 536625 ;
charset contig6905 = 536626 - 536700 ;
charset contig6908 = 536701 - 536850 ;
charset contig6909 = 536851 - 536925 ;
charset contig6911 = 536926 - 537075 ;
charset contig6915 = 537076 - 537150 ;
charset contig6920 = 537151 - 537225 ;
charset contig6921 = 537226 - 537300 ;
charset contig6922 = 537301 - 537375 ;
charset contig6925 = 537376 - 537450 ;
charset contig6926 = 537451 - 537525 ;
charset contig6927 = 537526 - 537600 ;
charset contig6928 = 537601 - 537675 ;
charset contig6930 = 537676 - 537900 ;
charset contig6931 = 537901 - 538050 ;
charset contig6933 = 538051 - 538200 ;
charset contig6934 = 538201 - 538275 ;
charset contig6936 = 538276 - 538350 ;
charset contig6937 = 538351 - 538425 ;
charset contig6938 = 538426 - 538650 ;
charset contig6941 = 538651 - 538725 ;
charset contig6942 = 538726 - 538875 ;
charset contig6943 = 538876 - 539100 ;
charset contig6945 = 539101 - 539325 ;
charset contig6946 = 539326 - 539400 ;
charset contig6948 = 539401 - 539475 ;
charset contig6950 = 539476 - 539550 ;
charset contig6951 = 539551 - 539625 ;
charset contig6952 = 539626 - 539850 ;
charset contig6953 = 539851 - 539925 ;
charset contig6955 = 539926 - 540000 ;
charset contig6959 = 540001 - 540075 ;
charset contig6962 = 540076 - 540150 ;
charset contig6964 = 540151 - 540300 ;
charset contig6965 = 540301 - 540450 ;
charset contig6966 = 540451 - 540900 ;
charset contig6967 = 540901 - 541050 ;
charset contig6968 = 541051 - 541125 ;
charset contig6969 = 541126 - 541425 ;
charset contig6970 = 541426 - 541500 ;
charset contig6971 = 541501 - 541575 ;
charset contig6973 = 541576 - 541725 ;
charset contig6974 = 541726 - 542325 ;
charset contig6975 = 542326 - 542400 ;
charset contig6976 = 542401 - 542475 ;
charset contig6978 = 542476 - 542775 ;
charset contig6980 = 542776 - 542850 ;
charset contig6981 = 542851 - 543000 ;
charset contig6982 = 543001 - 543075 ;
charset contig6985 = 543076 - 543375 ;
charset contig6987 = 543376 - 543525 ;
charset contig6988 = 543526 - 543600 ;
charset contig6989 = 543601 - 543750 ;
charset contig6991 = 543751 - 543825 ;
charset contig6992 = 543826 - 543975 ;
charset contig6994 = 543976 - 544125 ;
charset contig6995 = 544126 - 544350 ;
charset contig6996 = 544351 - 544950 ;
charset contig6997 = 544951 - 545025 ;
charset contig6998 = 545026 - 545175 ;
charset contig6999 = 545176 - 545250 ;
charset contig7000 = 545251 - 545325 ;
charset contig7003 = 545326 - 545400 ;
charset contig7004 = 545401 - 545550 ;
charset contig7005 = 545551 - 545625 ;
charset contig7009 = 545626 - 545700 ;
charset contig7011 = 545701 - 545775 ;
charset contig7012 = 545776 - 546000 ;
charset contig7013 = 546001 - 546300 ;
charset contig7014 = 546301 - 546675 ;
charset contig7015 = 546676 - 546825 ;
charset contig7021 = 546826 - 546900 ;
charset contig7022 = 546901 - 546975 ;
charset contig7024 = 546976 - 547050 ;
charset contig7025 = 547051 - 547350 ;
charset contig7029 = 547351 - 547425 ;
charset contig7031 = 547426 - 547500 ;
charset contig7032 = 547501 - 547575 ;
charset contig7034 = 547576 - 547650 ;
charset contig7036 = 547651 - 547800 ;
charset contig7040 = 547801 - 547875 ;
charset contig7041 = 547876 - 548100 ;
charset contig7044 = 548101 - 548325 ;
charset contig7045 = 548326 - 548400 ;
charset contig7046 = 548401 - 548475 ;
charset contig7048 = 548476 - 548550 ;
charset contig7049 = 548551 - 548625 ;
charset contig7054 = 548626 - 549075 ;
charset contig7055 = 549076 - 549150 ;
charset contig7056 = 549151 - 549225 ;
charset contig7058 = 549226 - 549300 ;
charset contig7059 = 549301 - 549375 ;
charset contig7062 = 549376 - 549900 ;
charset contig7063 = 549901 - 550050 ;
charset contig7065 = 550051 - 550200 ;
charset contig7067 = 550201 - 550275 ;
charset contig7068 = 550276 - 550350 ;
charset contig7072 = 550351 - 550425 ;
charset contig7074 = 550426 - 550575 ;
charset contig7075 = 550576 - 551250 ;
charset contig7076 = 551251 - 551325 ;
charset contig7077 = 551326 - 551550 ;
charset contig7078 = 551551 - 551775 ;
charset contig7079 = 551776 - 551850 ;
charset contig7080 = 551851 - 551925 ;
charset contig7081 = 551926 - 552075 ;
charset contig7082 = 552076 - 552150 ;
charset contig7083 = 552151 - 552225 ;
charset contig7085 = 552226 - 552300 ;
charset contig7091 = 552301 - 552375 ;
charset contig7092 = 552376 - 552600 ;
charset contig7093 = 552601 - 552825 ;
charset contig7094 = 552826 - 552975 ;
charset contig7095 = 552976 - 553200 ;
charset contig7097 = 553201 - 553350 ;
charset contig7099 = 553351 - 553500 ;
charset contig7100 = 553501 - 553725 ;
charset contig7101 = 553726 - 553800 ;
charset contig7103 = 553801 - 553950 ;
charset contig7105 = 553951 - 554025 ;
charset contig7106 = 554026 - 554550 ;
charset contig7108 = 554551 - 554775 ;
charset contig7109 = 554776 - 554850 ;
charset contig7110 = 554851 - 554925 ;
charset contig7111 = 554926 - 555000 ;
charset contig7112 = 555001 - 555150 ;
charset contig7114 = 555151 - 555225 ;
charset contig7115 = 555226 - 555300 ;
charset contig7116 = 555301 - 555375 ;
charset contig7118 = 555376 - 555450 ;
charset contig7119 = 555451 - 555600 ;
charset contig7122 = 555601 - 555675 ;
charset contig7123 = 555676 - 555750 ;
charset contig7124 = 555751 - 555900 ;
charset contig7125 = 555901 - 556125 ;
charset contig7126 = 556126 - 556200 ;
charset contig7127 = 556201 - 556500 ;
charset contig7128 = 556501 - 556575 ;
charset contig7132 = 556576 - 556650 ;
charset contig7133 = 556651 - 557025 ;
charset contig7134 = 557026 - 557100 ;
charset contig7135 = 557101 - 557175 ;
charset contig7136 = 557176 - 557250 ;
charset contig7137 = 557251 - 557325 ;
charset contig7138 = 557326 - 557475 ;
charset contig7139 = 557476 - 557625 ;
charset contig7140 = 557626 - 557700 ;
charset contig7141 = 557701 - 557775 ;
charset contig7142 = 557776 - 557925 ;
charset contig7144 = 557926 - 558000 ;
charset contig7145 = 558001 - 558075 ;
charset contig7146 = 558076 - 558225 ;
charset contig7147 = 558226 - 558300 ;
charset contig7148 = 558301 - 558525 ;
charset contig7149 = 558526 - 558600 ;
charset contig7153 = 558601 - 558675 ;
charset contig7156 = 558676 - 558750 ;
charset contig7157 = 558751 - 558825 ;
charset contig7158 = 558826 - 558900 ;
charset contig7159 = 558901 - 558975 ;
charset contig7160 = 558976 - 559050 ;
charset contig7161 = 559051 - 559125 ;
charset contig7163 = 559126 - 559200 ;
charset contig7164 = 559201 - 559275 ;
charset contig7165 = 559276 - 559350 ;
charset contig7167 = 559351 - 559425 ;
charset contig7168 = 559426 - 559500 ;
charset contig7170 = 559501 - 559650 ;
charset contig7171 = 559651 - 559800 ;
charset contig7172 = 559801 - 559950 ;
charset contig7173 = 559951 - 560025 ;
charset contig7174 = 560026 - 560175 ;
charset contig7175 = 560176 - 560325 ;
charset contig7176 = 560326 - 560400 ;
charset contig7177 = 560401 - 560475 ;
charset contig7179 = 560476 - 560550 ;
charset contig7182 = 560551 - 560625 ;
charset contig7184 = 560626 - 560700 ;
charset contig7185 = 560701 - 560775 ;
charset contig7186 = 560776 - 560925 ;
charset contig7187 = 560926 - 561000 ;
charset contig7189 = 561001 - 561075 ;
charset contig7190 = 561076 - 561225 ;
charset contig7191 = 561226 - 561300 ;
charset contig7192 = 561301 - 561375 ;
charset contig7193 = 561376 - 561450 ;
charset contig7194 = 561451 - 561525 ;
charset contig7197 = 561526 - 561600 ;
charset contig7198 = 561601 - 561675 ;
charset contig7200 = 561676 - 561750 ;
charset contig7201 = 561751 - 561900 ;
charset contig7202 = 561901 - 561975 ;
charset contig7204 = 561976 - 562050 ;
charset contig7210 = 562051 - 562200 ;
charset contig7211 = 562201 - 562350 ;
charset contig7212 = 562351 - 562425 ;
charset contig7213 = 562426 - 562500 ;
charset contig7214 = 562501 - 562575 ;
charset contig7215 = 562576 - 562800 ;
charset contig7217 = 562801 - 562875 ;
charset contig7218 = 562876 - 563175 ;
charset contig7219 = 563176 - 563550 ;
charset contig7220 = 563551 - 563625 ;
charset contig7221 = 563626 - 563925 ;
charset contig7222 = 563926 - 564075 ;
charset contig7228 = 564076 - 564150 ;
charset contig7229 = 564151 - 564225 ;
charset contig7230 = 564226 - 564300 ;
charset contig7231 = 564301 - 564375 ;
charset contig7234 = 564376 - 564525 ;
charset contig7235 = 564526 - 564600 ;
charset contig7236 = 564601 - 564675 ;
charset contig7241 = 564676 - 564750 ;
charset contig7243 = 564751 - 564825 ;
charset contig7244 = 564826 - 564975 ;
charset contig7245 = 564976 - 565050 ;
charset contig7246 = 565051 - 565275 ;
charset contig7247 = 565276 - 565425 ;
charset contig7248 = 565426 - 565500 ;
charset contig7251 = 565501 - 565575 ;
charset contig7252 = 565576 - 565650 ;
charset contig7256 = 565651 - 565875 ;
charset contig7257 = 565876 - 566025 ;
charset contig7258 = 566026 - 566100 ;
charset contig7265 = 566101 - 566175 ;
charset contig7266 = 566176 - 566250 ;
charset contig7271 = 566251 - 566400 ;
charset contig7272 = 566401 - 566550 ;
charset contig7273 = 566551 - 566625 ;
charset contig7275 = 566626 - 566775 ;
charset contig7276 = 566776 - 566850 ;
charset contig7277 = 566851 - 567000 ;
charset contig7279 = 567001 - 567075 ;
charset contig7280 = 567076 - 567300 ;
charset contig7281 = 567301 - 567450 ;
charset contig7282 = 567451 - 567525 ;
charset contig7283 = 567526 - 567600 ;
charset contig7285 = 567601 - 567825 ;
charset contig7286 = 567826 - 567900 ;
charset contig7288 = 567901 - 568050 ;
charset contig7289 = 568051 - 568125 ;
charset contig7290 = 568126 - 568350 ;
charset contig7291 = 568351 - 568725 ;
charset contig7292 = 568726 - 568800 ;
charset contig7293 = 568801 - 569100 ;
charset contig7294 = 569101 - 569175 ;
charset contig7295 = 569176 - 569325 ;
charset contig7296 = 569326 - 569475 ;
charset contig7298 = 569476 - 570000 ;
charset contig7299 = 570001 - 570225 ;
charset contig7302 = 570226 - 570300 ;
charset contig7303 = 570301 - 570375 ;
charset contig7304 = 570376 - 570450 ;
charset contig7305 = 570451 - 570525 ;
charset contig7306 = 570526 - 570600 ;
charset contig7308 = 570601 - 570675 ;
charset contig7309 = 570676 - 570825 ;
charset contig7310 = 570826 - 570975 ;
charset contig7311 = 570976 - 571050 ;
charset contig7312 = 571051 - 571125 ;
charset contig7313 = 571126 - 571350 ;
charset contig7314 = 571351 - 571425 ;
charset contig7316 = 571426 - 571500 ;
charset contig7317 = 571501 - 571575 ;
charset contig7319 = 571576 - 571800 ;
charset contig7321 = 571801 - 571875 ;
charset contig7322 = 571876 - 571950 ;
charset contig7323 = 571951 - 572175 ;
charset contig7325 = 572176 - 572250 ;
charset contig7326 = 572251 - 572325 ;
charset contig7328 = 572326 - 572400 ;
charset contig7329 = 572401 - 572625 ;
charset contig7330 = 572626 - 572700 ;
charset contig7331 = 572701 - 572775 ;
charset contig7334 = 572776 - 572925 ;
charset contig7335 = 572926 - 573000 ;
charset contig7336 = 573001 - 573150 ;
charset contig7338 = 573151 - 573225 ;
charset contig7340 = 573226 - 573300 ;
charset contig7342 = 573301 - 573375 ;
charset contig7343 = 573376 - 573525 ;
charset contig7344 = 573526 - 573600 ;
charset contig7345 = 573601 - 573825 ;
charset contig7347 = 573826 - 573900 ;
charset contig7349 = 573901 - 573975 ;
charset contig7350 = 573976 - 574125 ;
charset contig7353 = 574126 - 574350 ;
charset contig7355 = 574351 - 574425 ;
charset contig7356 = 574426 - 574650 ;
charset contig7357 = 574651 - 574800 ;
charset contig7358 = 574801 - 574950 ;
charset contig7359 = 574951 - 575400 ;
charset contig7360 = 575401 - 575775 ;
charset contig7362 = 575776 - 575925 ;
charset contig7366 = 575926 - 576675 ;
charset contig7367 = 576676 - 577050 ;
charset contig7368 = 577051 - 577125 ;
charset contig7371 = 577126 - 577275 ;
charset contig7372 = 577276 - 577500 ;
charset contig7373 = 577501 - 577650 ;
charset contig7374 = 577651 - 577800 ;
charset contig7376 = 577801 - 578025 ;
charset contig7377 = 578026 - 578100 ;
charset contig7378 = 578101 - 578250 ;
charset contig7379 = 578251 - 578400 ;
charset contig7382 = 578401 - 578475 ;
charset contig7383 = 578476 - 578700 ;
charset contig7384 = 578701 - 578925 ;
charset contig7385 = 578926 - 579300 ;
charset contig7387 = 579301 - 580050 ;
charset contig7388 = 580051 - 580125 ;
charset contig7389 = 580126 - 580200 ;
charset contig7390 = 580201 - 580350 ;
charset contig7394 = 580351 - 580425 ;
charset contig7395 = 580426 - 580500 ;
charset contig7396 = 580501 - 580575 ;
charset contig7397 = 580576 - 580725 ;
charset contig7398 = 580726 - 580875 ;
charset contig7399 = 580876 - 581625 ;
charset contig7400 = 581626 - 581775 ;
charset contig7402 = 581776 - 582300 ;
charset contig7403 = 582301 - 582375 ;
charset contig7405 = 582376 - 582825 ;
charset contig7406 = 582826 - 582975 ;
charset contig7407 = 582976 - 583050 ;
charset contig7408 = 583051 - 583650 ;
charset contig7411 = 583651 - 583725 ;
charset contig7412 = 583726 - 584025 ;
charset contig7414 = 584026 - 584175 ;
charset contig7415 = 584176 - 584250 ;
charset contig7416 = 584251 - 584400 ;
charset contig7417 = 584401 - 584550 ;
charset contig7418 = 584551 - 584700 ;
charset contig7422 = 584701 - 584775 ;
charset contig7423 = 584776 - 584850 ;
charset contig7424 = 584851 - 584925 ;
charset contig7427 = 584926 - 585300 ;
charset contig7429 = 585301 - 585600 ;
charset contig7432 = 585601 - 585825 ;
charset contig7433 = 585826 - 585975 ;
charset contig7435 = 585976 - 586425 ;
charset contig7436 = 586426 - 586650 ;
charset contig7437 = 586651 - 587175 ;
charset contig7438 = 587176 - 587475 ;
charset contig7439 = 587476 - 587850 ;
charset contig7440 = 587851 - 588150 ;
charset contig7443 = 588151 - 588225 ;
charset contig7444 = 588226 - 588375 ;
charset contig7445 = 588376 - 588600 ;
charset contig7446 = 588601 - 588750 ;
charset contig7447 = 588751 - 588975 ;
charset contig7448 = 588976 - 589425 ;
charset contig7450 = 589426 - 589650 ;
charset contig7453 = 589651 - 589950 ;
charset contig7454 = 589951 - 590325 ;
charset contig7455 = 590326 - 590475 ;
charset contig7462 = 590476 - 590625 ;
charset contig7463 = 590626 - 590700 ;
charset contig7465 = 590701 - 590775 ;
charset contig7466 = 590776 - 590850 ;
charset contig7467 = 590851 - 590925 ;
charset contig7468 = 590926 - 591300 ;
charset contig7469 = 591301 - 591675 ;
charset contig7471 = 591676 - 591750 ;
charset contig7472 = 591751 - 592050 ;
charset contig7475 = 592051 - 592125 ;
charset contig7476 = 592126 - 592425 ;
charset contig7478 = 592426 - 592500 ;
charset contig7480 = 592501 - 592575 ;
charset contig7484 = 592576 - 592650 ;
charset contig7485 = 592651 - 592800 ;
charset contig7488 = 592801 - 592875 ;
charset contig7489 = 592876 - 592950 ;
charset contig7490 = 592951 - 593175 ;
charset contig7491 = 593176 - 593250 ;
charset contig7492 = 593251 - 593400 ;
charset contig7495 = 593401 - 593700 ;
charset contig7496 = 593701 - 593775 ;
charset contig7497 = 593776 - 593850 ;
charset contig7499 = 593851 - 593925 ;
charset contig7500 = 593926 - 594000 ;
charset contig7501 = 594001 - 594150 ;
charset contig7502 = 594151 - 594225 ;
charset contig7503 = 594226 - 594300 ;
charset contig7506 = 594301 - 594450 ;
charset contig7507 = 594451 - 594600 ;
charset contig7509 = 594601 - 594750 ;
charset contig7510 = 594751 - 594825 ;
charset contig7511 = 594826 - 595050 ;
charset contig7512 = 595051 - 595125 ;
charset contig7514 = 595126 - 595275 ;
charset contig7519 = 595276 - 595350 ;
charset contig7521 = 595351 - 595425 ;
charset contig7522 = 595426 - 595650 ;
charset contig7523 = 595651 - 595725 ;
charset contig7525 = 595726 - 595800 ;
charset contig7526 = 595801 - 595875 ;
charset contig7533 = 595876 - 595950 ;
charset contig7535 = 595951 - 596025 ;
charset contig7537 = 596026 - 596175 ;
charset contig7538 = 596176 - 596250 ;
charset contig7539 = 596251 - 596325 ;
charset contig7541 = 596326 - 596400 ;
charset contig7542 = 596401 - 596475 ;
charset contig7543 = 596476 - 596550 ;
charset contig7544 = 596551 - 596625 ;
charset contig7545 = 596626 - 596850 ;
charset contig7549 = 596851 - 597000 ;
charset contig7550 = 597001 - 597150 ;
charset contig7552 = 597151 - 597300 ;
charset contig7558 = 597301 - 597375 ;
charset contig7559 = 597376 - 597450 ;
charset contig7560 = 597451 - 597525 ;
charset contig7561 = 597526 - 597825 ;
charset contig7562 = 597826 - 597900 ;
charset contig7564 = 597901 - 598050 ;
charset contig7565 = 598051 - 598125 ;
charset contig7566 = 598126 - 598200 ;
charset contig7569 = 598201 - 598350 ;
charset contig7570 = 598351 - 598500 ;
charset contig7571 = 598501 - 598575 ;
charset contig7574 = 598576 - 598725 ;
charset contig7580 = 598726 - 598800 ;
charset contig7581 = 598801 - 598950 ;
charset contig7582 = 598951 - 599025 ;
charset contig7583 = 599026 - 599100 ;
charset contig7585 = 599101 - 599175 ;
charset contig7586 = 599176 - 599250 ;
charset contig7588 = 599251 - 599325 ;
charset contig7590 = 599326 - 599400 ;
charset contig7593 = 599401 - 599475 ;
charset contig7596 = 599476 - 599625 ;
charset contig7599 = 599626 - 599700 ;
charset contig7601 = 599701 - 599775 ;
charset contig7602 = 599776 - 599850 ;
charset contig7603 = 599851 - 599925 ;
charset contig7604 = 599926 - 600075 ;
charset contig7605 = 600076 - 600150 ;
charset contig7606 = 600151 - 600300 ;
charset contig7607 = 600301 - 600375 ;
charset contig7609 = 600376 - 600450 ;
charset contig7610 = 600451 - 600525 ;
charset contig7613 = 600526 - 600750 ;
charset contig7614 = 600751 - 600825 ;
charset contig7615 = 600826 - 600900 ;
charset contig7617 = 600901 - 600975 ;
charset contig7618 = 600976 - 601125 ;
charset contig7623 = 601126 - 601200 ;
charset contig7629 = 601201 - 601275 ;
charset contig7630 = 601276 - 601350 ;
charset contig7632 = 601351 - 601425 ;
charset contig7633 = 601426 - 601500 ;
charset contig7635 = 601501 - 601575 ;
charset contig7637 = 601576 - 601725 ;
charset contig7638 = 601726 - 601800 ;
charset contig7639 = 601801 - 601875 ;
charset contig7640 = 601876 - 601950 ;
charset contig7645 = 601951 - 602100 ;
charset contig7646 = 602101 - 602175 ;
charset contig7647 = 602176 - 602325 ;
charset contig7652 = 602326 - 602400 ;
charset contig7653 = 602401 - 602475 ;
charset contig7655 = 602476 - 602550 ;
charset contig7657 = 602551 - 602775 ;
charset contig7658 = 602776 - 602925 ;
charset contig7660 = 602926 - 603000 ;
charset contig7661 = 603001 - 603075 ;
charset contig7662 = 603076 - 603225 ;
charset contig7663 = 603226 - 603300 ;
charset contig7664 = 603301 - 603675 ;
charset contig7665 = 603676 - 603825 ;
charset contig7667 = 603826 - 603900 ;
charset contig7668 = 603901 - 604050 ;
charset contig7670 = 604051 - 604125 ;
charset contig7673 = 604126 - 604275 ;
charset contig7674 = 604276 - 604425 ;
charset contig7675 = 604426 - 604500 ;
charset contig7677 = 604501 - 604650 ;
charset contig7678 = 604651 - 604725 ;
charset contig7680 = 604726 - 604875 ;
charset contig7682 = 604876 - 604950 ;
charset contig7683 = 604951 - 605025 ;
charset contig7684 = 605026 - 605100 ;
charset contig7686 = 605101 - 605250 ;
charset contig7688 = 605251 - 605475 ;
charset contig7692 = 605476 - 605550 ;
charset contig7696 = 605551 - 605625 ;
charset contig7697 = 605626 - 605700 ;
charset contig7698 = 605701 - 605850 ;
charset contig7704 = 605851 - 606000 ;
charset contig7705 = 606001 - 606075 ;
charset contig7706 = 606076 - 606225 ;
charset contig7711 = 606226 - 606300 ;
charset contig7712 = 606301 - 606450 ;
charset contig7714 = 606451 - 606525 ;
charset contig7715 = 606526 - 606600 ;
charset contig7716 = 606601 - 606825 ;
charset contig7717 = 606826 - 606975 ;
charset contig7723 = 606976 - 607050 ;
charset contig7724 = 607051 - 607200 ;
charset contig7728 = 607201 - 607275 ;
charset contig7729 = 607276 - 607575 ;
charset contig7731 = 607576 - 607650 ;
charset contig7732 = 607651 - 607800 ;
charset contig7733 = 607801 - 607950 ;
charset contig7734 = 607951 - 608700 ;
charset contig7735 = 608701 - 608775 ;
charset contig7736 = 608776 - 608925 ;
charset contig7738 = 608926 - 609000 ;
charset contig7739 = 609001 - 609075 ;
charset contig7741 = 609076 - 609225 ;
charset contig7742 = 609226 - 609375 ;
charset contig7743 = 609376 - 609450 ;
charset contig7745 = 609451 - 609600 ;
charset contig7747 = 609601 - 609900 ;
charset contig7749 = 609901 - 610050 ;
charset contig7750 = 610051 - 610200 ;
charset contig7751 = 610201 - 610350 ;
charset contig7752 = 610351 - 610500 ;
charset contig7754 = 610501 - 610575 ;
charset contig7755 = 610576 - 610875 ;
charset contig7759 = 610876 - 611025 ;
charset contig7760 = 611026 - 611100 ;
charset contig7761 = 611101 - 611475 ;
charset contig7762 = 611476 - 611550 ;
charset contig7764 = 611551 - 611625 ;
charset contig7765 = 611626 - 611775 ;
charset contig7766 = 611776 - 611850 ;
charset contig7767 = 611851 - 612000 ;
charset contig7770 = 612001 - 612225 ;
charset contig7771 = 612226 - 612375 ;
charset contig7772 = 612376 - 612600 ;
charset contig7775 = 612601 - 612975 ;
charset contig7776 = 612976 - 613350 ;
charset contig7777 = 613351 - 613425 ;
charset contig7780 = 613426 - 613500 ;
charset contig7782 = 613501 - 613800 ;
charset contig7783 = 613801 - 613875 ;
charset contig7785 = 613876 - 614025 ;
charset contig7787 = 614026 - 614175 ;
charset contig7789 = 614176 - 614250 ;
charset contig7790 = 614251 - 614400 ;
charset contig7791 = 614401 - 614700 ;
charset contig7793 = 614701 - 614850 ;
charset contig7794 = 614851 - 614925 ;
charset contig7798 = 614926 - 615075 ;
charset contig7799 = 615076 - 615225 ;
charset contig7800 = 615226 - 615975 ;
charset contig7801 = 615976 - 616200 ;
charset contig7802 = 616201 - 616275 ;
charset contig7804 = 616276 - 616350 ;
charset contig7806 = 616351 - 616575 ;
charset contig7807 = 616576 - 616650 ;
charset contig7808 = 616651 - 616725 ;
charset contig7809 = 616726 - 617250 ;
charset contig7810 = 617251 - 617325 ;
charset contig7811 = 617326 - 618150 ;
charset contig7812 = 618151 - 618375 ;
charset contig7814 = 618376 - 618450 ;
charset contig7815 = 618451 - 618825 ;
charset contig7818 = 618826 - 619350 ;
charset contig7820 = 619351 - 619425 ;
charset contig7821 = 619426 - 619575 ;
charset contig7823 = 619576 - 619875 ;
charset contig7824 = 619876 - 620625 ;
charset contig7825 = 620626 - 620850 ;
charset contig7826 = 620851 - 621000 ;
charset contig7827 = 621001 - 621075 ;
charset contig7829 = 621076 - 621150 ;
charset contig7830 = 621151 - 621225 ;
charset contig7831 = 621226 - 621600 ;
charset contig7832 = 621601 - 621675 ;
charset contig7833 = 621676 - 621750 ;
charset contig7834 = 621751 - 621900 ;
charset contig7836 = 621901 - 622125 ;
charset contig7838 = 622126 - 622200 ;
charset contig7840 = 622201 - 622575 ;
charset contig7841 = 622576 - 622875 ;
charset contig7842 = 622876 - 623025 ;
charset contig7843 = 623026 - 623100 ;
charset contig7844 = 623101 - 623325 ;
charset contig7845 = 623326 - 623625 ;
charset contig7847 = 623626 - 623700 ;
charset contig7852 = 623701 - 623850 ;
charset contig7853 = 623851 - 624075 ;
charset contig7854 = 624076 - 624300 ;
charset contig7858 = 624301 - 624375 ;
charset contig7859 = 624376 - 624675 ;
charset contig7860 = 624676 - 625200 ;
charset contig7862 = 625201 - 625350 ;
charset contig7863 = 625351 - 625425 ;
charset contig7865 = 625426 - 625500 ;
charset contig7866 = 625501 - 625800 ;
charset contig7867 = 625801 - 626175 ;
charset contig7868 = 626176 - 626250 ;
charset contig7869 = 626251 - 626550 ;
charset contig7870 = 626551 - 626700 ;
charset contig7872 = 626701 - 626775 ;
charset contig7873 = 626776 - 627300 ;
charset contig7874 = 627301 - 627450 ;
charset contig7877 = 627451 - 627600 ;
charset contig7878 = 627601 - 627675 ;
charset contig7880 = 627676 - 628050 ;
charset contig7881 = 628051 - 628125 ;
charset contig7883 = 628126 - 628200 ;
charset contig7884 = 628201 - 628500 ;
charset contig7886 = 628501 - 628650 ;
charset contig7887 = 628651 - 628725 ;
charset contig7889 = 628726 - 628800 ;
charset contig7890 = 628801 - 628875 ;
charset contig7891 = 628876 - 629175 ;
charset contig7893 = 629176 - 629250 ;
charset contig7894 = 629251 - 629325 ;
charset contig7895 = 629326 - 629700 ;
charset contig7897 = 629701 - 629850 ;
charset contig7899 = 629851 - 630000 ;
charset contig7900 = 630001 - 630075 ;
charset contig7901 = 630076 - 630150 ;
charset contig7903 = 630151 - 630225 ;
charset contig7904 = 630226 - 630450 ;
charset contig7905 = 630451 - 630600 ;
charset contig7906 = 630601 - 630675 ;
charset contig7910 = 630676 - 630750 ;
charset contig7911 = 630751 - 630825 ;
charset contig7912 = 630826 - 630975 ;
charset contig7913 = 630976 - 631050 ;
charset contig7914 = 631051 - 631125 ;
charset contig7916 = 631126 - 631200 ;
charset contig7918 = 631201 - 631350 ;
charset contig7919 = 631351 - 631425 ;
charset contig7922 = 631426 - 631500 ;
charset contig7923 = 631501 - 631650 ;
charset contig7924 = 631651 - 631725 ;
charset contig7925 = 631726 - 631875 ;
charset contig7926 = 631876 - 631950 ;
charset contig7927 = 631951 - 632025 ;
charset contig7928 = 632026 - 632100 ;
charset contig7929 = 632101 - 632175 ;
charset contig7935 = 632176 - 632475 ;
charset contig7937 = 632476 - 632775 ;
charset contig7938 = 632776 - 632850 ;
charset contig7939 = 632851 - 633225 ;
charset contig7945 = 633226 - 633300 ;
charset contig7946 = 633301 - 633450 ;
charset contig7947 = 633451 - 634200 ;
charset contig7948 = 634201 - 634575 ;
charset contig7950 = 634576 - 634725 ;
charset contig7951 = 634726 - 635250 ;
charset contig7952 = 635251 - 635325 ;
charset contig7953 = 635326 - 635400 ;
charset contig7955 = 635401 - 635475 ;
charset contig7956 = 635476 - 635550 ;
charset contig7957 = 635551 - 635625 ;
charset contig7958 = 635626 - 635700 ;
charset contig7959 = 635701 - 635775 ;
charset contig7960 = 635776 - 635850 ;
charset contig7961 = 635851 - 636000 ;
charset contig7962 = 636001 - 636150 ;
charset contig7963 = 636151 - 636225 ;
charset contig7965 = 636226 - 636300 ;
charset contig7966 = 636301 - 636450 ;
charset contig7967 = 636451 - 636525 ;
charset contig7968 = 636526 - 636750 ;
charset contig7969 = 636751 - 636900 ;
charset contig7971 = 636901 - 637275 ;
charset contig7972 = 637276 - 637425 ;
charset contig7976 = 637426 - 637500 ;
charset contig7977 = 637501 - 637725 ;
charset contig7978 = 637726 - 637800 ;
charset contig7980 = 637801 - 638175 ;
charset contig7982 = 638176 - 638325 ;
charset contig7987 = 638326 - 638400 ;
charset contig7988 = 638401 - 638475 ;
charset contig7989 = 638476 - 638550 ;
charset contig7990 = 638551 - 638850 ;
charset contig7992 = 638851 - 638925 ;
charset contig7994 = 638926 - 639000 ;
charset contig7995 = 639001 - 639150 ;
charset contig7997 = 639151 - 639300 ;
charset contig8000 = 639301 - 639375 ;
charset contig8002 = 639376 - 639450 ;
charset contig8005 = 639451 - 639675 ;
charset contig8006 = 639676 - 639825 ;
charset contig8008 = 639826 - 639900 ;
charset contig8010 = 639901 - 640050 ;
charset contig8011 = 640051 - 640125 ;
charset contig8012 = 640126 - 640200 ;
charset contig8014 = 640201 - 640425 ;
charset contig8017 = 640426 - 640575 ;
charset contig8018 = 640576 - 640650 ;
charset contig8019 = 640651 - 640725 ;
charset contig8024 = 640726 - 640875 ;
charset contig8025 = 640876 - 640950 ;
charset contig8026 = 640951 - 641175 ;
charset contig8028 = 641176 - 641325 ;
charset contig8029 = 641326 - 641400 ;
charset contig8030 = 641401 - 641550 ;
charset contig8031 = 641551 - 641625 ;
charset contig8032 = 641626 - 641775 ;
charset contig8035 = 641776 - 642000 ;
charset contig8036 = 642001 - 642075 ;
charset contig8037 = 642076 - 642300 ;
charset contig8038 = 642301 - 642450 ;
charset contig8039 = 642451 - 642750 ;
charset contig8040 = 642751 - 643125 ;
charset contig8041 = 643126 - 643350 ;
charset contig8042 = 643351 - 644025 ;
charset contig8043 = 644026 - 644175 ;
charset contig8045 = 644176 - 644325 ;
charset contig8046 = 644326 - 644400 ;
charset contig8049 = 644401 - 644550 ;
charset contig8050 = 644551 - 644625 ;
charset contig8051 = 644626 - 644700 ;
charset contig8052 = 644701 - 644850 ;
charset contig8053 = 644851 - 644925 ;
charset contig8054 = 644926 - 645075 ;
charset contig8055 = 645076 - 645225 ;
charset contig8057 = 645226 - 645300 ;
charset contig8058 = 645301 - 645375 ;
charset contig8060 = 645376 - 645675 ;
charset contig8061 = 645676 - 645750 ;
charset contig8062 = 645751 - 645825 ;
charset contig8063 = 645826 - 646050 ;
charset contig8065 = 646051 - 646200 ;
charset contig8070 = 646201 - 646275 ;
charset contig8071 = 646276 - 646500 ;
charset contig8073 = 646501 - 646575 ;
charset contig8074 = 646576 - 646875 ;
charset contig8075 = 646876 - 647025 ;
charset contig8079 = 647026 - 647325 ;
charset contig8082 = 647326 - 647775 ;
charset contig8083 = 647776 - 647925 ;
charset contig8084 = 647926 - 648000 ;
charset contig8085 = 648001 - 648075 ;
charset contig8087 = 648076 - 648225 ;
charset contig8089 = 648226 - 648300 ;
charset contig8091 = 648301 - 648450 ;
charset contig8096 = 648451 - 648525 ;
charset contig8097 = 648526 - 648600 ;
charset contig8098 = 648601 - 648675 ;
charset contig8099 = 648676 - 648825 ;
charset contig8103 = 648826 - 648975 ;
charset contig8105 = 648976 - 649125 ;
charset contig8106 = 649126 - 649200 ;
charset contig8107 = 649201 - 649350 ;
charset contig8108 = 649351 - 649425 ;
charset contig8109 = 649426 - 649725 ;
charset contig8110 = 649726 - 649950 ;
charset contig8111 = 649951 - 650025 ;
charset contig8112 = 650026 - 650100 ;
charset contig8113 = 650101 - 650175 ;
charset contig8114 = 650176 - 650250 ;
charset contig8115 = 650251 - 650325 ;
charset contig8117 = 650326 - 650400 ;
charset contig8119 = 650401 - 650475 ;
charset contig8120 = 650476 - 650850 ;
charset contig8123 = 650851 - 651000 ;
charset contig8125 = 651001 - 651150 ;
charset contig8128 = 651151 - 651300 ;
charset contig8130 = 651301 - 651375 ;
charset contig8131 = 651376 - 651600 ;
charset contig8132 = 651601 - 651675 ;
charset contig8133 = 651676 - 651975 ;
charset contig8136 = 651976 - 652425 ;
charset contig8137 = 652426 - 652500 ;
charset contig8139 = 652501 - 652575 ;
charset contig8140 = 652576 - 652800 ;
charset contig8144 = 652801 - 653250 ;
charset contig8146 = 653251 - 653325 ;
charset contig8149 = 653326 - 653400 ;
charset contig8152 = 653401 - 653475 ;
charset contig8153 = 653476 - 653550 ;
charset contig8155 = 653551 - 653625 ;
charset contig8156 = 653626 - 653700 ;
charset contig8157 = 653701 - 653775 ;
charset contig8160 = 653776 - 653850 ;
charset contig8161 = 653851 - 653925 ;
charset contig8162 = 653926 - 654075 ;
charset contig8163 = 654076 - 654150 ;
charset contig8165 = 654151 - 654225 ;
charset contig8166 = 654226 - 654450 ;
charset contig8167 = 654451 - 654525 ;
charset contig8169 = 654526 - 654675 ;
charset contig8170 = 654676 - 654750 ;
charset contig8171 = 654751 - 654825 ;
charset contig8172 = 654826 - 654900 ;
charset contig8175 = 654901 - 655200 ;
charset contig8176 = 655201 - 655575 ;
charset contig8177 = 655576 - 655725 ;
charset contig8179 = 655726 - 655875 ;
charset contig8180 = 655876 - 656100 ;
charset contig8183 = 656101 - 656175 ;
charset contig8189 = 656176 - 656250 ;
charset contig8190 = 656251 - 656625 ;
charset contig8192 = 656626 - 656700 ;
charset contig8193 = 656701 - 657300 ;
charset contig8194 = 657301 - 657375 ;
charset contig8196 = 657376 - 657750 ;
charset contig8197 = 657751 - 657825 ;
charset contig8200 = 657826 - 658050 ;
charset contig8202 = 658051 - 658350 ;
charset contig8203 = 658351 - 658575 ;
charset contig8204 = 658576 - 658650 ;
charset contig8205 = 658651 - 658950 ;
charset contig8206 = 658951 - 659025 ;
charset contig8207 = 659026 - 659175 ;
charset contig8208 = 659176 - 659400 ;
charset contig8217 = 659401 - 660450 ;
charset contig8218 = 660451 - 660750 ;
charset contig8219 = 660751 - 660825 ;
charset contig8221 = 660826 - 661275 ;
charset contig8222 = 661276 - 661650 ;
charset contig8223 = 661651 - 661800 ;
charset contig8224 = 661801 - 661875 ;
charset contig8226 = 661876 - 662025 ;
charset contig8227 = 662026 - 662475 ;
charset contig8228 = 662476 - 662550 ;
charset contig8229 = 662551 - 662850 ;
charset contig8230 = 662851 - 662925 ;
charset contig8231 = 662926 - 663000 ;
charset contig8233 = 663001 - 663075 ;
charset contig8235 = 663076 - 663150 ;
charset contig8236 = 663151 - 663300 ;
charset contig8238 = 663301 - 663675 ;
charset contig8240 = 663676 - 663825 ;
charset contig8261 = 663826 - 663975 ;
charset contig8262 = 663976 - 664125 ;
charset contig8264 = 664126 - 664350 ;
charset contig8278 = 664351 - 664425 ;
charset contig8279 = 664426 - 664575 ;
charset contig8314 = 664576 - 664650 ;
charset contig8321 = 664651 - 665550 ;
charset contig8323 = 665551 - 665775 ;
charset contig8328 = 665776 - 665850 ;
charset contig8329 = 665851 - 665925 ;
charset contig8332 = 665926 - 666075 ;
charset contig8335 = 666076 - 666150 ;
charset contig8336 = 666151 - 666225 ;
charset contig8338 = 666226 - 668325 ;
charset contig8340 = 668326 - 669225 ;
charset contig8344 = 669226 - 669375 ;
charset contig8345 = 669376 - 669525 ;
charset contig8348 = 669526 - 669600 ;
charset contig8349 = 669601 - 669750 ;
charset contig8354 = 669751 - 669825 ;
charset contig8355 = 669826 - 669900 ;
charset contig8356 = 669901 - 669975 ;
charset contig8357 = 669976 - 670050 ;
charset contig8361 = 670051 - 670125 ;
charset contig8388 = 670126 - 670200 ;
charset contig8396 = 670201 - 670425 ;
charset contig8404 = 670426 - 670650 ;
charset contig8405 = 670651 - 670725 ;
charset contig8407 = 670726 - 670800 ;
charset contig8408 = 670801 - 670875 ;
charset contig8411 = 670876 - 671025 ;
charset contig8412 = 671026 - 671100 ;
charset contig8413 = 671101 - 671175 ;
charset contig8444 = 671176 - 671325 ;
charset contig8450 = 671326 - 671400 ;
charset contig8453 = 671401 - 671475 ;
charset contig8454 = 671476 - 671550 ;
charset contig8456 = 671551 - 671625 ;
charset contig8457 = 671626 - 671775 ;
charset contig8458 = 671776 - 671850 ;
charset contig8459 = 671851 - 671925 ;
charset contig8460 = 671926 - 672000 ;
charset contig8461 = 672001 - 672075 ;
charset contig8463 = 672076 - 672150 ;
charset contig8478 = 672151 - 672225 ;
charset contig8479 = 672226 - 672300 ;
charset contig8480 = 672301 - 672450 ;
charset contig8481 = 672451 - 672525 ;
charset contig8482 = 672526 - 672600 ;
charset contig8483 = 672601 - 672750 ;
charset contig8493 = 672751 - 672900 ;
charset contig8494 = 672901 - 673050 ;
charset contig8497 = 673051 - 673275 ;
charset contig8499 = 673276 - 673350 ;
charset contig8500 = 673351 - 673725 ;
charset contig8501 = 673726 - 673800 ;
charset contig8502 = 673801 - 674025 ;
charset contig8503 = 674026 - 674400 ;
charset contig8506 = 674401 - 674475 ;
charset contig8507 = 674476 - 674775 ;
charset contig8508 = 674776 - 674925 ;
charset contig8510 = 674926 - 675075 ;
charset contig8511 = 675076 - 675300 ;
charset contig8512 = 675301 - 675375 ;
charset contig8516 = 675376 - 675675 ;
charset contig8518 = 675676 - 675750 ;
charset contig8519 = 675751 - 675825 ;
charset contig8520 = 675826 - 676650 ;
charset contig8521 = 676651 - 676800 ;
charset contig8522 = 676801 - 677250 ;
charset contig8523 = 677251 - 677325 ;
charset contig8524 = 677326 - 677475 ;
charset contig8525 = 677476 - 677625 ;
charset contig8526 = 677626 - 677775 ;
charset contig8528 = 677776 - 677850 ;
charset contig8529 = 677851 - 678150 ;
charset contig8530 = 678151 - 678225 ;
charset contig8531 = 678226 - 678375 ;
charset contig8532 = 678376 - 678600 ;
charset contig8533 = 678601 - 678750 ;
charset contig8535 = 678751 - 678825 ;
charset contig8536 = 678826 - 678975 ;
charset contig8537 = 678976 - 679125 ;
charset contig8539 = 679126 - 679200 ;
charset contig8541 = 679201 - 679425 ;
charset contig8542 = 679426 - 679500 ;
charset contig8545 = 679501 - 679575 ;
charset contig8546 = 679576 - 679725 ;
charset contig8547 = 679726 - 679800 ;
charset contig8548 = 679801 - 679875 ;
charset contig8549 = 679876 - 679950 ;
charset contig8550 = 679951 - 680250 ;
charset contig8552 = 680251 - 680400 ;
charset contig8553 = 680401 - 680475 ;
charset contig8554 = 680476 - 680700 ;
charset contig8555 = 680701 - 680775 ;
charset contig8559 = 680776 - 680850 ;
charset contig8562 = 680851 - 681075 ;
charset contig8564 = 681076 - 681300 ;
charset contig8566 = 681301 - 681525 ;
charset contig8568 = 681526 - 681600 ;
charset contig8570 = 681601 - 681675 ;
charset contig8571 = 681676 - 681825 ;
charset contig8573 = 681826 - 682200 ;
charset contig8574 = 682201 - 682275 ;
charset contig8575 = 682276 - 682500 ;
charset contig8577 = 682501 - 682575 ;
charset contig8578 = 682576 - 682650 ;
charset contig8580 = 682651 - 682725 ;
charset contig8583 = 682726 - 682800 ;
charset contig8584 = 682801 - 682950 ;
charset contig8585 = 682951 - 683025 ;
charset contig8586 = 683026 - 683100 ;
charset contig8587 = 683101 - 683250 ;
charset contig8590 = 683251 - 683325 ;
charset contig8591 = 683326 - 683400 ;
charset contig8593 = 683401 - 683475 ;
charset contig8595 = 683476 - 683550 ;
charset contig8597 = 683551 - 683625 ;
charset contig8599 = 683626 - 683700 ;
charset contig8600 = 683701 - 683775 ;
charset contig8601 = 683776 - 683850 ;
charset contig8602 = 683851 - 684000 ;
charset contig8604 = 684001 - 684075 ;
charset contig8605 = 684076 - 684150 ;
charset contig8607 = 684151 - 684225 ;
charset contig8608 = 684226 - 684300 ;
charset contig8609 = 684301 - 684375 ;
charset contig8611 = 684376 - 684450 ;
charset contig8613 = 684451 - 684525 ;
charset contig8614 = 684526 - 684675 ;
charset contig8615 = 684676 - 684825 ;
charset contig8618 = 684826 - 684900 ;
charset contig8620 = 684901 - 685125 ;
charset contig8625 = 685126 - 685200 ;
charset contig8627 = 685201 - 685275 ;
charset contig8628 = 685276 - 685350 ;
charset contig8630 = 685351 - 685425 ;
charset contig8631 = 685426 - 685500 ;
charset contig8632 = 685501 - 685650 ;
charset contig8633 = 685651 - 685800 ;
charset contig8634 = 685801 - 685950 ;
charset contig8635 = 685951 - 686175 ;
charset contig8640 = 686176 - 686325 ;
charset contig8643 = 686326 - 686400 ;
charset contig8644 = 686401 - 686475 ;
charset contig8650 = 686476 - 686625 ;
charset contig8653 = 686626 - 686850 ;
charset contig8654 = 686851 - 686925 ;
charset contig8655 = 686926 - 687000 ;
charset contig8656 = 687001 - 687150 ;
charset contig8657 = 687151 - 687300 ;
charset contig8658 = 687301 - 687450 ;
charset contig8659 = 687451 - 687525 ;
charset contig8662 = 687526 - 687675 ;
charset contig8663 = 687676 - 687750 ;
charset contig8665 = 687751 - 687825 ;
charset contig8670 = 687826 - 688050 ;
charset contig8671 = 688051 - 688200 ;
charset contig8672 = 688201 - 688425 ;
charset contig8673 = 688426 - 688575 ;
charset contig8674 = 688576 - 688800 ;
charset contig8676 = 688801 - 689025 ;
charset contig8677 = 689026 - 689100 ;
charset contig8681 = 689101 - 689250 ;
charset contig8682 = 689251 - 689400 ;
charset contig8685 = 689401 - 689475 ;
charset contig8686 = 689476 - 689625 ;
charset contig8688 = 689626 - 689850 ;
charset contig8690 = 689851 - 690000 ;
charset contig8691 = 690001 - 690300 ;
charset contig8692 = 690301 - 690375 ;
charset contig8694 = 690376 - 690450 ;
charset contig8695 = 690451 - 690525 ;
charset contig8697 = 690526 - 690675 ;
charset contig8698 = 690676 - 690750 ;
charset contig8699 = 690751 - 691050 ;
charset contig8700 = 691051 - 691125 ;
charset contig8701 = 691126 - 691200 ;
charset contig8703 = 691201 - 691275 ;
charset contig8707 = 691276 - 691350 ;
charset contig8710 = 691351 - 691425 ;
charset contig8711 = 691426 - 691575 ;
charset contig8714 = 691576 - 691800 ;
charset contig8715 = 691801 - 691875 ;
charset contig8717 = 691876 - 691950 ;
charset contig8718 = 691951 - 692025 ;
charset contig8722 = 692026 - 692175 ;
charset contig8723 = 692176 - 692250 ;
charset contig8725 = 692251 - 692550 ;
charset contig8726 = 692551 - 692700 ;
charset contig8729 = 692701 - 692850 ;
charset contig8730 = 692851 - 692925 ;
charset contig8731 = 692926 - 693075 ;
charset contig8732 = 693076 - 693225 ;
charset contig8734 = 693226 - 693300 ;
charset contig8735 = 693301 - 693375 ;
charset contig8738 = 693376 - 693450 ;
charset contig8740 = 693451 - 693525 ;
charset contig8743 = 693526 - 693900 ;
charset contig8744 = 693901 - 693975 ;
charset contig8747 = 693976 - 694200 ;
charset contig8750 = 694201 - 694350 ;
charset contig8751 = 694351 - 694425 ;
charset contig8752 = 694426 - 694575 ;
charset contig8753 = 694576 - 694800 ;
charset contig8755 = 694801 - 694875 ;
charset contig8758 = 694876 - 694950 ;
charset contig8759 = 694951 - 695025 ;
charset contig8763 = 695026 - 695250 ;
charset contig8764 = 695251 - 695325 ;
charset contig8765 = 695326 - 695400 ;
charset contig8766 = 695401 - 695550 ;
charset contig8769 = 695551 - 695625 ;
charset contig8770 = 695626 - 695700 ;
charset contig8773 = 695701 - 695775 ;
charset contig8776 = 695776 - 696000 ;
charset contig8777 = 696001 - 696150 ;
charset contig8778 = 696151 - 696225 ;
charset contig8781 = 696226 - 696375 ;
charset contig8782 = 696376 - 696450 ;
charset contig8783 = 696451 - 696525 ;
charset contig8784 = 696526 - 696600 ;
charset contig8788 = 696601 - 696675 ;
charset contig8789 = 696676 - 696750 ;
charset contig8791 = 696751 - 696825 ;
charset contig8793 = 696826 - 697050 ;
charset contig8795 = 697051 - 697125 ;
charset contig8799 = 697126 - 697200 ;
charset contig8802 = 697201 - 697275 ;
charset contig8804 = 697276 - 697350 ;
charset contig8805 = 697351 - 697425 ;
charset contig8806 = 697426 - 697500 ;
charset contig8807 = 697501 - 697725 ;
charset contig8809 = 697726 - 697800 ;
charset contig8811 = 697801 - 697875 ;
charset contig8812 = 697876 - 697950 ;
charset contig8813 = 697951 - 698025 ;
charset contig8814 = 698026 - 698100 ;
charset contig8815 = 698101 - 698250 ;
charset contig8816 = 698251 - 698325 ;
charset contig8817 = 698326 - 698400 ;
charset contig8818 = 698401 - 698475 ;
charset contig8819 = 698476 - 698550 ;
charset contig8821 = 698551 - 698625 ;
charset contig8827 = 698626 - 698700 ;
charset contig8828 = 698701 - 698775 ;
charset contig8832 = 698776 - 698850 ;
charset contig8834 = 698851 - 699000 ;
charset contig8838 = 699001 - 699075 ;
charset contig8840 = 699076 - 699150 ;
charset contig8844 = 699151 - 699225 ;
charset contig8845 = 699226 - 699300 ;
charset contig8847 = 699301 - 699375 ;
charset contig8849 = 699376 - 699450 ;
charset contig8850 = 699451 - 699525 ;
charset contig8854 = 699526 - 699600 ;
charset contig8856 = 699601 - 699675 ;
charset contig8857 = 699676 - 699750 ;
charset contig8859 = 699751 - 699900 ;
charset contig8862 = 699901 - 699975 ;
charset contig8864 = 699976 - 700125 ;
charset contig8865 = 700126 - 700275 ;
charset contig8867 = 700276 - 700350 ;
charset contig8868 = 700351 - 700500 ;
charset contig8870 = 700501 - 700575 ;
charset contig8871 = 700576 - 700650 ;
charset contig8872 = 700651 - 700725 ;
charset contig8873 = 700726 - 700800 ;
charset contig8874 = 700801 - 700875 ;
charset contig8876 = 700876 - 700950 ;
charset contig8878 = 700951 - 701025 ;
charset contig8879 = 701026 - 701175 ;
charset contig8880 = 701176 - 701550 ;
charset contig8883 = 701551 - 701625 ;
charset contig8885 = 701626 - 701700 ;
charset contig8886 = 701701 - 701925 ;
charset contig8887 = 701926 - 702000 ;
charset contig8888 = 702001 - 702075 ;
charset contig8889 = 702076 - 702375 ;
charset contig8890 = 702376 - 702525 ;
charset contig8892 = 702526 - 702600 ;
charset contig8894 = 702601 - 702675 ;
charset contig8895 = 702676 - 702750 ;
charset contig8897 = 702751 - 702900 ;
charset contig8898 = 702901 - 703050 ;
charset contig8899 = 703051 - 703125 ;
charset contig8900 = 703126 - 703200 ;
charset contig8902 = 703201 - 703275 ;
charset contig8903 = 703276 - 703350 ;
charset contig8905 = 703351 - 703575 ;
charset contig8906 = 703576 - 703725 ;
charset contig8907 = 703726 - 703875 ;
charset contig8908 = 703876 - 704025 ;
charset contig8910 = 704026 - 704100 ;
charset contig8911 = 704101 - 704175 ;
charset contig8912 = 704176 - 704400 ;
charset contig8913 = 704401 - 704550 ;
charset contig8914 = 704551 - 704925 ;
charset contig8915 = 704926 - 705000 ;
charset contig8917 = 705001 - 705300 ;
charset contig8918 = 705301 - 705450 ;
charset contig8921 = 705451 - 705675 ;
charset contig8922 = 705676 - 705750 ;
charset contig8923 = 705751 - 705825 ;
charset contig8924 = 705826 - 705900 ;
charset contig8925 = 705901 - 705975 ;
charset contig8926 = 705976 - 706125 ;
charset contig8927 = 706126 - 706350 ;
charset contig8928 = 706351 - 706500 ;
charset contig8929 = 706501 - 706650 ;
charset contig8931 = 706651 - 706725 ;
charset contig8932 = 706726 - 706950 ;
charset contig8933 = 706951 - 707025 ;
charset contig8935 = 707026 - 707325 ;
charset contig8937 = 707326 - 707475 ;
charset contig8938 = 707476 - 707550 ;
charset contig8942 = 707551 - 707700 ;
charset contig8944 = 707701 - 707850 ;
charset contig8946 = 707851 - 708000 ;
charset contig8947 = 708001 - 708150 ;
charset contig8948 = 708151 - 708225 ;
charset contig8949 = 708226 - 708525 ;
charset contig8953 = 708526 - 708600 ;
charset contig8954 = 708601 - 708675 ;
charset contig8956 = 708676 - 708750 ;
charset contig8958 = 708751 - 708825 ;
charset contig8962 = 708826 - 708975 ;
charset contig8963 = 708976 - 709050 ;
charset contig8965 = 709051 - 709200 ;
charset contig8968 = 709201 - 709275 ;
charset contig8969 = 709276 - 709425 ;
charset contig8974 = 709426 - 709500 ;
charset contig8975 = 709501 - 709575 ;
charset contig8977 = 709576 - 709725 ;
charset contig8980 = 709726 - 709800 ;
charset contig8982 = 709801 - 709950 ;
charset contig8985 = 709951 - 710025 ;
charset contig8988 = 710026 - 710175 ;
charset contig8991 = 710176 - 710250 ;
charset contig8992 = 710251 - 710325 ;
charset contig8994 = 710326 - 710400 ;
charset contig8995 = 710401 - 710475 ;
charset contig8997 = 710476 - 710625 ;
charset contig8998 = 710626 - 710700 ;
charset contig8999 = 710701 - 710775 ;
charset contig9004 = 710776 - 710850 ;
charset contig9005 = 710851 - 711075 ;
charset contig9006 = 711076 - 711150 ;
charset contig9008 = 711151 - 711225 ;
charset contig9011 = 711226 - 711300 ;
charset contig9013 = 711301 - 711450 ;
charset contig9014 = 711451 - 711525 ;
charset contig9015 = 711526 - 711675 ;
charset contig9016 = 711676 - 711750 ;
charset contig9020 = 711751 - 712275 ;
charset contig9021 = 712276 - 712350 ;
charset contig9024 = 712351 - 712425 ;
charset contig9027 = 712426 - 712725 ;
charset contig9032 = 712726 - 712800 ;
charset contig9033 = 712801 - 712875 ;
charset contig9034 = 712876 - 713025 ;
charset contig9035 = 713026 - 713100 ;
charset contig9036 = 713101 - 713175 ;
charset contig9037 = 713176 - 713250 ;
charset contig9038 = 713251 - 713325 ;
charset contig9039 = 713326 - 713400 ;
charset contig9041 = 713401 - 713475 ;
charset contig9042 = 713476 - 713625 ;
charset contig9043 = 713626 - 713775 ;
charset contig9044 = 713776 - 713850 ;
charset contig9045 = 713851 - 714375 ;
charset contig9046 = 714376 - 714525 ;
charset contig9047 = 714526 - 714600 ;
charset contig9048 = 714601 - 714675 ;
charset contig9050 = 714676 - 714825 ;
charset contig9054 = 714826 - 714900 ;
charset contig9058 = 714901 - 714975 ;
charset contig9060 = 714976 - 715050 ;
charset contig9061 = 715051 - 715425 ;
charset contig9063 = 715426 - 715500 ;
charset contig9067 = 715501 - 715650 ;
charset contig9070 = 715651 - 715875 ;
charset contig9072 = 715876 - 715950 ;
charset contig9073 = 715951 - 716025 ;
charset contig9074 = 716026 - 716100 ;
charset contig9075 = 716101 - 716250 ;
charset contig9076 = 716251 - 716550 ;
charset contig9079 = 716551 - 716625 ;
charset contig9080 = 716626 - 716700 ;
charset contig9081 = 716701 - 716850 ;
charset contig9082 = 716851 - 717075 ;
charset contig9083 = 717076 - 717150 ;
charset contig9085 = 717151 - 717300 ;
charset contig9088 = 717301 - 717375 ;
charset contig9090 = 717376 - 717450 ;
charset contig9092 = 717451 - 717750 ;
charset contig9094 = 717751 - 717900 ;
charset contig9095 = 717901 - 718050 ;
charset contig9096 = 718051 - 718125 ;
charset contig9098 = 718126 - 718275 ;
charset contig9099 = 718276 - 718425 ;
charset contig9101 = 718426 - 719025 ;
charset contig9102 = 719026 - 719100 ;
charset contig9103 = 719101 - 719250 ;
charset contig9108 = 719251 - 719475 ;
charset contig9109 = 719476 - 719850 ;
charset contig9110 = 719851 - 719925 ;
charset contig9111 = 719926 - 720075 ;
charset contig9112 = 720076 - 720150 ;
charset contig9114 = 720151 - 720825 ;
charset contig9115 = 720826 - 720975 ;
charset contig9116 = 720976 - 721050 ;
charset contig9118 = 721051 - 721125 ;
charset contig9121 = 721126 - 721500 ;
charset contig9122 = 721501 - 721575 ;
charset contig9123 = 721576 - 721650 ;
charset contig9124 = 721651 - 721725 ;
charset contig9125 = 721726 - 721800 ;
charset contig9126 = 721801 - 722250 ;
charset contig9130 = 722251 - 722400 ;
charset contig9131 = 722401 - 722625 ;
charset contig9132 = 722626 - 722925 ;
charset contig9134 = 722926 - 723000 ;
charset contig9136 = 723001 - 723075 ;
charset contig9137 = 723076 - 723225 ;
charset contig9138 = 723226 - 723450 ;
charset contig9144 = 723451 - 723525 ;
charset contig9145 = 723526 - 723750 ;
charset contig9147 = 723751 - 724275 ;
charset contig9148 = 724276 - 724650 ;
charset contig9149 = 724651 - 724875 ;
charset contig9150 = 724876 - 725175 ;
charset contig9160 = 725176 - 725400 ;
charset contig9167 = 725401 - 725550 ;
charset contig9168 = 725551 - 725925 ;
charset contig9171 = 725926 - 726075 ;
charset contig9172 = 726076 - 726525 ;
charset contig9174 = 726526 - 726600 ;
charset contig9175 = 726601 - 726825 ;
charset contig9176 = 726826 - 726900 ;
charset contig9178 = 726901 - 727125 ;
charset contig9179 = 727126 - 727575 ;
charset contig9180 = 727576 - 728025 ;
charset contig9181 = 728026 - 728100 ;
charset contig9183 = 728101 - 728400 ;
charset contig9184 = 728401 - 728700 ;
charset contig9185 = 728701 - 728850 ;
charset contig9186 = 728851 - 729075 ;
charset contig9187 = 729076 - 729375 ;
charset contig9188 = 729376 - 729600 ;
charset contig9189 = 729601 - 730050 ;
charset contig9190 = 730051 - 730275 ;
charset contig9191 = 730276 - 730500 ;
charset contig9193 = 730501 - 730875 ;
charset contig9194 = 730876 - 731325 ;
charset contig9196 = 731326 - 731475 ;
charset contig9197 = 731476 - 731925 ;
charset contig9200 = 731926 - 732750 ;
charset contig9202 = 732751 - 732825 ;
charset contig9204 = 732826 - 733275 ;
charset contig9205 = 733276 - 733350 ;
charset contig9206 = 733351 - 733575 ;
charset contig9207 = 733576 - 733800 ;
charset contig9208 = 733801 - 734475 ;
charset contig9212 = 734476 - 734550 ;
charset contig9213 = 734551 - 734700 ;
charset contig9214 = 734701 - 735150 ;
charset contig9219 = 735151 - 735525 ;
charset contig9220 = 735526 - 735825 ;
charset contig9221 = 735826 - 736200 ;
charset contig9222 = 736201 - 736275 ;
charset contig9226 = 736276 - 736575 ;
charset contig9227 = 736576 - 736950 ;
charset contig9228 = 736951 - 737025 ;
charset contig9230 = 737026 - 737325 ;
charset contig9231 = 737326 - 737400 ;
charset contig9232 = 737401 - 737475 ;
charset contig9236 = 737476 - 738000 ;
charset contig9237 = 738001 - 738150 ;
charset contig9238 = 738151 - 738825 ;
charset contig9239 = 738826 - 739275 ;
charset contig9241 = 739276 - 739575 ;
charset contig9243 = 739576 - 739650 ;
charset contig9247 = 739651 - 740025 ;
charset contig9248 = 740026 - 740700 ;
charset contig9249 = 740701 - 741000 ;
charset contig9250 = 741001 - 741075 ;
charset contig9254 = 741076 - 741150 ;
charset contig9256 = 741151 - 741225 ;
charset contig9257 = 741226 - 741525 ;
charset contig9263 = 741526 - 741900 ;
charset contig9264 = 741901 - 742050 ;
charset contig9265 = 742051 - 742425 ;
charset contig9266 = 742426 - 742650 ;
charset contig9269 = 742651 - 742875 ;
charset contig9270 = 742876 - 743025 ;
charset contig9273 = 743026 - 743100 ;
charset contig9275 = 743101 - 743400 ;
charset contig9276 = 743401 - 743475 ;
charset contig9278 = 743476 - 743625 ;
charset contig9279 = 743626 - 743700 ;
charset contig9282 = 743701 - 743775 ;
charset contig9284 = 743776 - 743850 ;
charset contig9285 = 743851 - 743925 ;
charset contig9289 = 743926 - 744000 ;
charset contig9292 = 744001 - 744075 ;
charset contig9296 = 744076 - 744150 ;
charset contig9305 = 744151 - 744225 ;
charset contig9308 = 744226 - 744375 ;
charset contig9310 = 744376 - 744450 ;
charset contig9315 = 744451 - 744525 ;
charset contig9316 = 744526 - 744600 ;
charset contig9317 = 744601 - 744675 ;
charset contig9319 = 744676 - 744750 ;
charset contig9320 = 744751 - 744825 ;
charset contig9323 = 744826 - 744900 ;
charset contig9324 = 744901 - 744975 ;
charset contig9326 = 744976 - 745050 ;
charset contig9329 = 745051 - 745125 ;
charset contig9334 = 745126 - 745200 ;
charset contig9335 = 745201 - 745350 ;
charset contig9336 = 745351 - 745425 ;
charset contig9337 = 745426 - 745500 ;
charset contig9338 = 745501 - 745725 ;
charset contig9339 = 745726 - 745800 ;
charset contig9341 = 745801 - 745950 ;
charset contig9342 = 745951 - 746100 ;
charset contig9343 = 746101 - 746250 ;
charset contig9344 = 746251 - 746325 ;
charset contig9345 = 746326 - 746400 ;
charset contig9349 = 746401 - 746475 ;
charset contig9350 = 746476 - 746550 ;
charset contig9354 = 746551 - 746625 ;
charset contig9356 = 746626 - 746700 ;
charset contig9357 = 746701 - 746775 ;
charset contig9358 = 746776 - 746925 ;
charset contig9359 = 746926 - 747075 ;
charset contig9360 = 747076 - 747150 ;
charset contig9361 = 747151 - 747225 ;
charset contig9362 = 747226 - 747300 ;
charset contig9363 = 747301 - 747375 ;
charset contig9365 = 747376 - 747525 ;
charset contig9366 = 747526 - 747675 ;
charset contig9368 = 747676 - 747825 ;
charset contig9369 = 747826 - 747900 ;
charset contig9374 = 747901 - 747975 ;
charset contig9376 = 747976 - 748125 ;
charset contig9380 = 748126 - 748200 ;
charset contig9381 = 748201 - 748275 ;
charset contig9382 = 748276 - 748350 ;
charset contig9385 = 748351 - 748425 ;
charset contig9386 = 748426 - 748575 ;
charset contig9387 = 748576 - 748800 ;
charset contig9389 = 748801 - 748875 ;
charset contig9390 = 748876 - 749100 ;
charset contig9391 = 749101 - 749175 ;
charset contig9392 = 749176 - 749250 ;
charset contig9394 = 749251 - 749475 ;
charset contig9399 = 749476 - 749625 ;
charset contig9403 = 749626 - 749775 ;
charset contig9404 = 749776 - 749850 ;
charset contig9406 = 749851 - 749925 ;
charset contig9407 = 749926 - 750075 ;
charset contig9408 = 750076 - 750375 ;
charset contig9411 = 750376 - 750450 ;
charset contig9412 = 750451 - 750525 ;
charset contig9413 = 750526 - 750750 ;
charset contig9414 = 750751 - 750900 ;
charset contig9415 = 750901 - 751125 ;
charset contig9416 = 751126 - 751275 ;
charset contig9418 = 751276 - 751350 ;
charset contig9421 = 751351 - 751575 ;
charset contig9424 = 751576 - 751650 ;
charset contig9426 = 751651 - 751875 ;
charset contig9429 = 751876 - 752025 ;
charset contig9430 = 752026 - 752100 ;
charset contig9434 = 752101 - 752175 ;
charset contig9435 = 752176 - 752250 ;
charset contig9438 = 752251 - 752400 ;
charset contig9439 = 752401 - 752550 ;
charset contig9443 = 752551 - 752625 ;
charset contig9444 = 752626 - 752850 ;
charset contig9445 = 752851 - 753150 ;
charset contig9447 = 753151 - 753375 ;
charset contig9449 = 753376 - 753450 ;
charset contig9452 = 753451 - 753525 ;
charset contig9455 = 753526 - 753675 ;
charset contig9458 = 753676 - 753750 ;
charset contig9459 = 753751 - 753825 ;
charset contig9460 = 753826 - 753900 ;
charset contig9461 = 753901 - 753975 ;
charset contig9462 = 753976 - 754050 ;
charset contig9463 = 754051 - 754125 ;
charset contig9464 = 754126 - 754200 ;
charset contig9466 = 754201 - 754275 ;
charset contig9467 = 754276 - 754350 ;
charset contig9471 = 754351 - 754500 ;
charset contig9472 = 754501 - 754575 ;
charset contig9474 = 754576 - 754650 ;
charset contig9475 = 754651 - 754875 ;
charset contig9476 = 754876 - 755175 ;
charset contig9478 = 755176 - 755250 ;
charset contig9479 = 755251 - 755325 ;
charset contig9480 = 755326 - 755400 ;
charset contig9482 = 755401 - 755550 ;
charset contig9483 = 755551 - 755625 ;
charset contig9484 = 755626 - 755775 ;
charset contig9486 = 755776 - 755925 ;
charset contig9487 = 755926 - 756225 ;
charset contig9488 = 756226 - 756300 ;
charset contig9490 = 756301 - 756375 ;
charset contig9491 = 756376 - 756450 ;
charset contig9494 = 756451 - 756600 ;
charset contig9496 = 756601 - 756750 ;
charset contig9497 = 756751 - 756900 ;
charset contig9498 = 756901 - 756975 ;
charset contig9499 = 756976 - 757050 ;
charset contig9501 = 757051 - 757125 ;
charset contig9502 = 757126 - 757425 ;
charset contig9503 = 757426 - 757575 ;
charset contig9505 = 757576 - 757650 ;
charset contig9506 = 757651 - 757725 ;
charset contig9507 = 757726 - 758025 ;
charset contig9509 = 758026 - 758175 ;
charset contig9510 = 758176 - 758325 ;
charset contig9512 = 758326 - 758400 ;
charset contig9515 = 758401 - 758475 ;
charset contig9518 = 758476 - 758550 ;
charset contig9519 = 758551 - 758775 ;
charset contig9520 = 758776 - 759000 ;
charset contig9521 = 759001 - 759300 ;
charset contig9522 = 759301 - 759375 ;
charset contig9523 = 759376 - 759975 ;
charset contig9524 = 759976 - 760200 ;
charset contig9526 = 760201 - 760500 ;
charset contig9528 = 760501 - 760575 ;
charset contig9529 = 760576 - 760725 ;
charset contig9530 = 760726 - 760800 ;
charset contig9531 = 760801 - 761025 ;
charset contig9532 = 761026 - 761100 ;
charset contig9533 = 761101 - 761325 ;
charset contig9535 = 761326 - 761400 ;
charset contig9536 = 761401 - 761850 ;
charset contig9537 = 761851 - 761925 ;
charset contig9539 = 761926 - 762525 ;
charset contig9540 = 762526 - 762600 ;
charset contig9541 = 762601 - 762825 ;
charset contig9542 = 762826 - 762975 ;
charset contig9544 = 762976 - 763125 ;
charset contig9545 = 763126 - 763275 ;
charset contig9546 = 763276 - 763500 ;
charset contig9547 = 763501 - 763650 ;
charset contig9548 = 763651 - 763725 ;
charset contig9549 = 763726 - 763800 ;
charset contig9554 = 763801 - 763875 ;
charset contig9555 = 763876 - 763950 ;
charset contig9556 = 763951 - 764175 ;
charset contig9560 = 764176 - 764775 ;
charset contig9564 = 764776 - 764850 ;
charset contig9565 = 764851 - 765075 ;
charset contig9566 = 765076 - 765225 ;
charset contig9567 = 765226 - 765300 ;
charset contig9571 = 765301 - 765375 ;
charset contig9574 = 765376 - 765450 ;
charset contig9575 = 765451 - 765900 ;
charset contig9577 = 765901 - 766050 ;
charset contig9578 = 766051 - 766200 ;
charset contig9579 = 766201 - 766275 ;
charset contig9580 = 766276 - 766350 ;
charset contig9583 = 766351 - 766500 ;
charset contig9585 = 766501 - 766575 ;
charset contig9586 = 766576 - 766725 ;
charset contig9588 = 766726 - 766800 ;
charset contig9591 = 766801 - 767025 ;
charset contig9592 = 767026 - 767175 ;
charset contig9593 = 767176 - 767250 ;
charset contig9596 = 767251 - 767325 ;
charset contig9597 = 767326 - 767850 ;
charset contig9598 = 767851 - 767925 ;
charset contig9600 = 767926 - 768000 ;
charset contig9603 = 768001 - 768075 ;
charset contig9604 = 768076 - 768225 ;
charset contig9605 = 768226 - 768375 ;
charset contig9606 = 768376 - 768450 ;
charset contig9608 = 768451 - 768600 ;
charset contig9609 = 768601 - 768675 ;
charset contig9611 = 768676 - 768900 ;
charset contig9613 = 768901 - 769050 ;
charset contig9615 = 769051 - 769200 ;
charset contig9616 = 769201 - 769650 ;
charset contig9617 = 769651 - 769800 ;
charset contig9619 = 769801 - 769950 ;
charset contig9621 = 769951 - 770025 ;
charset contig9622 = 770026 - 770100 ;
charset contig9627 = 770101 - 770175 ;
charset contig9628 = 770176 - 770250 ;
charset contig9629 = 770251 - 770325 ;
charset contig9630 = 770326 - 770400 ;
charset contig9631 = 770401 - 770550 ;
charset contig9633 = 770551 - 770625 ;
charset contig9635 = 770626 - 770925 ;
charset contig9636 = 770926 - 771000 ;
charset contig9637 = 771001 - 771075 ;
charset contig9638 = 771076 - 771150 ;
charset contig9639 = 771151 - 771225 ;
charset contig9642 = 771226 - 771375 ;
charset contig9643 = 771376 - 771450 ;
charset contig9644 = 771451 - 771600 ;
charset contig9645 = 771601 - 771900 ;
charset contig9652 = 771901 - 771975 ;
charset contig9653 = 771976 - 772125 ;
charset contig9657 = 772126 - 772200 ;
charset contig9658 = 772201 - 772275 ;
charset contig9659 = 772276 - 772350 ;
charset contig9660 = 772351 - 772425 ;
charset contig9661 = 772426 - 772500 ;
charset contig9664 = 772501 - 772575 ;
charset contig9665 = 772576 - 772725 ;
charset contig9667 = 772726 - 772800 ;
charset contig9668 = 772801 - 772875 ;
charset contig9673 = 772876 - 773100 ;
charset contig9675 = 773101 - 773175 ;
charset contig9677 = 773176 - 773250 ;
charset contig9679 = 773251 - 773550 ;
charset contig9680 = 773551 - 773625 ;
charset contig9682 = 773626 - 773700 ;
charset contig9683 = 773701 - 773775 ;
charset contig9684 = 773776 - 773850 ;
charset contig9685 = 773851 - 773925 ;
charset contig9687 = 773926 - 774075 ;
charset contig9688 = 774076 - 774150 ;
charset contig9691 = 774151 - 774225 ;
charset contig9692 = 774226 - 774300 ;
charset contig9694 = 774301 - 774375 ;
charset contig9695 = 774376 - 774450 ;
charset contig9696 = 774451 - 774525 ;
charset contig9697 = 774526 - 775125 ;
charset contig9698 = 775126 - 775200 ;
charset contig9704 = 775201 - 775275 ;
charset contig9706 = 775276 - 775350 ;
charset contig9708 = 775351 - 775800 ;
charset contig9709 = 775801 - 776250 ;
charset contig9710 = 776251 - 776550 ;
charset contig9715 = 776551 - 777075 ;
charset contig9717 = 777076 - 777150 ;
charset contig9718 = 777151 - 777225 ;
charset contig9719 = 777226 - 777300 ;
charset contig9720 = 777301 - 777900 ;
charset contig9721 = 777901 - 778500 ;
charset contig9724 = 778501 - 778575 ;
charset contig9725 = 778576 - 778725 ;
charset contig9726 = 778726 - 779025 ;
charset contig9727 = 779026 - 779250 ;
charset contig9728 = 779251 - 779475 ;
charset contig9729 = 779476 - 779850 ;
charset contig9730 = 779851 - 779925 ;
charset contig9731 = 779926 - 780150 ;
charset contig9732 = 780151 - 780450 ;
charset contig9733 = 780451 - 780525 ;
charset contig9734 = 780526 - 780750 ;
charset contig9737 = 780751 - 780825 ;
charset contig9739 = 780826 - 780900 ;
charset contig9741 = 780901 - 780975 ;
charset contig9743 = 780976 - 781575 ;
charset contig9745 = 781576 - 782025 ;
charset contig9750 = 782026 - 782325 ;
charset contig9751 = 782326 - 782550 ;
charset contig9752 = 782551 - 782925 ;
charset contig9753 = 782926 - 783225 ;
charset contig9755 = 783226 - 783450 ;
charset contig9757 = 783451 - 783750 ;
charset contig9758 = 783751 - 783975 ;
charset contig9759 = 783976 - 784875 ;
charset contig9760 = 784876 - 785025 ;
charset contig9761 = 785026 - 785175 ;
charset contig9763 = 785176 - 785325 ;
charset contig9764 = 785326 - 785400 ;
charset contig9765 = 785401 - 785850 ;
charset contig9766 = 785851 - 786150 ;
charset contig9767 = 786151 - 786225 ;
charset contig9768 = 786226 - 786975 ;
charset contig9776 = 786976 - 787425 ;
charset contig9778 = 787426 - 787950 ;
charset contig9779 = 787951 - 788100 ;
charset contig9780 = 788101 - 788550 ;
charset contig9781 = 788551 - 788700 ;
charset contig9782 = 788701 - 791175 ;
charset contig9783 = 791176 - 791400 ;
charset contig9785 = 791401 - 791475 ;
charset contig9786 = 791476 - 791550 ;
charset contig9790 = 791551 - 791775 ;
charset contig9791 = 791776 - 792525 ;
charset contig9793 = 792526 - 792600 ;
charset contig9794 = 792601 - 793725 ;
charset contig9795 = 793726 - 794175 ;
charset contig9798 = 794176 - 794250 ;
charset contig9799 = 794251 - 794625 ;
charset contig9800 = 794626 - 794700 ;
charset contig9803 = 794701 - 794925 ;
charset contig9807 = 794926 - 795000 ;
charset contig9809 = 795001 - 795150 ;
charset contig9810 = 795151 - 795225 ;
charset contig9811 = 795226 - 795375 ;
charset contig9813 = 795376 - 795825 ;
charset contig9814 = 795826 - 796425 ;
charset contig9816 = 796426 - 796500 ;
charset contig9817 = 796501 - 796575 ;
charset contig9818 = 796576 - 796875 ;
charset contig9820 = 796876 - 796950 ;
charset contig9821 = 796951 - 797175 ;
charset contig9822 = 797176 - 797325 ;
charset contig9824 = 797326 - 797400 ;
charset contig9825 = 797401 - 797475 ;
charset contig9827 = 797476 - 797550 ;
charset contig9829 = 797551 - 797700 ;
charset contig9830 = 797701 - 797775 ;
charset contig9833 = 797776 - 797850 ;
charset contig9834 = 797851 - 797925 ;
charset contig9837 = 797926 - 798000 ;
charset contig9838 = 798001 - 798075 ;
charset contig9841 = 798076 - 798150 ;
charset contig9842 = 798151 - 798225 ;
charset contig9843 = 798226 - 798300 ;
charset contig9845 = 798301 - 798525 ;
charset contig9846 = 798526 - 798600 ;
charset contig9848 = 798601 - 798675 ;
charset contig9850 = 798676 - 798750 ;
charset contig9851 = 798751 - 798825 ;
charset contig9852 = 798826 - 798900 ;
charset contig9853 = 798901 - 798975 ;
charset contig9854 = 798976 - 799050 ;
charset contig9855 = 799051 - 799125 ;
charset contig9856 = 799126 - 799275 ;
charset contig9857 = 799276 - 799425 ;
charset contig9858 = 799426 - 799500 ;
charset contig9862 = 799501 - 799575 ;
charset contig9863 = 799576 - 799725 ;
charset contig9864 = 799726 - 799800 ;
charset contig9866 = 799801 - 799950 ;
charset contig9867 = 799951 - 800100 ;
charset contig9872 = 800101 - 800175 ;
charset contig9874 = 800176 - 800250 ;
charset contig9877 = 800251 - 800325 ;
charset contig9878 = 800326 - 800400 ;
charset contig9879 = 800401 - 800475 ;
charset contig9881 = 800476 - 800550 ;
charset contig9882 = 800551 - 800775 ;
charset contig9884 = 800776 - 801000 ;
charset contig9888 = 801001 - 801150 ;
charset contig9890 = 801151 - 801225 ;
charset contig9891 = 801226 - 801450 ;
charset contig9892 = 801451 - 801600 ;
charset contig9895 = 801601 - 801675 ;
charset contig9896 = 801676 - 801750 ;
charset contig9898 = 801751 - 801825 ;
charset contig9899 = 801826 - 801900 ;
charset contig9901 = 801901 - 801975 ;
charset contig9902 = 801976 - 802050 ;
charset contig9903 = 802051 - 802125 ;
charset contig9906 = 802126 - 802200 ;
charset contig9907 = 802201 - 802350 ;
charset contig9909 = 802351 - 802500 ;
charset contig9910 = 802501 - 802650 ;
charset contig9915 = 802651 - 802725 ;
charset contig9916 = 802726 - 802800 ;
charset contig9917 = 802801 - 802875 ;
charset contig9918 = 802876 - 803250 ;
charset contig9920 = 803251 - 803325 ;
charset contig9921 = 803326 - 803850 ;
charset contig9923 = 803851 - 804075 ;
charset contig9924 = 804076 - 804150 ;
charset contig9927 = 804151 - 804300 ;
charset contig9928 = 804301 - 804525 ;
charset contig9931 = 804526 - 804675 ;
charset contig9932 = 804676 - 804900 ;
charset contig9933 = 804901 - 804975 ;
charset contig9935 = 804976 - 805050 ;
charset contig9937 = 805051 - 805275 ;
charset contig9938 = 805276 - 805575 ;
charset contig9942 = 805576 - 805725 ;
charset contig9943 = 805726 - 805875 ;
charset contig9946 = 805876 - 805950 ;
charset contig9947 = 805951 - 806400 ;
charset contig9948 = 806401 - 806550 ;
charset contig9949 = 806551 - 806625 ;
charset contig9950 = 806626 - 806700 ;
charset contig9953 = 806701 - 806775 ;
charset contig9955 = 806776 - 807075 ;
charset contig9957 = 807076 - 807150 ;
charset contig9958 = 807151 - 807375 ;
charset contig9959 = 807376 - 807525 ;
charset contig9960 = 807526 - 807675 ;
charset contig9961 = 807676 - 808350 ;
charset contig9962 = 808351 - 808575 ;
charset contig9963 = 808576 - 808725 ;
charset contig9964 = 808726 - 808800 ;
charset contig9965 = 808801 - 808950 ;
charset contig9967 = 808951 - 809175 ;
charset contig9968 = 809176 - 809550 ;
charset contig9969 = 809551 - 809775 ;
charset contig9970 = 809776 - 810375 ;
charset contig9971 = 810376 - 810975 ;
charset contig9972 = 810976 - 811050 ;
charset contig9973 = 811051 - 811200 ;
charset contig9974 = 811201 - 811575 ;
charset contig9975 = 811576 - 811725 ;
charset contig9976 = 811726 - 811950 ;
charset contig9977 = 811951 - 812100 ;
charset contig9978 = 812101 - 812250 ;
charset contig9980 = 812251 - 812400 ;
charset contig9981 = 812401 - 812475 ;
charset contig9983 = 812476 - 812925 ;
charset contig9984 = 812926 - 813150 ;
charset contig9985 = 813151 - 813225 ;
charset contig9986 = 813226 - 813375 ;
charset contig9987 = 813376 - 813600 ;
charset contig9988 = 813601 - 813750 ;
charset contig9991 = 813751 - 814125 ;
charset contig9992 = 814126 - 814200 ;
charset contig10000 = 814201 - 814275 ;
charset contig10001 = 814276 - 814350 ;
charset contig10002 = 814351 - 814575 ;
charset contig10005 = 814576 - 814800 ;
charset contig10007 = 814801 - 814875 ;
charset contig10008 = 814876 - 815025 ;
charset contig10009 = 815026 - 815100 ;
charset contig10010 = 815101 - 815250 ;
charset contig10011 = 815251 - 815475 ;
charset contig10012 = 815476 - 815700 ;
charset contig10016 = 815701 - 815775 ;
charset contig10017 = 815776 - 815850 ;
charset contig10018 = 815851 - 815925 ;
charset contig10019 = 815926 - 816000 ;
charset contig10020 = 816001 - 816075 ;
charset contig10023 = 816076 - 816150 ;
charset contig10024 = 816151 - 816225 ;
charset contig10025 = 816226 - 816375 ;
charset contig10026 = 816376 - 816450 ;
charset contig10027 = 816451 - 816525 ;
charset contig10028 = 816526 - 816600 ;
charset contig10034 = 816601 - 816675 ;
charset contig10038 = 816676 - 816825 ;
charset contig10039 = 816826 - 817050 ;
charset contig10040 = 817051 - 817200 ;
charset contig10043 = 817201 - 817350 ;
charset contig10044 = 817351 - 817650 ;
charset contig10046 = 817651 - 817800 ;
charset contig10047 = 817801 - 817950 ;
charset contig10048 = 817951 - 818025 ;
charset contig10051 = 818026 - 818175 ;
charset contig10052 = 818176 - 818625 ;
charset contig10053 = 818626 - 818775 ;
charset contig10054 = 818776 - 819075 ;
charset contig10055 = 819076 - 819225 ;
charset contig10056 = 819226 - 819300 ;
charset contig10057 = 819301 - 819375 ;
charset contig10058 = 819376 - 819450 ;
charset contig10059 = 819451 - 819525 ;
charset contig10060 = 819526 - 819675 ;
charset contig10063 = 819676 - 819825 ;
charset contig10064 = 819826 - 819900 ;
charset contig10065 = 819901 - 819975 ;
charset contig10067 = 819976 - 820050 ;
charset contig10068 = 820051 - 820200 ;
charset contig10069 = 820201 - 820275 ;
charset contig10072 = 820276 - 820425 ;
charset contig10073 = 820426 - 820575 ;
charset contig10074 = 820576 - 820650 ;
charset contig10075 = 820651 - 820725 ;
charset contig10076 = 820726 - 820800 ;
charset contig10078 = 820801 - 821100 ;
charset contig10080 = 821101 - 821175 ;
charset contig10081 = 821176 - 821250 ;
charset contig10083 = 821251 - 821325 ;
charset contig10084 = 821326 - 821400 ;
charset contig10085 = 821401 - 821475 ;
charset contig10086 = 821476 - 821700 ;
charset contig10087 = 821701 - 821775 ;
charset contig10088 = 821776 - 821850 ;
charset contig10089 = 821851 - 822150 ;
charset contig10092 = 822151 - 822300 ;
charset contig10093 = 822301 - 822375 ;
charset contig10094 = 822376 - 822450 ;
charset contig10096 = 822451 - 822750 ;
charset contig10097 = 822751 - 822825 ;
charset contig10100 = 822826 - 822900 ;
charset contig10101 = 822901 - 822975 ;
charset contig10102 = 822976 - 823125 ;
charset contig10103 = 823126 - 823350 ;
charset contig10104 = 823351 - 823425 ;
charset contig10108 = 823426 - 823650 ;
charset contig10109 = 823651 - 823950 ;
charset contig10110 = 823951 - 824325 ;
charset contig10111 = 824326 - 824475 ;
charset contig10112 = 824476 - 824550 ;
charset contig10113 = 824551 - 824625 ;
charset contig10114 = 824626 - 824700 ;
charset contig10116 = 824701 - 824925 ;
charset contig10117 = 824926 - 825150 ;
charset contig10118 = 825151 - 825375 ;
charset contig10119 = 825376 - 825450 ;
charset contig10120 = 825451 - 825525 ;
charset contig10121 = 825526 - 825675 ;
charset contig10123 = 825676 - 825900 ;
charset contig10124 = 825901 - 826125 ;
charset contig10125 = 826126 - 826200 ;
charset contig10127 = 826201 - 826275 ;
charset contig10128 = 826276 - 826350 ;
charset contig10130 = 826351 - 826500 ;
charset contig10131 = 826501 - 826650 ;
charset contig10132 = 826651 - 826725 ;
charset contig10133 = 826726 - 826875 ;
charset contig10134 = 826876 - 826950 ;
charset contig10135 = 826951 - 827025 ;
charset contig10137 = 827026 - 827100 ;
charset contig10138 = 827101 - 827175 ;
charset contig10140 = 827176 - 827250 ;
charset contig10141 = 827251 - 827325 ;
charset contig10142 = 827326 - 827400 ;
charset contig10143 = 827401 - 827475 ;
charset contig10147 = 827476 - 827550 ;
charset contig10148 = 827551 - 827625 ;
charset contig10149 = 827626 - 827775 ;
charset contig10153 = 827776 - 827850 ;
charset contig10154 = 827851 - 828000 ;
charset contig10155 = 828001 - 828150 ;
charset contig10156 = 828151 - 828225 ;
charset contig10160 = 828226 - 828300 ;
charset contig10163 = 828301 - 828375 ;
charset contig10165 = 828376 - 828450 ;
charset contig10166 = 828451 - 828525 ;
charset contig10168 = 828526 - 828675 ;
charset contig10169 = 828676 - 828975 ;
charset contig10172 = 828976 - 829050 ;
charset contig10175 = 829051 - 829200 ;
charset contig10176 = 829201 - 829350 ;
charset contig10177 = 829351 - 829425 ;
charset contig10178 = 829426 - 829500 ;
charset contig10181 = 829501 - 829650 ;
charset contig10182 = 829651 - 829800 ;
charset contig10184 = 829801 - 829950 ;
charset contig10185 = 829951 - 830025 ;
charset contig10186 = 830026 - 830100 ;
charset contig10187 = 830101 - 830325 ;
charset contig10189 = 830326 - 830400 ;
charset contig10190 = 830401 - 830475 ;
charset contig10191 = 830476 - 830625 ;
charset contig10192 = 830626 - 830775 ;
charset contig10194 = 830776 - 830850 ;
charset contig10196 = 830851 - 830925 ;
charset contig10198 = 830926 - 831000 ;
charset contig10200 = 831001 - 831075 ;
charset contig10201 = 831076 - 831150 ;
charset contig10205 = 831151 - 831225 ;
charset contig10206 = 831226 - 831300 ;
charset contig10207 = 831301 - 831375 ;
charset contig10210 = 831376 - 831525 ;
charset contig10212 = 831526 - 831600 ;
charset contig10215 = 831601 - 831675 ;
charset contig10216 = 831676 - 831750 ;
charset contig10217 = 831751 - 831900 ;
charset contig10220 = 831901 - 831975 ;
charset contig10221 = 831976 - 832050 ;
charset contig10223 = 832051 - 832125 ;
charset contig10224 = 832126 - 832200 ;
charset contig10225 = 832201 - 832275 ;
charset contig10227 = 832276 - 832500 ;
charset contig10228 = 832501 - 832575 ;
charset contig10230 = 832576 - 832650 ;
charset contig10232 = 832651 - 832725 ;
charset contig10235 = 832726 - 832800 ;
charset contig10236 = 832801 - 832875 ;
charset contig10237 = 832876 - 833025 ;
charset contig10238 = 833026 - 833175 ;
charset contig10241 = 833176 - 833250 ;
charset contig10242 = 833251 - 833325 ;
charset contig10243 = 833326 - 833400 ;
charset contig10245 = 833401 - 833550 ;
charset contig10246 = 833551 - 833625 ;
charset contig10249 = 833626 - 833850 ;
charset contig10251 = 833851 - 833925 ;
charset contig10252 = 833926 - 834075 ;
charset contig10254 = 834076 - 834225 ;
charset contig10256 = 834226 - 834450 ;
charset contig10258 = 834451 - 834525 ;
charset contig10260 = 834526 - 834675 ;
charset contig10261 = 834676 - 834750 ;
charset contig10262 = 834751 - 834825 ;
charset contig10268 = 834826 - 834900 ;
charset contig10269 = 834901 - 835050 ;
charset contig10271 = 835051 - 835125 ;
charset contig10272 = 835126 - 835200 ;
charset contig10273 = 835201 - 835350 ;
charset contig10274 = 835351 - 835500 ;
charset contig10275 = 835501 - 835575 ;
charset contig10276 = 835576 - 835650 ;
charset contig10277 = 835651 - 835725 ;
charset contig10278 = 835726 - 835800 ;
charset contig10279 = 835801 - 835875 ;
charset contig10280 = 835876 - 835950 ;
charset contig10283 = 835951 - 836025 ;
charset contig10284 = 836026 - 836100 ;
charset contig10285 = 836101 - 836175 ;
charset contig10287 = 836176 - 836250 ;
charset contig10289 = 836251 - 836325 ;
charset contig10290 = 836326 - 836400 ;
charset contig10291 = 836401 - 836475 ;
charset contig10292 = 836476 - 836700 ;
charset contig10298 = 836701 - 836775 ;
charset contig10300 = 836776 - 837150 ;
charset contig10301 = 837151 - 837300 ;
charset contig10302 = 837301 - 837525 ;
charset contig10303 = 837526 - 837600 ;
charset contig10304 = 837601 - 837675 ;
charset contig10306 = 837676 - 837750 ;
charset contig10307 = 837751 - 837900 ;
charset contig10309 = 837901 - 837975 ;
charset contig10310 = 837976 - 838200 ;
charset contig10312 = 838201 - 838275 ;
charset contig10313 = 838276 - 838350 ;
charset contig10314 = 838351 - 838425 ;
charset contig10316 = 838426 - 838650 ;
charset contig10318 = 838651 - 838875 ;
charset contig10320 = 838876 - 839175 ;
charset contig10321 = 839176 - 839250 ;
charset contig10323 = 839251 - 839325 ;
charset contig10325 = 839326 - 839475 ;
charset contig10326 = 839476 - 839550 ;
charset contig10328 = 839551 - 839775 ;
charset contig10329 = 839776 - 840000 ;
charset contig10330 = 840001 - 840225 ;
charset contig10333 = 840226 - 840375 ;
charset contig10335 = 840376 - 840450 ;
charset contig10337 = 840451 - 840525 ;
charset contig10338 = 840526 - 840675 ;
charset contig10340 = 840676 - 840750 ;
charset contig10342 = 840751 - 840900 ;
charset contig10343 = 840901 - 840975 ;
charset contig10344 = 840976 - 841125 ;
charset contig10345 = 841126 - 841200 ;
charset contig10346 = 841201 - 841350 ;
charset contig10347 = 841351 - 841575 ;
charset contig10351 = 841576 - 841800 ;
charset contig10353 = 841801 - 841950 ;
charset contig10354 = 841951 - 842100 ;
charset contig10355 = 842101 - 842175 ;
charset contig10356 = 842176 - 842325 ;
charset contig10358 = 842326 - 842475 ;
charset contig10359 = 842476 - 842625 ;
charset contig10360 = 842626 - 842850 ;
charset contig10361 = 842851 - 842925 ;
charset contig10362 = 842926 - 843225 ;
charset contig10364 = 843226 - 843375 ;
charset contig10366 = 843376 - 843600 ;
charset contig10367 = 843601 - 843675 ;
charset contig10369 = 843676 - 843750 ;
charset contig10371 = 843751 - 843825 ;
charset contig10372 = 843826 - 844050 ;
charset contig10373 = 844051 - 844200 ;
charset contig10374 = 844201 - 844350 ;
charset contig10376 = 844351 - 844425 ;
charset contig10381 = 844426 - 844650 ;
charset contig10382 = 844651 - 844725 ;
charset contig10383 = 844726 - 844875 ;
charset contig10384 = 844876 - 844950 ;
charset contig10386 = 844951 - 845325 ;
charset contig10387 = 845326 - 845400 ;
charset contig10389 = 845401 - 845475 ;
charset contig10390 = 845476 - 845550 ;
charset contig10391 = 845551 - 845625 ;
charset contig10392 = 845626 - 845775 ;
charset contig10395 = 845776 - 846000 ;
charset contig10396 = 846001 - 846075 ;
charset contig10397 = 846076 - 846150 ;
charset contig10398 = 846151 - 846300 ;
charset contig10399 = 846301 - 846375 ;
charset contig10400 = 846376 - 846600 ;
charset contig10401 = 846601 - 846825 ;
charset contig10404 = 846826 - 847050 ;
charset contig10405 = 847051 - 847125 ;
charset contig10406 = 847126 - 847200 ;
charset contig10407 = 847201 - 847275 ;
charset contig10408 = 847276 - 847425 ;
charset contig10409 = 847426 - 847500 ;
charset contig10411 = 847501 - 847650 ;
charset contig10412 = 847651 - 847725 ;
charset contig10421 = 847726 - 847875 ;
charset contig10422 = 847876 - 847950 ;
charset contig10423 = 847951 - 848175 ;
charset contig10426 = 848176 - 848400 ;
charset contig10427 = 848401 - 848550 ;
charset contig10428 = 848551 - 848625 ;
charset contig10429 = 848626 - 848700 ;
charset contig10430 = 848701 - 848775 ;
charset contig10432 = 848776 - 848925 ;
charset contig10438 = 848926 - 849150 ;
charset contig10440 = 849151 - 849225 ;
charset contig10442 = 849226 - 849375 ;
charset contig10443 = 849376 - 849525 ;
charset contig10447 = 849526 - 849825 ;
charset contig10448 = 849826 - 849900 ;
charset contig10449 = 849901 - 850125 ;
charset contig10452 = 850126 - 850275 ;
charset contig10453 = 850276 - 850350 ;
charset contig10454 = 850351 - 850425 ;
charset contig10455 = 850426 - 850500 ;
charset contig10456 = 850501 - 850575 ;
charset contig10463 = 850576 - 850650 ;
charset contig10464 = 850651 - 850875 ;
charset contig10466 = 850876 - 851025 ;
charset contig10467 = 851026 - 851325 ;
charset contig10468 = 851326 - 851400 ;
charset contig10472 = 851401 - 851475 ;
charset contig10474 = 851476 - 851625 ;
charset contig10475 = 851626 - 851700 ;
charset contig10479 = 851701 - 851775 ;
charset contig10480 = 851776 - 852000 ;
charset contig10482 = 852001 - 852150 ;
charset contig10483 = 852151 - 852300 ;
charset contig10484 = 852301 - 852375 ;
charset contig10486 = 852376 - 852525 ;
charset contig10487 = 852526 - 852600 ;
charset contig10489 = 852601 - 852675 ;
charset contig10492 = 852676 - 852750 ;
charset contig10495 = 852751 - 852825 ;
charset contig10499 = 852826 - 853050 ;
charset contig10502 = 853051 - 853125 ;
charset contig10503 = 853126 - 853200 ;
charset contig10506 = 853201 - 853275 ;
charset contig10507 = 853276 - 853350 ;
charset contig10508 = 853351 - 853425 ;
charset contig10509 = 853426 - 853500 ;
charset contig10511 = 853501 - 853650 ;
charset contig10514 = 853651 - 853725 ;
charset contig10515 = 853726 - 853800 ;
charset contig10516 = 853801 - 853950 ;
charset contig10517 = 853951 - 854025 ;
charset contig10518 = 854026 - 854100 ;
charset contig10520 = 854101 - 854175 ;
charset contig10521 = 854176 - 854250 ;
charset contig10522 = 854251 - 854325 ;
charset contig10523 = 854326 - 854400 ;
charset contig10527 = 854401 - 854475 ;
charset contig10529 = 854476 - 854625 ;
charset contig10531 = 854626 - 854700 ;
charset contig10532 = 854701 - 854850 ;
charset contig10533 = 854851 - 854925 ;
charset contig10536 = 854926 - 855000 ;
charset contig10537 = 855001 - 855075 ;
charset contig10538 = 855076 - 855150 ;
charset contig10539 = 855151 - 855225 ;
charset contig10543 = 855226 - 855300 ;
charset contig10544 = 855301 - 855450 ;
charset contig10546 = 855451 - 855525 ;
charset contig10547 = 855526 - 855600 ;
charset contig10548 = 855601 - 855675 ;
charset contig10549 = 855676 - 855750 ;
charset contig10553 = 855751 - 855825 ;
charset contig10556 = 855826 - 855975 ;
charset contig10559 = 855976 - 856050 ;
charset contig10561 = 856051 - 856200 ;
charset contig10562 = 856201 - 856275 ;
charset contig10563 = 856276 - 856500 ;
charset contig10564 = 856501 - 856575 ;
charset contig10566 = 856576 - 856650 ;
charset contig10568 = 856651 - 856725 ;
charset contig10569 = 856726 - 856875 ;
charset contig10571 = 856876 - 856950 ;
charset contig10575 = 856951 - 857100 ;
charset contig10576 = 857101 - 857250 ;
charset contig10578 = 857251 - 857325 ;
charset contig10581 = 857326 - 857400 ;
charset contig10582 = 857401 - 857475 ;
charset contig10583 = 857476 - 857550 ;
charset contig10585 = 857551 - 857700 ;
charset contig10586 = 857701 - 857775 ;
charset contig10587 = 857776 - 857850 ;
charset contig10588 = 857851 - 857925 ;
charset contig10589 = 857926 - 858300 ;
charset contig10592 = 858301 - 858450 ;
charset contig10593 = 858451 - 858750 ;
charset contig10594 = 858751 - 858825 ;
charset contig10595 = 858826 - 858900 ;
charset contig10596 = 858901 - 858975 ;
charset contig10597 = 858976 - 859200 ;
charset contig10598 = 859201 - 859275 ;
charset contig10599 = 859276 - 859425 ;
charset contig10600 = 859426 - 859500 ;
charset contig10601 = 859501 - 859575 ;
charset contig10602 = 859576 - 859650 ;
charset contig10604 = 859651 - 859950 ;
charset contig10607 = 859951 - 860175 ;
charset contig10609 = 860176 - 860250 ;
charset contig10611 = 860251 - 860400 ;
charset contig10613 = 860401 - 860625 ;
charset contig10614 = 860626 - 860850 ;
charset contig10616 = 860851 - 860925 ;
charset contig10617 = 860926 - 861075 ;
charset contig10618 = 861076 - 861150 ;
charset contig10622 = 861151 - 861225 ;
charset contig10624 = 861226 - 861525 ;
charset contig10626 = 861526 - 861600 ;
charset contig10627 = 861601 - 861750 ;
charset contig10628 = 861751 - 861825 ;
charset contig10631 = 861826 - 861900 ;
charset contig10633 = 861901 - 862125 ;
charset contig10634 = 862126 - 862200 ;
charset contig10635 = 862201 - 862575 ;
charset contig10638 = 862576 - 862650 ;
charset contig10639 = 862651 - 862800 ;
charset contig10640 = 862801 - 862875 ;
charset contig10642 = 862876 - 862950 ;
charset contig10643 = 862951 - 863025 ;
charset contig10645 = 863026 - 863100 ;
charset contig10646 = 863101 - 863250 ;
charset contig10648 = 863251 - 863400 ;
charset contig10649 = 863401 - 863550 ;
charset contig10651 = 863551 - 863625 ;
charset contig10652 = 863626 - 863775 ;
charset contig10657 = 863776 - 864000 ;
charset contig10658 = 864001 - 864075 ;
charset contig10660 = 864076 - 864375 ;
charset contig10664 = 864376 - 864450 ;
charset contig10666 = 864451 - 864600 ;
charset contig10668 = 864601 - 864750 ;
charset contig10669 = 864751 - 864975 ;
charset contig10670 = 864976 - 865125 ;
charset contig10671 = 865126 - 865350 ;
charset contig10674 = 865351 - 865725 ;
charset contig10675 = 865726 - 865800 ;
charset contig10677 = 865801 - 865875 ;
charset contig10679 = 865876 - 866175 ;
charset contig10680 = 866176 - 866625 ;
charset contig10681 = 866626 - 866700 ;
charset contig10682 = 866701 - 866850 ;
charset contig10683 = 866851 - 867150 ;
charset contig10684 = 867151 - 867450 ;
charset contig10685 = 867451 - 867600 ;
charset contig10686 = 867601 - 867675 ;
charset contig10687 = 867676 - 867825 ;
charset contig10688 = 867826 - 868050 ;
charset contig10689 = 868051 - 868500 ;
charset contig10690 = 868501 - 868650 ;
charset contig10693 = 868651 - 869025 ;
charset contig10694 = 869026 - 869325 ;
charset contig10695 = 869326 - 869475 ;
charset contig10698 = 869476 - 870900 ;
charset contig10699 = 870901 - 871200 ;
charset contig10703 = 871201 - 871350 ;
charset contig10704 = 871351 - 871500 ;
charset contig10707 = 871501 - 872100 ;
charset contig10708 = 872101 - 872325 ;
charset contig10709 = 872326 - 872550 ;
charset contig10712 = 872551 - 873000 ;
charset contig10713 = 873001 - 873075 ;
charset contig10714 = 873076 - 873300 ;
charset contig10716 = 873301 - 873375 ;
charset contig10717 = 873376 - 873600 ;
charset contig10718 = 873601 - 874350 ;
charset contig10720 = 874351 - 874500 ;
charset contig10721 = 874501 - 874725 ;
charset contig10722 = 874726 - 874950 ;
charset contig10723 = 874951 - 875625 ;
charset contig10724 = 875626 - 875775 ;
charset contig10725 = 875776 - 876000 ;
charset contig10726 = 876001 - 876300 ;
charset contig10730 = 876301 - 876375 ;
charset contig10736 = 876376 - 876675 ;
charset contig10739 = 876676 - 877125 ;
charset contig10740 = 877126 - 877275 ;
charset contig10741 = 877276 - 877500 ;
charset contig10744 = 877501 - 878250 ;
charset contig10745 = 878251 - 878775 ;
charset contig10746 = 878776 - 879150 ;
charset contig10748 = 879151 - 879450 ;
charset contig10754 = 879451 - 879825 ;
charset contig10755 = 879826 - 879900 ;
charset contig10756 = 879901 - 880050 ;
charset contig10757 = 880051 - 880425 ;
charset contig10758 = 880426 - 880500 ;
charset contig10760 = 880501 - 880725 ;
charset contig10767 = 880726 - 880800 ;
charset contig10768 = 880801 - 880875 ;
charset contig10774 = 880876 - 880950 ;
charset contig10775 = 880951 - 881025 ;
charset contig10776 = 881026 - 881100 ;
charset contig10778 = 881101 - 881175 ;
charset contig10780 = 881176 - 881250 ;
charset contig10784 = 881251 - 881325 ;
charset contig10785 = 881326 - 881475 ;
charset contig10786 = 881476 - 881550 ;
charset contig10788 = 881551 - 881625 ;
charset contig10789 = 881626 - 881700 ;
charset contig10790 = 881701 - 881850 ;
charset contig10791 = 881851 - 881925 ;
charset contig10792 = 881926 - 882150 ;
charset contig10794 = 882151 - 882225 ;
charset contig10795 = 882226 - 882525 ;
charset contig10796 = 882526 - 882825 ;
charset contig10798 = 882826 - 882975 ;
charset contig10801 = 882976 - 883050 ;
charset contig10803 = 883051 - 883350 ;
charset contig10805 = 883351 - 883575 ;
charset contig10816 = 883576 - 883725 ;
charset contig10818 = 883726 - 883875 ;
charset contig10820 = 883876 - 883950 ;
charset contig10825 = 883951 - 884025 ;
charset contig10826 = 884026 - 884175 ;
charset contig10828 = 884176 - 884250 ;
charset contig10829 = 884251 - 884325 ;
charset contig10830 = 884326 - 884400 ;
charset contig10831 = 884401 - 884475 ;
charset contig10832 = 884476 - 884550 ;
charset contig10833 = 884551 - 884625 ;
charset contig10834 = 884626 - 884700 ;
charset contig10838 = 884701 - 884775 ;
charset contig10840 = 884776 - 884850 ;
charset contig10841 = 884851 - 884925 ;
charset contig10843 = 884926 - 885000 ;
charset contig10844 = 885001 - 885075 ;
charset contig10845 = 885076 - 885225 ;
charset contig10846 = 885226 - 885375 ;
charset contig10847 = 885376 - 885450 ;
charset contig10849 = 885451 - 885675 ;
charset contig10851 = 885676 - 885750 ;
charset contig10852 = 885751 - 885825 ;
charset contig10853 = 885826 - 885900 ;
charset contig10854 = 885901 - 885975 ;
charset contig10855 = 885976 - 886050 ;
charset contig10858 = 886051 - 886200 ;
charset contig10859 = 886201 - 886350 ;
charset contig10860 = 886351 - 886500 ;
charset contig10861 = 886501 - 886650 ;
charset contig10862 = 886651 - 886725 ;
charset contig10863 = 886726 - 886800 ;
charset contig10864 = 886801 - 886875 ;
charset contig10865 = 886876 - 886950 ;
charset contig10866 = 886951 - 887025 ;
charset contig10867 = 887026 - 887250 ;
charset contig10868 = 887251 - 887325 ;
charset contig10869 = 887326 - 887550 ;
charset contig10870 = 887551 - 887625 ;
charset contig10871 = 887626 - 887700 ;
charset contig10874 = 887701 - 887775 ;
charset contig10875 = 887776 - 887925 ;
charset contig10876 = 887926 - 888075 ;
charset contig10878 = 888076 - 888300 ;
charset contig10879 = 888301 - 888675 ;
charset contig10881 = 888676 - 888825 ;
charset contig10882 = 888826 - 888900 ;
charset contig10883 = 888901 - 888975 ;
charset contig10885 = 888976 - 889275 ;
charset contig10887 = 889276 - 889425 ;
charset contig10888 = 889426 - 889500 ;
charset contig10889 = 889501 - 889575 ;
charset contig10890 = 889576 - 889725 ;
charset contig10893 = 889726 - 889800 ;
charset contig10896 = 889801 - 889875 ;
charset contig10897 = 889876 - 889950 ;
charset contig10899 = 889951 - 890100 ;
charset contig10900 = 890101 - 890175 ;
charset contig10903 = 890176 - 890400 ;
charset contig10904 = 890401 - 890475 ;
charset contig10906 = 890476 - 890550 ;
charset contig10908 = 890551 - 890700 ;
charset contig10911 = 890701 - 891150 ;
charset contig10912 = 891151 - 891225 ;
charset contig10914 = 891226 - 891450 ;
charset contig10915 = 891451 - 891600 ;
charset contig10917 = 891601 - 891750 ;
charset contig10918 = 891751 - 891825 ;
charset contig10919 = 891826 - 892200 ;
charset contig10921 = 892201 - 892500 ;
charset contig10922 = 892501 - 892575 ;
charset contig10923 = 892576 - 892650 ;
charset contig10929 = 892651 - 892725 ;
charset contig10930 = 892726 - 892875 ;
charset contig10932 = 892876 - 893025 ;
charset contig10933 = 893026 - 893175 ;
charset contig10934 = 893176 - 893250 ;
charset contig10935 = 893251 - 893400 ;
charset contig10936 = 893401 - 893700 ;
charset contig10938 = 893701 - 893850 ;
charset contig10940 = 893851 - 893925 ;
charset contig10941 = 893926 - 894300 ;
charset contig10942 = 894301 - 894375 ;
charset contig10943 = 894376 - 894450 ;
charset contig10946 = 894451 - 894750 ;
charset contig10948 = 894751 - 894825 ;
charset contig10950 = 894826 - 894900 ;
charset contig10954 = 894901 - 895125 ;
charset contig10955 = 895126 - 895200 ;
charset contig10957 = 895201 - 895275 ;
charset contig10958 = 895276 - 895725 ;
charset contig10959 = 895726 - 895800 ;
charset contig10961 = 895801 - 895950 ;
charset contig10962 = 895951 - 896025 ;
charset contig10963 = 896026 - 896100 ;
charset contig10968 = 896101 - 896325 ;
charset contig10969 = 896326 - 896400 ;
charset contig10970 = 896401 - 896625 ;
charset contig10972 = 896626 - 896700 ;
charset contig10973 = 896701 - 896775 ;
charset contig10976 = 896776 - 896850 ;
charset contig10979 = 896851 - 897075 ;
charset contig10981 = 897076 - 897150 ;
charset contig10982 = 897151 - 897225 ;
charset contig10984 = 897226 - 897375 ;
charset contig10987 = 897376 - 897450 ;
charset contig10988 = 897451 - 897525 ;
charset contig10989 = 897526 - 897825 ;
charset contig10990 = 897826 - 897900 ;
charset contig10991 = 897901 - 897975 ;
charset contig10992 = 897976 - 898275 ;
charset contig10993 = 898276 - 898500 ;
charset contig10994 = 898501 - 898650 ;
charset contig10995 = 898651 - 898725 ;
charset contig10996 = 898726 - 898875 ;
charset contig10997 = 898876 - 898950 ;
charset contig11000 = 898951 - 899100 ;
charset contig11003 = 899101 - 899175 ;
charset contig11006 = 899176 - 899250 ;
charset contig11007 = 899251 - 899400 ;
charset contig11008 = 899401 - 899625 ;
charset contig11009 = 899626 - 900000 ;
charset contig11010 = 900001 - 900300 ;
charset contig11011 = 900301 - 900525 ;
charset contig11012 = 900526 - 900675 ;
charset contig11015 = 900676 - 900825 ;
charset contig11016 = 900826 - 901125 ;
charset contig11017 = 901126 - 901350 ;
charset contig11018 = 901351 - 901575 ;
charset contig11019 = 901576 - 901650 ;
charset contig11020 = 901651 - 901800 ;
charset contig11022 = 901801 - 902250 ;
charset contig11023 = 902251 - 902850 ;
charset contig11024 = 902851 - 903075 ;
charset contig11025 = 903076 - 903375 ;
charset contig11026 = 903376 - 903450 ;
charset contig11029 = 903451 - 903675 ;
charset contig11030 = 903676 - 904125 ;
charset contig11031 = 904126 - 904725 ;
charset contig11033 = 904726 - 904875 ;
charset contig11040 = 904876 - 905325 ;
charset contig11041 = 905326 - 905475 ;
charset contig11042 = 905476 - 905625 ;
charset contig11043 = 905626 - 905850 ;
charset contig11044 = 905851 - 906225 ;
charset contig11045 = 906226 - 906900 ;
charset contig11046 = 906901 - 907275 ;
charset contig11047 = 907276 - 907575 ;
charset contig11051 = 907576 - 907800 ;
charset contig11052 = 907801 - 908175 ;
charset contig11055 = 908176 - 908325 ;
charset contig11057 = 908326 - 908775 ;
charset contig11058 = 908776 - 909075 ;
charset contig11059 = 909076 - 909150 ;
charset contig11063 = 909151 - 909300 ;
charset contig11065 = 909301 - 909525 ;
charset contig11066 = 909526 - 909600 ;
charset contig11068 = 909601 - 909675 ;
charset contig11074 = 909676 - 910275 ;
charset contig11076 = 910276 - 910500 ;
charset contig11077 = 910501 - 910725 ;
charset contig11078 = 910726 - 910800 ;
charset contig11079 = 910801 - 910950 ;
charset contig11080 = 910951 - 911100 ;
charset contig11082 = 911101 - 911325 ;
charset contig11086 = 911326 - 911625 ;
charset contig11087 = 911626 - 911700 ;
charset contig11088 = 911701 - 911850 ;
charset contig11089 = 911851 - 911925 ;
charset contig11090 = 911926 - 912000 ;
charset contig11092 = 912001 - 912075 ;
charset contig11094 = 912076 - 912150 ;
charset contig11095 = 912151 - 912825 ;
charset contig11096 = 912826 - 912975 ;
charset contig11097 = 912976 - 913050 ;
charset contig11098 = 913051 - 913125 ;
charset contig11099 = 913126 - 913200 ;
charset contig11101 = 913201 - 913350 ;
charset contig11102 = 913351 - 913500 ;
charset contig11103 = 913501 - 913575 ;
charset contig11105 = 913576 - 913800 ;
charset contig11106 = 913801 - 913950 ;
charset contig11107 = 913951 - 914100 ;
charset contig11108 = 914101 - 914250 ;
charset contig11109 = 914251 - 914325 ;
charset contig11110 = 914326 - 915675 ;
charset contig11112 = 915676 - 915825 ;
charset contig11113 = 915826 - 916050 ;
charset contig11114 = 916051 - 916350 ;
charset contig11116 = 916351 - 916725 ;
charset contig11118 = 916726 - 916800 ;
charset contig11119 = 916801 - 916875 ;
charset contig11121 = 916876 - 917025 ;
charset contig11124 = 917026 - 917100 ;
charset contig11125 = 917101 - 917325 ;
charset contig11127 = 917326 - 917400 ;
charset contig11128 = 917401 - 917475 ;
charset contig11129 = 917476 - 917550 ;
charset contig11132 = 917551 - 917775 ;
charset contig11133 = 917776 - 917850 ;
charset contig11134 = 917851 - 918000 ;
charset contig11136 = 918001 - 918150 ;
charset contig11139 = 918151 - 918225 ;
charset contig11140 = 918226 - 918300 ;
charset contig11141 = 918301 - 918450 ;
charset contig11144 = 918451 - 918525 ;
charset contig11145 = 918526 - 918825 ;
charset contig11148 = 918826 - 918900 ;
charset contig11151 = 918901 - 918975 ;
charset contig11152 = 918976 - 919050 ;
charset contig11153 = 919051 - 919200 ;
charset contig11155 = 919201 - 919275 ;
charset contig11156 = 919276 - 919350 ;
charset contig11157 = 919351 - 919425 ;
charset contig11158 = 919426 - 919500 ;
charset contig11160 = 919501 - 919575 ;
charset contig11161 = 919576 - 919650 ;
charset contig11164 = 919651 - 919800 ;
charset contig11166 = 919801 - 919950 ;
charset contig11167 = 919951 - 920025 ;
charset contig11169 = 920026 - 920100 ;
charset contig11170 = 920101 - 920250 ;
charset contig11171 = 920251 - 920325 ;
charset contig11173 = 920326 - 920475 ;
charset contig11174 = 920476 - 920550 ;
charset contig11176 = 920551 - 920700 ;
charset contig11178 = 920701 - 920925 ;
charset contig11179 = 920926 - 921150 ;
charset contig11180 = 921151 - 921300 ;
charset contig11181 = 921301 - 921450 ;
charset contig11183 = 921451 - 921750 ;
charset contig11187 = 921751 - 921900 ;
charset contig11188 = 921901 - 921975 ;
charset contig11189 = 921976 - 922125 ;
charset contig11190 = 922126 - 922200 ;
charset contig11191 = 922201 - 922275 ;
charset contig11192 = 922276 - 922350 ;
charset contig11193 = 922351 - 922425 ;
charset contig11194 = 922426 - 922575 ;
charset contig11195 = 922576 - 922800 ;
charset contig11196 = 922801 - 922875 ;
charset contig11198 = 922876 - 923025 ;
charset contig11200 = 923026 - 923100 ;
charset contig11202 = 923101 - 923400 ;
charset contig11203 = 923401 - 923475 ;
charset contig11204 = 923476 - 923550 ;
charset contig11205 = 923551 - 923625 ;
charset contig11206 = 923626 - 923775 ;
charset contig11210 = 923776 - 923850 ;
charset contig11211 = 923851 - 924075 ;
charset contig11215 = 924076 - 924225 ;
charset contig11217 = 924226 - 924300 ;
charset contig11218 = 924301 - 924450 ;
charset contig11219 = 924451 - 924525 ;
charset contig11220 = 924526 - 924600 ;
charset contig11222 = 924601 - 924675 ;
charset contig11224 = 924676 - 924750 ;
charset contig11225 = 924751 - 924900 ;
charset contig11227 = 924901 - 925125 ;
charset contig11228 = 925126 - 925200 ;
charset contig11229 = 925201 - 925275 ;
charset contig11230 = 925276 - 925650 ;
charset contig11231 = 925651 - 925725 ;
charset contig11235 = 925726 - 926100 ;
charset contig11236 = 926101 - 926175 ;
charset contig11237 = 926176 - 926625 ;
charset contig11238 = 926626 - 926700 ;
charset contig11240 = 926701 - 926850 ;
charset contig11241 = 926851 - 926925 ;
charset contig11243 = 926926 - 927000 ;
charset contig11244 = 927001 - 927225 ;
charset contig11245 = 927226 - 927375 ;
charset contig11248 = 927376 - 927675 ;
charset contig11249 = 927676 - 927825 ;
charset contig11250 = 927826 - 927975 ;
charset contig11251 = 927976 - 928125 ;
charset contig11252 = 928126 - 928200 ;
charset contig11253 = 928201 - 928350 ;
charset contig11256 = 928351 - 928425 ;
charset contig11259 = 928426 - 928650 ;
charset contig11260 = 928651 - 928725 ;
charset contig11261 = 928726 - 928950 ;
charset contig11263 = 928951 - 929025 ;
charset contig11264 = 929026 - 929250 ;
charset contig11265 = 929251 - 929325 ;
charset contig11266 = 929326 - 929400 ;
charset contig11267 = 929401 - 929475 ;
charset contig11268 = 929476 - 929625 ;
charset contig11269 = 929626 - 929775 ;
charset contig11270 = 929776 - 929850 ;
charset contig11271 = 929851 - 929925 ;
charset contig11272 = 929926 - 930075 ;
charset contig11273 = 930076 - 930300 ;
charset contig11278 = 930301 - 930525 ;
charset contig11281 = 930526 - 930675 ;
charset contig11283 = 930676 - 930750 ;
charset contig11284 = 930751 - 930825 ;
charset contig11285 = 930826 - 930975 ;
charset contig11286 = 930976 - 931050 ;
charset contig11288 = 931051 - 931200 ;
charset contig11289 = 931201 - 931350 ;
charset contig11291 = 931351 - 931425 ;
charset contig11293 = 931426 - 931575 ;
charset contig11294 = 931576 - 931725 ;
charset contig11295 = 931726 - 931800 ;
charset contig11297 = 931801 - 931875 ;
charset contig11300 = 931876 - 931950 ;
charset contig11302 = 931951 - 932100 ;
charset contig11303 = 932101 - 932175 ;
charset contig11307 = 932176 - 932250 ;
charset contig11309 = 932251 - 932400 ;
charset contig11310 = 932401 - 932475 ;
charset contig11311 = 932476 - 932550 ;
charset contig11312 = 932551 - 932775 ;
charset contig11313 = 932776 - 932850 ;
charset contig11314 = 932851 - 933150 ;
charset contig11315 = 933151 - 933300 ;
charset contig11316 = 933301 - 933375 ;
charset contig11318 = 933376 - 933525 ;
charset contig11319 = 933526 - 933675 ;
charset contig11321 = 933676 - 933750 ;
charset contig11322 = 933751 - 933825 ;
charset contig11324 = 933826 - 933975 ;
charset contig11325 = 933976 - 934275 ;
charset contig11326 = 934276 - 934575 ;
charset contig11328 = 934576 - 934875 ;
charset contig11329 = 934876 - 935475 ;
charset contig11330 = 935476 - 935775 ;
charset contig11331 = 935776 - 936000 ;
charset contig11333 = 936001 - 936075 ;
charset contig11337 = 936076 - 936225 ;
charset contig11338 = 936226 - 936375 ;
charset contig11339 = 936376 - 936600 ;
charset contig11341 = 936601 - 936750 ;
charset contig11342 = 936751 - 936825 ;
charset contig11343 = 936826 - 936975 ;
charset contig11344 = 936976 - 937125 ;
charset contig11346 = 937126 - 937575 ;
charset contig11348 = 937576 - 937725 ;
charset contig11349 = 937726 - 937875 ;
charset contig11350 = 937876 - 937950 ;
charset contig11351 = 937951 - 938025 ;
charset contig11352 = 938026 - 938100 ;
charset contig11354 = 938101 - 938175 ;
charset contig11355 = 938176 - 938700 ;
charset contig11358 = 938701 - 938775 ;
charset contig11361 = 938776 - 938850 ;
charset contig11362 = 938851 - 939000 ;
charset contig11363 = 939001 - 939150 ;
charset contig11364 = 939151 - 939375 ;
charset contig11365 = 939376 - 940350 ;
charset contig11366 = 940351 - 940575 ;
charset contig11367 = 940576 - 940650 ;
charset contig11370 = 940651 - 941175 ;
charset contig11371 = 941176 - 941775 ;
charset contig11372 = 941776 - 941925 ;
charset contig11374 = 941926 - 942150 ;
charset contig11375 = 942151 - 942600 ;
charset contig11376 = 942601 - 942750 ;
charset contig11377 = 942751 - 943200 ;
charset contig11378 = 943201 - 943350 ;
charset contig11379 = 943351 - 943500 ;
charset contig11380 = 943501 - 943650 ;
charset contig11383 = 943651 - 943725 ;
charset contig11385 = 943726 - 943875 ;
charset contig11387 = 943876 - 943950 ;
charset contig11388 = 943951 - 944025 ;
charset contig11389 = 944026 - 944175 ;
charset contig11391 = 944176 - 944250 ;
charset contig11394 = 944251 - 944550 ;
charset contig11395 = 944551 - 944775 ;
charset contig11396 = 944776 - 945000 ;
charset contig11399 = 945001 - 945300 ;
charset contig11400 = 945301 - 945450 ;
charset contig11401 = 945451 - 945600 ;
charset contig11402 = 945601 - 945750 ;
charset contig11405 = 945751 - 945900 ;
charset contig11407 = 945901 - 945975 ;
charset contig11408 = 945976 - 946275 ;
charset contig11409 = 946276 - 946575 ;
charset contig11410 = 946576 - 946650 ;
charset contig11411 = 946651 - 946800 ;
charset contig11412 = 946801 - 946875 ;
charset contig11417 = 946876 - 947025 ;
charset contig11418 = 947026 - 947175 ;
charset contig11419 = 947176 - 947250 ;
charset contig11422 = 947251 - 947400 ;
charset contig11423 = 947401 - 947700 ;
charset contig11425 = 947701 - 947850 ;
charset contig11432 = 947851 - 947925 ;
charset contig11433 = 947926 - 948075 ;
charset contig11435 = 948076 - 948375 ;
charset contig11437 = 948376 - 948525 ;
charset contig11439 = 948526 - 948975 ;
charset contig11440 = 948976 - 949050 ;
charset contig11441 = 949051 - 949125 ;
charset contig11442 = 949126 - 949350 ;
charset contig11443 = 949351 - 949725 ;
charset contig11444 = 949726 - 950025 ;
charset contig11445 = 950026 - 950100 ;
charset contig11448 = 950101 - 950250 ;
charset contig11451 = 950251 - 950550 ;
charset contig11453 = 950551 - 950700 ;
charset contig11454 = 950701 - 950850 ;
charset contig11455 = 950851 - 951075 ;
charset contig11457 = 951076 - 951150 ;
charset contig11458 = 951151 - 951225 ;
charset contig11460 = 951226 - 951675 ;
charset contig11462 = 951676 - 951900 ;
charset contig11463 = 951901 - 951975 ;
charset contig11465 = 951976 - 952050 ;
charset contig11466 = 952051 - 952125 ;
charset contig11467 = 952126 - 952275 ;
charset contig11468 = 952276 - 952425 ;
charset contig11469 = 952426 - 952650 ;
charset contig11471 = 952651 - 952875 ;
charset contig11473 = 952876 - 952950 ;
charset contig11474 = 952951 - 953175 ;
charset contig11475 = 953176 - 953250 ;
charset contig11477 = 953251 - 953400 ;
charset contig11478 = 953401 - 953475 ;
charset contig11480 = 953476 - 953550 ;
charset contig11481 = 953551 - 953625 ;
charset contig11482 = 953626 - 953850 ;
charset contig11483 = 953851 - 953925 ;
charset contig11484 = 953926 - 954375 ;
charset contig11487 = 954376 - 954450 ;
charset contig11490 = 954451 - 954525 ;
charset contig11491 = 954526 - 954600 ;
charset contig11492 = 954601 - 954675 ;
charset contig11493 = 954676 - 954825 ;
charset contig11494 = 954826 - 955200 ;
charset contig11498 = 955201 - 955275 ;
charset contig11500 = 955276 - 955350 ;
charset contig11503 = 955351 - 955575 ;
charset contig11504 = 955576 - 955650 ;
charset contig11505 = 955651 - 955725 ;
charset contig11506 = 955726 - 955800 ;
charset contig11508 = 955801 - 955875 ;
charset contig11510 = 955876 - 955950 ;
charset contig11513 = 955951 - 956025 ;
charset contig11514 = 956026 - 956250 ;
charset contig11516 = 956251 - 956325 ;
charset contig11517 = 956326 - 956400 ;
charset contig11518 = 956401 - 956550 ;
charset contig11519 = 956551 - 956700 ;
charset contig11521 = 956701 - 956850 ;
charset contig11522 = 956851 - 957075 ;
charset contig11523 = 957076 - 957150 ;
charset contig11531 = 957151 - 957300 ;
charset contig11532 = 957301 - 957375 ;
charset contig11533 = 957376 - 957675 ;
charset contig11534 = 957676 - 957825 ;
charset contig11536 = 957826 - 958050 ;
charset contig11537 = 958051 - 958125 ;
charset contig11540 = 958126 - 958275 ;
charset contig11541 = 958276 - 958425 ;
charset contig11542 = 958426 - 958575 ;
charset contig11544 = 958576 - 958725 ;
charset contig11545 = 958726 - 958800 ;
charset contig11546 = 958801 - 958875 ;
charset contig11549 = 958876 - 958950 ;
charset contig11550 = 958951 - 959250 ;
charset contig11551 = 959251 - 959625 ;
charset contig11553 = 959626 - 959775 ;
charset contig11554 = 959776 - 960000 ;
charset contig11555 = 960001 - 960300 ;
charset contig11556 = 960301 - 960450 ;
charset contig11557 = 960451 - 960525 ;
charset contig11559 = 960526 - 960600 ;
charset contig11560 = 960601 - 960750 ;
charset contig11561 = 960751 - 961050 ;
charset contig11562 = 961051 - 961125 ;
charset contig11567 = 961126 - 961200 ;
charset contig11569 = 961201 - 961575 ;
charset contig11570 = 961576 - 961650 ;
charset contig11571 = 961651 - 962325 ;
charset contig11572 = 962326 - 962475 ;
charset contig11573 = 962476 - 962550 ;
charset contig11574 = 962551 - 962625 ;
charset contig11575 = 962626 - 962700 ;
charset contig11576 = 962701 - 962775 ;
charset contig11578 = 962776 - 962925 ;
charset contig11581 = 962926 - 963450 ;
charset contig11584 = 963451 - 963525 ;
charset contig11585 = 963526 - 963675 ;
charset contig11586 = 963676 - 964350 ;
charset contig11588 = 964351 - 964500 ;
charset contig11589 = 964501 - 964575 ;
charset contig11591 = 964576 - 964650 ;
charset contig11592 = 964651 - 964950 ;
charset contig11598 = 964951 - 965100 ;
charset contig11599 = 965101 - 965175 ;
charset contig11600 = 965176 - 965250 ;
charset contig11601 = 965251 - 965550 ;
charset contig11602 = 965551 - 965625 ;
charset contig11604 = 965626 - 965700 ;
charset contig11605 = 965701 - 966000 ;
charset contig11607 = 966001 - 966150 ;
charset contig11609 = 966151 - 966225 ;
charset contig11610 = 966226 - 966300 ;
charset contig11611 = 966301 - 966450 ;
charset contig11612 = 966451 - 966750 ;
charset contig11613 = 966751 - 967200 ;
charset contig11614 = 967201 - 967500 ;
charset contig11615 = 967501 - 967575 ;
charset contig11618 = 967576 - 967950 ;
charset contig11619 = 967951 - 968025 ;
charset contig11620 = 968026 - 968175 ;
charset contig11622 = 968176 - 968250 ;
charset contig11624 = 968251 - 968700 ;
charset contig11625 = 968701 - 968850 ;
charset contig11626 = 968851 - 969150 ;
charset contig11627 = 969151 - 969450 ;
charset contig11628 = 969451 - 969525 ;
charset contig11629 = 969526 - 969900 ;
charset contig11630 = 969901 - 970200 ;
charset contig11633 = 970201 - 970350 ;
charset contig11635 = 970351 - 970500 ;
charset contig11637 = 970501 - 970725 ;
charset contig11638 = 970726 - 971025 ;
charset contig11640 = 971026 - 971100 ;
charset contig11641 = 971101 - 971400 ;
charset contig11643 = 971401 - 971925 ;
charset contig11644 = 971926 - 972375 ;
charset contig11645 = 972376 - 972450 ;
charset contig11646 = 972451 - 972525 ;
charset contig11647 = 972526 - 972675 ;
charset contig11648 = 972676 - 972900 ;
charset contig11649 = 972901 - 973275 ;
charset contig11650 = 973276 - 973350 ;
charset contig11651 = 973351 - 973425 ;
charset contig11652 = 973426 - 973500 ;
charset contig11653 = 973501 - 973575 ;
charset contig11656 = 973576 - 973725 ;
charset contig11657 = 973726 - 973800 ;
charset contig11658 = 973801 - 973875 ;
charset contig11659 = 973876 - 974100 ;
charset contig11662 = 974101 - 974250 ;
charset contig11663 = 974251 - 974325 ;
charset contig11664 = 974326 - 974400 ;
charset contig11665 = 974401 - 974475 ;
charset contig11668 = 974476 - 974775 ;
charset contig11669 = 974776 - 974850 ;
charset contig11672 = 974851 - 975000 ;
charset contig11674 = 975001 - 975075 ;
charset contig11675 = 975076 - 975150 ;
charset contig11676 = 975151 - 975225 ;
charset contig11678 = 975226 - 975300 ;
charset contig11682 = 975301 - 975450 ;
charset contig11683 = 975451 - 975525 ;
charset contig11684 = 975526 - 975600 ;
charset contig11686 = 975601 - 975825 ;
charset contig11687 = 975826 - 975975 ;
charset contig11688 = 975976 - 976050 ;
charset contig11690 = 976051 - 976200 ;
charset contig11691 = 976201 - 976275 ;
charset contig11692 = 976276 - 976425 ;
charset contig11693 = 976426 - 976650 ;
charset contig11695 = 976651 - 976875 ;
charset contig11696 = 976876 - 977250 ;
charset contig11698 = 977251 - 977325 ;
charset contig11699 = 977326 - 977625 ;
charset contig11703 = 977626 - 977700 ;
charset contig11707 = 977701 - 977775 ;
charset contig11708 = 977776 - 977850 ;
charset contig11709 = 977851 - 978000 ;
charset contig11712 = 978001 - 978075 ;
charset contig11713 = 978076 - 978150 ;
charset contig11722 = 978151 - 978225 ;
charset contig11723 = 978226 - 978300 ;
charset contig11730 = 978301 - 978450 ;
charset contig11731 = 978451 - 978600 ;
charset contig11732 = 978601 - 978675 ;
charset contig11733 = 978676 - 979500 ;
charset contig11734 = 979501 - 979650 ;
charset contig11735 = 979651 - 979725 ;
charset contig11736 = 979726 - 979800 ;
charset contig11737 = 979801 - 979875 ;
charset contig11739 = 979876 - 979950 ;
charset contig11741 = 979951 - 980100 ;
charset contig11743 = 980101 - 980175 ;
charset contig11744 = 980176 - 980325 ;
charset contig11745 = 980326 - 980400 ;
charset contig11747 = 980401 - 980475 ;
charset contig11749 = 980476 - 980550 ;
charset contig11750 = 980551 - 980625 ;
charset contig11751 = 980626 - 980775 ;
charset contig11753 = 980776 - 981000 ;
charset contig11755 = 981001 - 981150 ;
charset contig11761 = 981151 - 981225 ;
charset contig11762 = 981226 - 981450 ;
charset contig11763 = 981451 - 981750 ;
charset contig11765 = 981751 - 981825 ;
charset contig11766 = 981826 - 981900 ;
charset contig11767 = 981901 - 981975 ;
charset contig11768 = 981976 - 982275 ;
charset contig11769 = 982276 - 982650 ;
charset contig11770 = 982651 - 982725 ;
charset contig11771 = 982726 - 982875 ;
charset contig11773 = 982876 - 983100 ;
charset contig11774 = 983101 - 983175 ;
charset contig11775 = 983176 - 983775 ;
charset contig11777 = 983776 - 983925 ;
charset contig11778 = 983926 - 984075 ;
charset contig11780 = 984076 - 984225 ;
charset contig11782 = 984226 - 984375 ;
charset contig11787 = 984376 - 984525 ;
charset contig11788 = 984526 - 984600 ;
charset contig11789 = 984601 - 984750 ;
charset contig11792 = 984751 - 984900 ;
charset contig11794 = 984901 - 985050 ;
charset contig11795 = 985051 - 985275 ;
charset contig11799 = 985276 - 985350 ;
charset contig11800 = 985351 - 985500 ;
charset contig11801 = 985501 - 985725 ;
charset contig11807 = 985726 - 985800 ;
charset contig11809 = 985801 - 986025 ;
charset contig11810 = 986026 - 986175 ;
charset contig11811 = 986176 - 986250 ;
charset contig11813 = 986251 - 986325 ;
charset contig11814 = 986326 - 986400 ;
charset contig11815 = 986401 - 986550 ;
charset contig11817 = 986551 - 986625 ;
charset contig11818 = 986626 - 986700 ;
charset contig11820 = 986701 - 986775 ;
charset contig11821 = 986776 - 986925 ;
charset contig11822 = 986926 - 987150 ;
charset contig11825 = 987151 - 987300 ;
charset contig11828 = 987301 - 987375 ;
charset contig11830 = 987376 - 987450 ;
charset contig11831 = 987451 - 987525 ;
charset contig11832 = 987526 - 987600 ;
charset contig11836 = 987601 - 987675 ;
charset contig11838 = 987676 - 987900 ;
charset contig11840 = 987901 - 987975 ;
charset contig11841 = 987976 - 988050 ;
charset contig11842 = 988051 - 988125 ;
charset contig11843 = 988126 - 988200 ;
charset contig11846 = 988201 - 988275 ;
charset contig11847 = 988276 - 988350 ;
charset contig11848 = 988351 - 988425 ;
charset contig11850 = 988426 - 988500 ;
charset contig11851 = 988501 - 988650 ;
charset contig11854 = 988651 - 988725 ;
charset contig11855 = 988726 - 988875 ;
charset contig11857 = 988876 - 988950 ;
charset contig11858 = 988951 - 989175 ;
charset contig11859 = 989176 - 989250 ;
charset contig11860 = 989251 - 989400 ;
charset contig11862 = 989401 - 989550 ;
charset contig11864 = 989551 - 989625 ;
charset contig11865 = 989626 - 989700 ;
charset contig11867 = 989701 - 989775 ;
charset contig11868 = 989776 - 989850 ;
charset contig11869 = 989851 - 990000 ;
charset contig11870 = 990001 - 990075 ;
charset contig11871 = 990076 - 990225 ;
charset contig11872 = 990226 - 990300 ;
charset contig11874 = 990301 - 990450 ;
charset contig11878 = 990451 - 990525 ;
charset contig11880 = 990526 - 990600 ;
charset contig11881 = 990601 - 990750 ;
charset contig11882 = 990751 - 990825 ;
charset contig11883 = 990826 - 991050 ;
charset contig11885 = 991051 - 991275 ;
charset contig11887 = 991276 - 991425 ;
charset contig11888 = 991426 - 991575 ;
charset contig11889 = 991576 - 991725 ;
charset contig11890 = 991726 - 991875 ;
charset contig11892 = 991876 - 992025 ;
charset contig11894 = 992026 - 992250 ;
charset contig11896 = 992251 - 992325 ;
charset contig11897 = 992326 - 992550 ;
charset contig11899 = 992551 - 992700 ;
charset contig11900 = 992701 - 992850 ;
charset contig11901 = 992851 - 993075 ;
charset contig11902 = 993076 - 993225 ;
charset contig11904 = 993226 - 993450 ;
charset contig11905 = 993451 - 993825 ;
charset contig11906 = 993826 - 993900 ;
charset contig11907 = 993901 - 993975 ;
charset contig11910 = 993976 - 994050 ;
charset contig11911 = 994051 - 994200 ;
charset contig11913 = 994201 - 994275 ;
charset contig11914 = 994276 - 994350 ;
charset contig11915 = 994351 - 994500 ;
charset contig11916 = 994501 - 994650 ;
charset contig11917 = 994651 - 994800 ;
charset contig11919 = 994801 - 994950 ;
charset contig11921 = 994951 - 995325 ;
charset contig11922 = 995326 - 995400 ;
charset contig11923 = 995401 - 995475 ;
charset contig11924 = 995476 - 995550 ;
charset contig11925 = 995551 - 995625 ;
charset contig11926 = 995626 - 995700 ;
charset contig11927 = 995701 - 995850 ;
charset contig11928 = 995851 - 996000 ;
charset contig11930 = 996001 - 996075 ;
charset contig11931 = 996076 - 996150 ;
charset contig11934 = 996151 - 996225 ;
charset contig11935 = 996226 - 996300 ;
charset contig11936 = 996301 - 996375 ;
charset contig11937 = 996376 - 996450 ;
charset contig11942 = 996451 - 996525 ;
charset contig11945 = 996526 - 996750 ;
charset contig11949 = 996751 - 996825 ;
charset contig11951 = 996826 - 996900 ;
charset contig11952 = 996901 - 996975 ;
charset contig11953 = 996976 - 997050 ;
charset contig11956 = 997051 - 997200 ;
charset contig11957 = 997201 - 997500 ;
charset contig11959 = 997501 - 997575 ;
charset contig11961 = 997576 - 997650 ;
charset contig11962 = 997651 - 997725 ;
charset contig11966 = 997726 - 997800 ;
charset contig11967 = 997801 - 997875 ;
charset contig11969 = 997876 - 997950 ;
charset contig11970 = 997951 - 998025 ;
charset contig11971 = 998026 - 998100 ;
charset contig11974 = 998101 - 998475 ;
charset contig11975 = 998476 - 998550 ;
charset contig11979 = 998551 - 998625 ;
charset contig11980 = 998626 - 998700 ;
charset contig11982 = 998701 - 999075 ;
charset contig11983 = 999076 - 999150 ;
charset contig11985 = 999151 - 999300 ;
charset contig11986 = 999301 - 999450 ;
charset contig11987 = 999451 - 999525 ;
charset contig11988 = 999526 - 999600 ;
charset contig11992 = 999601 - 999750 ;
charset contig11993 = 999751 - 999825 ;
charset contig11994 = 999826 - 999900 ;
charset contig11997 = 999901 - 999975 ;
charset contig11998 = 999976 - 1000050 ;
charset contig11999 = 1000051 - 1000125 ;
charset contig12001 = 1000126 - 1000650 ;
charset contig12002 = 1000651 - 1000800 ;
charset contig12003 = 1000801 - 1000950 ;
charset contig12005 = 1000951 - 1001025 ;
charset contig12006 = 1001026 - 1001175 ;
charset contig12007 = 1001176 - 1001250 ;
charset contig12008 = 1001251 - 1001475 ;
charset contig12010 = 1001476 - 1001550 ;
charset contig12011 = 1001551 - 1001775 ;
charset contig12014 = 1001776 - 1001850 ;
charset contig12015 = 1001851 - 1001925 ;
charset contig12016 = 1001926 - 1002150 ;
charset contig12018 = 1002151 - 1002375 ;
charset contig12019 = 1002376 - 1002450 ;
charset contig12020 = 1002451 - 1002525 ;
charset contig12021 = 1002526 - 1002600 ;
charset contig12025 = 1002601 - 1002675 ;
charset contig12026 = 1002676 - 1002750 ;
charset contig12027 = 1002751 - 1002825 ;
charset contig12028 = 1002826 - 1002900 ;
charset contig12029 = 1002901 - 1002975 ;
charset contig12030 = 1002976 - 1003125 ;
charset contig12032 = 1003126 - 1003200 ;
charset contig12033 = 1003201 - 1003275 ;
charset contig12034 = 1003276 - 1003350 ;
charset contig12035 = 1003351 - 1003425 ;
charset contig12036 = 1003426 - 1003500 ;
charset contig12039 = 1003501 - 1003575 ;
charset contig12040 = 1003576 - 1003725 ;
charset contig12042 = 1003726 - 1003950 ;
charset contig12043 = 1003951 - 1004025 ;
charset contig12045 = 1004026 - 1004100 ;
charset contig12046 = 1004101 - 1004175 ;
charset contig12048 = 1004176 - 1004250 ;
charset contig12049 = 1004251 - 1004325 ;
charset contig12058 = 1004326 - 1004400 ;
charset contig12060 = 1004401 - 1004475 ;
charset contig12061 = 1004476 - 1004550 ;
charset contig12062 = 1004551 - 1004625 ;
charset contig12064 = 1004626 - 1004700 ;
charset contig12066 = 1004701 - 1004850 ;
charset contig12067 = 1004851 - 1004925 ;
charset contig12068 = 1004926 - 1005000 ;
charset contig12071 = 1005001 - 1005075 ;
charset contig12072 = 1005076 - 1005150 ;
charset contig12074 = 1005151 - 1005225 ;
charset contig12075 = 1005226 - 1005375 ;
charset contig12076 = 1005376 - 1005525 ;
charset contig12077 = 1005526 - 1005675 ;
charset contig12078 = 1005676 - 1005750 ;
charset contig12080 = 1005751 - 1005825 ;
charset contig12081 = 1005826 - 1005900 ;
charset contig12085 = 1005901 - 1006200 ;
charset contig12086 = 1006201 - 1006275 ;
charset contig12087 = 1006276 - 1006350 ;
charset contig12088 = 1006351 - 1006425 ;
charset contig12089 = 1006426 - 1006500 ;
charset contig12090 = 1006501 - 1006650 ;
charset contig12091 = 1006651 - 1006800 ;
charset contig12092 = 1006801 - 1007175 ;
charset contig12094 = 1007176 - 1007250 ;
charset contig12095 = 1007251 - 1007475 ;
charset contig12096 = 1007476 - 1007550 ;
charset contig12098 = 1007551 - 1007775 ;
charset contig12099 = 1007776 - 1007850 ;
charset contig12101 = 1007851 - 1007925 ;
charset contig12102 = 1007926 - 1008000 ;
charset contig12104 = 1008001 - 1008150 ;
charset contig12106 = 1008151 - 1008525 ;
charset contig12107 = 1008526 - 1008600 ;
charset contig12108 = 1008601 - 1008750 ;
charset contig12109 = 1008751 - 1008975 ;
charset contig12110 = 1008976 - 1009050 ;
charset contig12112 = 1009051 - 1009125 ;
charset contig12113 = 1009126 - 1009275 ;
charset contig12115 = 1009276 - 1009575 ;
charset contig12116 = 1009576 - 1009725 ;
charset contig12117 = 1009726 - 1009800 ;
charset contig12118 = 1009801 - 1009875 ;
charset contig12119 = 1009876 - 1010100 ;
charset contig12121 = 1010101 - 1010325 ;
charset contig12123 = 1010326 - 1010625 ;
charset contig12125 = 1010626 - 1010850 ;
charset contig12126 = 1010851 - 1010925 ;
charset contig12127 = 1010926 - 1011000 ;
charset contig12130 = 1011001 - 1011075 ;
charset contig12131 = 1011076 - 1011225 ;
charset contig12132 = 1011226 - 1011375 ;
charset contig12133 = 1011376 - 1011600 ;
charset contig12135 = 1011601 - 1012125 ;
charset contig12136 = 1012126 - 1012275 ;
charset contig12138 = 1012276 - 1012425 ;
charset contig12140 = 1012426 - 1012500 ;
charset contig12141 = 1012501 - 1012575 ;
charset contig12143 = 1012576 - 1012650 ;
charset contig12144 = 1012651 - 1012875 ;
charset contig12145 = 1012876 - 1012950 ;
charset contig12146 = 1012951 - 1013100 ;
charset contig12147 = 1013101 - 1013250 ;
charset contig12148 = 1013251 - 1013400 ;
charset contig12150 = 1013401 - 1013475 ;
charset contig12151 = 1013476 - 1013625 ;
charset contig12152 = 1013626 - 1013775 ;
charset contig12155 = 1013776 - 1014225 ;
charset contig12156 = 1014226 - 1014375 ;
charset contig12158 = 1014376 - 1014450 ;
charset contig12159 = 1014451 - 1014600 ;
charset contig12160 = 1014601 - 1014675 ;
charset contig12161 = 1014676 - 1014825 ;
charset contig12162 = 1014826 - 1014975 ;
charset contig12163 = 1014976 - 1015050 ;
charset contig12167 = 1015051 - 1015125 ;
charset contig12168 = 1015126 - 1015275 ;
charset contig12170 = 1015276 - 1015350 ;
charset contig12171 = 1015351 - 1015425 ;
charset contig12174 = 1015426 - 1015575 ;
charset contig12175 = 1015576 - 1015650 ;
charset contig12176 = 1015651 - 1015725 ;
charset contig12178 = 1015726 - 1015800 ;
charset contig12179 = 1015801 - 1015950 ;
charset contig12180 = 1015951 - 1016250 ;
charset contig12181 = 1016251 - 1016325 ;
charset contig12184 = 1016326 - 1016550 ;
charset contig12185 = 1016551 - 1016775 ;
charset contig12186 = 1016776 - 1016850 ;
charset contig12187 = 1016851 - 1016925 ;
charset contig12189 = 1016926 - 1017150 ;
charset contig12194 = 1017151 - 1017300 ;
charset contig12195 = 1017301 - 1017375 ;
charset contig12196 = 1017376 - 1017525 ;
charset contig12197 = 1017526 - 1017675 ;
charset contig12198 = 1017676 - 1017750 ;
charset contig12201 = 1017751 - 1017825 ;
charset contig12203 = 1017826 - 1017900 ;
charset contig12206 = 1017901 - 1018050 ;
charset contig12208 = 1018051 - 1018200 ;
charset contig12209 = 1018201 - 1018350 ;
charset contig12210 = 1018351 - 1018575 ;
charset contig12211 = 1018576 - 1018800 ;
charset contig12212 = 1018801 - 1018950 ;
charset contig12213 = 1018951 - 1019175 ;
charset contig12214 = 1019176 - 1019250 ;
charset contig12216 = 1019251 - 1019400 ;
charset contig12217 = 1019401 - 1019475 ;
charset contig12221 = 1019476 - 1019550 ;
charset contig12223 = 1019551 - 1019625 ;
charset contig12224 = 1019626 - 1020000 ;
charset contig12225 = 1020001 - 1020075 ;
charset contig12226 = 1020076 - 1020225 ;
charset contig12227 = 1020226 - 1020300 ;
charset contig12228 = 1020301 - 1020375 ;
charset contig12230 = 1020376 - 1020450 ;
charset contig12231 = 1020451 - 1020525 ;
charset contig12239 = 1020526 - 1020675 ;
charset contig12240 = 1020676 - 1020750 ;
charset contig12242 = 1020751 - 1020825 ;
charset contig12246 = 1020826 - 1020975 ;
charset contig12247 = 1020976 - 1021050 ;
charset contig12248 = 1021051 - 1021125 ;
charset contig12251 = 1021126 - 1021200 ;
charset contig12255 = 1021201 - 1021275 ;
charset contig12258 = 1021276 - 1021425 ;
charset contig12259 = 1021426 - 1021500 ;
charset contig12260 = 1021501 - 1021575 ;
charset contig12263 = 1021576 - 1021725 ;
charset contig12264 = 1021726 - 1021800 ;
charset contig12266 = 1021801 - 1021875 ;
charset contig12267 = 1021876 - 1021950 ;
charset contig12269 = 1021951 - 1022025 ;
charset contig12271 = 1022026 - 1022100 ;
charset contig12272 = 1022101 - 1022250 ;
charset contig12273 = 1022251 - 1022475 ;
charset contig12274 = 1022476 - 1022625 ;
charset contig12275 = 1022626 - 1022775 ;
charset contig12277 = 1022776 - 1022850 ;
charset contig12278 = 1022851 - 1022925 ;
charset contig12279 = 1022926 - 1023000 ;
charset contig12280 = 1023001 - 1023225 ;
charset contig12282 = 1023226 - 1023300 ;
charset contig12283 = 1023301 - 1023375 ;
charset contig12284 = 1023376 - 1023600 ;
charset contig12285 = 1023601 - 1023675 ;
charset contig12286 = 1023676 - 1024200 ;
charset contig12288 = 1024201 - 1024350 ;
charset contig12290 = 1024351 - 1024425 ;
charset contig12291 = 1024426 - 1024500 ;
charset contig12293 = 1024501 - 1024575 ;
charset contig12294 = 1024576 - 1024650 ;
charset contig12295 = 1024651 - 1024725 ;
charset contig12296 = 1024726 - 1024800 ;
charset contig12297 = 1024801 - 1025025 ;
charset contig12299 = 1025026 - 1025100 ;
charset contig12300 = 1025101 - 1025175 ;
charset contig12306 = 1025176 - 1025250 ;
charset contig12308 = 1025251 - 1025325 ;
charset contig12310 = 1025326 - 1025475 ;
charset contig12311 = 1025476 - 1025550 ;
charset contig12314 = 1025551 - 1025625 ;
charset contig12317 = 1025626 - 1025700 ;
charset contig12319 = 1025701 - 1025850 ;
charset contig12320 = 1025851 - 1025925 ;
charset contig12321 = 1025926 - 1026000 ;
charset contig12322 = 1026001 - 1026150 ;
charset contig12323 = 1026151 - 1026300 ;
charset contig12324 = 1026301 - 1026450 ;
charset contig12325 = 1026451 - 1026525 ;
charset contig12326 = 1026526 - 1026675 ;
charset contig12327 = 1026676 - 1026825 ;
charset contig12328 = 1026826 - 1026975 ;
charset contig12330 = 1026976 - 1027200 ;
charset contig12331 = 1027201 - 1027350 ;
charset contig12335 = 1027351 - 1027500 ;
charset contig12336 = 1027501 - 1027575 ;
charset contig12337 = 1027576 - 1027650 ;
charset contig12338 = 1027651 - 1027725 ;
charset contig12339 = 1027726 - 1027875 ;
charset contig12340 = 1027876 - 1028100 ;
charset contig12341 = 1028101 - 1028175 ;
charset contig12342 = 1028176 - 1028250 ;
charset contig12345 = 1028251 - 1028325 ;
charset contig12346 = 1028326 - 1028475 ;
charset contig12347 = 1028476 - 1028625 ;
charset contig12348 = 1028626 - 1028700 ;
charset contig12349 = 1028701 - 1028775 ;
charset contig12350 = 1028776 - 1029075 ;
charset contig12354 = 1029076 - 1029225 ;
charset contig12355 = 1029226 - 1029375 ;
charset contig12357 = 1029376 - 1029450 ;
charset contig12358 = 1029451 - 1029675 ;
charset contig12359 = 1029676 - 1029750 ;
charset contig12360 = 1029751 - 1029825 ;
charset contig12361 = 1029826 - 1029900 ;
charset contig12362 = 1029901 - 1030050 ;
charset contig12363 = 1030051 - 1030200 ;
charset contig12364 = 1030201 - 1030425 ;
charset contig12366 = 1030426 - 1030725 ;
charset contig12368 = 1030726 - 1030950 ;
charset contig12369 = 1030951 - 1031025 ;
charset contig12371 = 1031026 - 1031175 ;
charset contig12372 = 1031176 - 1031250 ;
charset contig12375 = 1031251 - 1031400 ;
charset contig12376 = 1031401 - 1031700 ;
charset contig12377 = 1031701 - 1031775 ;
charset contig12378 = 1031776 - 1031925 ;
charset contig12379 = 1031926 - 1032075 ;
charset contig12380 = 1032076 - 1032225 ;
charset contig12382 = 1032226 - 1032300 ;
charset contig12383 = 1032301 - 1032450 ;
charset contig12384 = 1032451 - 1032600 ;
charset contig12385 = 1032601 - 1032675 ;
charset contig12390 = 1032676 - 1032750 ;
charset contig12391 = 1032751 - 1032900 ;
charset contig12392 = 1032901 - 1032975 ;
charset contig12393 = 1032976 - 1033125 ;
charset contig12395 = 1033126 - 1033200 ;
charset contig12398 = 1033201 - 1033425 ;
charset contig12399 = 1033426 - 1033500 ;
charset contig12400 = 1033501 - 1033575 ;
charset contig12401 = 1033576 - 1033725 ;
charset contig12403 = 1033726 - 1033875 ;
charset contig12405 = 1033876 - 1034100 ;
charset contig12406 = 1034101 - 1034250 ;
charset contig12408 = 1034251 - 1034400 ;
charset contig12409 = 1034401 - 1034550 ;
charset contig12410 = 1034551 - 1034700 ;
charset contig12411 = 1034701 - 1034925 ;
charset contig12412 = 1034926 - 1035000 ;
charset contig12413 = 1035001 - 1035075 ;
charset contig12414 = 1035076 - 1035225 ;
charset contig12416 = 1035226 - 1035525 ;
charset contig12417 = 1035526 - 1035600 ;
charset contig12418 = 1035601 - 1035675 ;
charset contig12419 = 1035676 - 1035750 ;
charset contig12421 = 1035751 - 1035900 ;
charset contig12422 = 1035901 - 1035975 ;
charset contig12423 = 1035976 - 1036125 ;
charset contig12424 = 1036126 - 1036200 ;
charset contig12426 = 1036201 - 1036275 ;
charset contig12429 = 1036276 - 1036425 ;
charset contig12430 = 1036426 - 1036500 ;
charset contig12431 = 1036501 - 1036575 ;
charset contig12432 = 1036576 - 1036800 ;
charset contig12434 = 1036801 - 1036875 ;
charset contig12435 = 1036876 - 1037025 ;
charset contig12437 = 1037026 - 1037100 ;
charset contig12438 = 1037101 - 1037250 ;
charset contig12439 = 1037251 - 1037400 ;
charset contig12441 = 1037401 - 1037475 ;
charset contig12442 = 1037476 - 1037550 ;
charset contig12443 = 1037551 - 1037625 ;
charset contig12444 = 1037626 - 1037700 ;
charset contig12445 = 1037701 - 1037850 ;
charset contig12446 = 1037851 - 1037925 ;
charset contig12447 = 1037926 - 1038000 ;
charset contig12448 = 1038001 - 1038075 ;
charset contig12449 = 1038076 - 1038150 ;
charset contig12450 = 1038151 - 1038225 ;
charset contig12452 = 1038226 - 1038300 ;
charset contig12453 = 1038301 - 1038375 ;
charset contig12454 = 1038376 - 1038450 ;
charset contig12456 = 1038451 - 1038525 ;
charset contig12457 = 1038526 - 1038600 ;
charset contig12459 = 1038601 - 1038675 ;
charset contig12460 = 1038676 - 1038750 ;
charset contig12461 = 1038751 - 1038825 ;
charset contig12463 = 1038826 - 1038975 ;
charset contig12466 = 1038976 - 1039050 ;
charset contig12467 = 1039051 - 1039200 ;
charset contig12468 = 1039201 - 1039275 ;
charset contig12469 = 1039276 - 1039350 ;
charset contig12471 = 1039351 - 1039425 ;
charset contig12473 = 1039426 - 1039500 ;
charset contig12474 = 1039501 - 1039575 ;
charset contig12475 = 1039576 - 1039650 ;
charset contig12479 = 1039651 - 1039725 ;
charset contig12480 = 1039726 - 1039875 ;
charset contig12482 = 1039876 - 1040025 ;
charset contig12484 = 1040026 - 1040100 ;
charset contig12486 = 1040101 - 1040175 ;
charset contig12487 = 1040176 - 1040250 ;
charset contig12489 = 1040251 - 1040475 ;
charset contig12490 = 1040476 - 1040550 ;
charset contig12491 = 1040551 - 1040700 ;
charset contig12494 = 1040701 - 1040850 ;
charset contig12495 = 1040851 - 1040925 ;
charset contig12496 = 1040926 - 1041075 ;
charset contig12497 = 1041076 - 1041150 ;
charset contig12498 = 1041151 - 1041375 ;
charset contig12499 = 1041376 - 1041450 ;
charset contig12500 = 1041451 - 1041525 ;
charset contig12501 = 1041526 - 1041600 ;
charset contig12502 = 1041601 - 1041675 ;
charset contig12503 = 1041676 - 1041750 ;
charset contig12504 = 1041751 - 1041825 ;
charset contig12505 = 1041826 - 1041900 ;
charset contig12509 = 1041901 - 1042200 ;
charset contig12511 = 1042201 - 1042350 ;
charset contig12513 = 1042351 - 1042575 ;
charset contig12514 = 1042576 - 1042725 ;
charset contig12516 = 1042726 - 1042875 ;
charset contig12519 = 1042876 - 1043025 ;
charset contig12520 = 1043026 - 1043100 ;
charset contig12522 = 1043101 - 1043250 ;
charset contig12524 = 1043251 - 1043400 ;
charset contig12527 = 1043401 - 1043550 ;
charset contig12528 = 1043551 - 1043625 ;
charset contig12529 = 1043626 - 1043700 ;
charset contig12530 = 1043701 - 1043850 ;
charset contig12531 = 1043851 - 1043925 ;
charset contig12532 = 1043926 - 1044000 ;
charset contig12534 = 1044001 - 1044075 ;
charset contig12536 = 1044076 - 1044300 ;
charset contig12537 = 1044301 - 1044375 ;
charset contig12539 = 1044376 - 1044450 ;
charset contig12540 = 1044451 - 1044525 ;
charset contig12541 = 1044526 - 1044975 ;
charset contig12545 = 1044976 - 1045125 ;
charset contig12547 = 1045126 - 1045200 ;
charset contig12549 = 1045201 - 1045275 ;
charset contig12550 = 1045276 - 1045425 ;
charset contig12551 = 1045426 - 1045575 ;
charset contig12552 = 1045576 - 1045650 ;
charset contig12556 = 1045651 - 1046325 ;
charset contig12557 = 1046326 - 1046400 ;
charset contig12558 = 1046401 - 1046475 ;
charset contig12559 = 1046476 - 1046625 ;
charset contig12560 = 1046626 - 1046775 ;
charset contig12561 = 1046776 - 1046925 ;
charset contig12564 = 1046926 - 1047300 ;
charset contig12566 = 1047301 - 1047450 ;
charset contig12567 = 1047451 - 1047525 ;
charset contig12568 = 1047526 - 1048050 ;
charset contig12569 = 1048051 - 1048125 ;
charset contig12570 = 1048126 - 1048200 ;
charset contig12571 = 1048201 - 1048275 ;
charset contig12576 = 1048276 - 1048350 ;
charset contig12579 = 1048351 - 1048425 ;
charset contig12581 = 1048426 - 1048500 ;
charset contig12582 = 1048501 - 1048800 ;
charset contig12584 = 1048801 - 1048875 ;
charset contig12586 = 1048876 - 1048950 ;
charset contig12588 = 1048951 - 1049100 ;
charset contig12590 = 1049101 - 1049325 ;
charset contig12591 = 1049326 - 1049475 ;
charset contig12592 = 1049476 - 1049625 ;
charset contig12593 = 1049626 - 1049700 ;
charset contig12594 = 1049701 - 1049850 ;
charset contig12596 = 1049851 - 1049925 ;
charset contig12597 = 1049926 - 1050075 ;
charset contig12598 = 1050076 - 1050225 ;
charset contig12599 = 1050226 - 1050300 ;
charset contig12601 = 1050301 - 1050675 ;
charset contig12607 = 1050676 - 1050750 ;
charset contig12608 = 1050751 - 1050825 ;
charset contig12610 = 1050826 - 1050900 ;
charset contig12612 = 1050901 - 1051125 ;
charset contig12613 = 1051126 - 1051200 ;
charset contig12614 = 1051201 - 1051425 ;
charset contig12615 = 1051426 - 1051575 ;
charset contig12616 = 1051576 - 1051725 ;
charset contig12617 = 1051726 - 1051800 ;
charset contig12620 = 1051801 - 1051950 ;
charset contig12621 = 1051951 - 1052100 ;
charset contig12623 = 1052101 - 1052175 ;
charset contig12625 = 1052176 - 1052325 ;
charset contig12626 = 1052326 - 1052475 ;
charset contig12629 = 1052476 - 1052775 ;
charset contig12630 = 1052776 - 1052850 ;
charset contig12632 = 1052851 - 1052925 ;
charset contig12634 = 1052926 - 1053000 ;
charset contig12636 = 1053001 - 1053300 ;
charset contig12637 = 1053301 - 1053450 ;
charset contig12640 = 1053451 - 1053675 ;
charset contig12644 = 1053676 - 1053825 ;
charset contig12645 = 1053826 - 1053900 ;
charset contig12646 = 1053901 - 1053975 ;
charset contig12647 = 1053976 - 1054350 ;
charset contig12649 = 1054351 - 1054575 ;
charset contig12651 = 1054576 - 1054725 ;
charset contig12652 = 1054726 - 1055025 ;
charset contig12654 = 1055026 - 1055175 ;
charset contig12655 = 1055176 - 1055325 ;
charset contig12657 = 1055326 - 1055400 ;
charset contig12658 = 1055401 - 1055475 ;
charset contig12659 = 1055476 - 1055550 ;
charset contig12661 = 1055551 - 1055625 ;
charset contig12662 = 1055626 - 1055700 ;
charset contig12663 = 1055701 - 1055775 ;
charset contig12664 = 1055776 - 1055850 ;
charset contig12665 = 1055851 - 1056150 ;
charset contig12666 = 1056151 - 1056300 ;
charset contig12667 = 1056301 - 1056525 ;
charset contig12668 = 1056526 - 1056600 ;
charset contig12669 = 1056601 - 1056675 ;
charset contig12670 = 1056676 - 1056750 ;
charset contig12671 = 1056751 - 1056900 ;
charset contig12672 = 1056901 - 1056975 ;
charset contig12673 = 1056976 - 1057050 ;
charset contig12674 = 1057051 - 1057500 ;
charset contig12675 = 1057501 - 1057575 ;
charset contig12676 = 1057576 - 1057650 ;
charset contig12677 = 1057651 - 1057725 ;
charset contig12681 = 1057726 - 1057950 ;
charset contig12682 = 1057951 - 1058025 ;
charset contig12717 = 1058026 - 1058100 ;
charset contig12730 = 1058101 - 1058175 ;
charset contig12893 = 1058176 - 1058325 ;
charset contig12991 = 1058326 - 1058400 ;
charset contig13086 = 1058401 - 1058550 ;
charset contig13350 = 1058551 - 1058625 ;
charset contig13605 = 1058626 - 1058775 ;
charset contig13645 = 1058776 - 1058850 ;
charset contig13932 = 1058851 - 1058925 ;
charset contig13975 = 1058926 - 1059000 ;
charset contig14018 = 1059001 - 1059150 ;
charset contig14316 = 1059151 - 1059225 ;
charset contig14451 = 1059226 - 1059300 ;
charset contig14596 = 1059301 - 1059375 ;
charset contig15135 = 1059376 - 1059450 ;
charset contig15329 = 1059451 - 1059525 ;
charset contig15392 = 1059526 - 1059600 ;
charset contig15460 = 1059601 - 1059675 ;
charset contig15466 = 1059676 - 1059750 ;
charset contig15496 = 1059751 - 1059825 ;
charset contig15601 = 1059826 - 1059900 ;
charset contig15715 = 1059901 - 1059975 ;
charset contig15777 = 1059976 - 1060050 ;
charset contig15818 = 1060051 - 1060125 ;
charset contig15857 = 1060126 - 1060200 ;
charset contig15883 = 1060201 - 1060275 ;
charset contig16082 = 1060276 - 1060350 ;
charset contig16093 = 1060351 - 1060425 ;
charset contig16157 = 1060426 - 1060500 ;
charset contig16166 = 1060501 - 1060575 ;
charset contig16192 = 1060576 - 1060650 ;
charset contig16235 = 1060651 - 1060725 ;
charset contig16259 = 1060726 - 1060800 ;
charset contig16389 = 1060801 - 1060875 ;
charset contig16393 = 1060876 - 1060950 ;
charset contig16453 = 1060951 - 1061025 ;
charset contig16502 = 1061026 - 1061250 ;
charset contig16508 = 1061251 - 1061400 ;
charset contig16523 = 1061401 - 1061475 ;
charset contig16610 = 1061476 - 1061625 ;
charset contig16632 = 1061626 - 1061700 ;
charset contig16659 = 1061701 - 1061775 ;
charset contig16679 = 1061776 - 1061925 ;
charset contig16768 = 1061926 - 1062075 ;
charset contig16770 = 1062076 - 1062150 ;
charset contig16788 = 1062151 - 1062300 ;
charset contig16873 = 1062301 - 1062375 ;
charset contig16984 = 1062376 - 1062450 ;
charset contig16989 = 1062451 - 1062525 ;
charset contig17051 = 1062526 - 1062675 ;
charset contig17119 = 1062676 - 1062750 ;
charset contig17124 = 1062751 - 1062900 ;
charset contig17141 = 1062901 - 1062975 ;
charset contig17168 = 1062976 - 1063125 ;
charset contig17192 = 1063126 - 1063200 ;
charset contig17283 = 1063201 - 1063275 ;
charset contig17430 = 1063276 - 1063350 ;
charset contig17478 = 1063351 - 1063500 ;
charset contig17485 = 1063501 - 1063575 ;
charset contig17491 = 1063576 - 1063650 ;
charset contig17506 = 1063651 - 1063725 ;
charset contig17565 = 1063726 - 1063800 ;
charset contig17635 = 1063801 - 1063875 ;
charset contig17652 = 1063876 - 1064025 ;
charset contig17680 = 1064026 - 1064250 ;
charset contig17720 = 1064251 - 1064325 ;
charset contig17727 = 1064326 - 1064475 ;
charset contig17763 = 1064476 - 1064550 ;
charset contig17874 = 1064551 - 1064625 ;
charset contig17894 = 1064626 - 1064700 ;
charset contig17917 = 1064701 - 1064850 ;
charset contig17918 = 1064851 - 1064925 ;
charset contig18066 = 1064926 - 1065000 ;
charset contig18144 = 1065001 - 1065150 ;
charset contig18157 = 1065151 - 1065300 ;
charset contig18158 = 1065301 - 1065375 ;
charset contig18232 = 1065376 - 1065450 ;
charset contig18243 = 1065451 - 1065525 ;
charset contig18244 = 1065526 - 1065600 ;
charset contig18246 = 1065601 - 1065675 ;
charset contig18266 = 1065676 - 1065900 ;
charset contig18340 = 1065901 - 1065975 ;
charset contig18422 = 1065976 - 1066125 ;
charset contig18466 = 1066126 - 1066200 ;
charset contig18481 = 1066201 - 1066275 ;
charset contig18576 = 1066276 - 1066350 ;
charset contig18595 = 1066351 - 1066425 ;
charset contig18599 = 1066426 - 1066500 ;
charset contig18601 = 1066501 - 1066575 ;
charset contig18604 = 1066576 - 1066650 ;
charset contig18640 = 1066651 - 1066725 ;
charset contig18648 = 1066726 - 1066800 ;
charset contig18665 = 1066801 - 1066950 ;
charset contig18692 = 1066951 - 1067025 ;
charset contig18732 = 1067026 - 1067175 ;
charset contig18736 = 1067176 - 1067250 ;
charset contig18751 = 1067251 - 1067325 ;
charset contig18773 = 1067326 - 1067475 ;
charset contig18781 = 1067476 - 1067550 ;
charset contig18879 = 1067551 - 1067625 ;
charset contig18896 = 1067626 - 1067700 ;
charset contig18902 = 1067701 - 1067850 ;
charset contig18903 = 1067851 - 1067925 ;
charset contig18904 = 1067926 - 1068000 ;
charset contig18991 = 1068001 - 1068075 ;
charset contig18999 = 1068076 - 1068150 ;
charset contig19015 = 1068151 - 1068225 ;
charset contig19056 = 1068226 - 1068300 ;
charset contig19069 = 1068301 - 1068450 ;
charset contig19099 = 1068451 - 1068525 ;
charset contig19118 = 1068526 - 1068600 ;
charset contig19119 = 1068601 - 1068675 ;
charset contig19168 = 1068676 - 1068750 ;
charset contig19183 = 1068751 - 1068825 ;
charset contig19207 = 1068826 - 1068900 ;
charset contig19223 = 1068901 - 1069050 ;
charset contig19225 = 1069051 - 1069125 ;
charset contig19269 = 1069126 - 1069200 ;
charset contig19273 = 1069201 - 1069275 ;
charset contig19397 = 1069276 - 1069425 ;
charset contig19463 = 1069426 - 1069500 ;
charset contig19464 = 1069501 - 1069575 ;
charset contig19466 = 1069576 - 1069725 ;
charset contig19510 = 1069726 - 1069875 ;
charset contig19569 = 1069876 - 1070025 ;
charset contig19592 = 1070026 - 1070100 ;
charset contig19660 = 1070101 - 1070175 ;
charset contig19663 = 1070176 - 1070325 ;
charset contig19697 = 1070326 - 1070475 ;
charset contig19737 = 1070476 - 1070625 ;
charset contig19767 = 1070626 - 1070700 ;
charset contig19857 = 1070701 - 1071000 ;
charset contig19874 = 1071001 - 1071075 ;
charset contig19962 = 1071076 - 1071150 ;
charset contig19972 = 1071151 - 1071225 ;
charset contig19987 = 1071226 - 1071450 ;
charset contig20005 = 1071451 - 1071600 ;
charset contig20023 = 1071601 - 1071675 ;
charset contig20027 = 1071676 - 1071750 ;
charset contig20037 = 1071751 - 1071900 ;
charset contig20054 = 1071901 - 1071975 ;
charset contig20073 = 1071976 - 1072125 ;
charset contig20088 = 1072126 - 1072275 ;
charset contig20171 = 1072276 - 1072425 ;
charset contig20172 = 1072426 - 1072575 ;
charset contig20235 = 1072576 - 1072725 ;
charset contig20239 = 1072726 - 1072800 ;
charset contig20245 = 1072801 - 1072875 ;
charset contig20248 = 1072876 - 1073025 ;
charset contig20256 = 1073026 - 1073100 ;
charset contig20261 = 1073101 - 1073250 ;
charset contig20262 = 1073251 - 1073400 ;
charset contig20264 = 1073401 - 1073550 ;
charset contig20304 = 1073551 - 1073775 ;
charset contig20309 = 1073776 - 1073925 ;
charset contig20311 = 1073926 - 1074000 ;
charset contig20333 = 1074001 - 1074075 ;
charset contig20341 = 1074076 - 1074375 ;
charset contig20389 = 1074376 - 1074450 ;
charset contig20441 = 1074451 - 1074600 ;
charset contig20461 = 1074601 - 1074675 ;
charset contig20464 = 1074676 - 1074750 ;
charset contig20480 = 1074751 - 1074825 ;
charset contig20481 = 1074826 - 1074900 ;
charset contig20505 = 1074901 - 1075125 ;
charset contig20515 = 1075126 - 1075200 ;
charset contig20528 = 1075201 - 1075275 ;
charset contig20546 = 1075276 - 1075350 ;
charset contig20571 = 1075351 - 1075425 ;
charset contig20578 = 1075426 - 1075500 ;
charset contig20587 = 1075501 - 1075575 ;
charset contig20609 = 1075576 - 1075650 ;
charset contig20645 = 1075651 - 1075875 ;
charset contig20651 = 1075876 - 1076025 ;
charset contig20654 = 1076026 - 1076100 ;
charset contig20655 = 1076101 - 1076175 ;
charset contig20705 = 1076176 - 1076625 ;
charset contig20709 = 1076626 - 1076700 ;
charset contig20728 = 1076701 - 1077075 ;
charset contig20744 = 1077076 - 1077225 ;
charset contig20748 = 1077226 - 1077300 ;
charset contig20755 = 1077301 - 1077450 ;
charset contig20772 = 1077451 - 1077525 ;
charset contig20824 = 1077526 - 1077600 ;
charset contig20832 = 1077601 - 1077675 ;
charset contig20843 = 1077676 - 1077750 ;
charset contig20854 = 1077751 - 1077825 ;
charset contig20863 = 1077826 - 1078050 ;
charset contig20875 = 1078051 - 1078125 ;
charset contig20943 = 1078126 - 1078200 ;
charset contig20960 = 1078201 - 1078275 ;
charset contig20965 = 1078276 - 1078350 ;
charset contig20998 = 1078351 - 1078425 ;
charset contig21026 = 1078426 - 1078575 ;
charset contig21028 = 1078576 - 1078725 ;
charset contig21033 = 1078726 - 1078800 ;
charset contig21044 = 1078801 - 1079025 ;
charset contig21047 = 1079026 - 1079100 ;
charset contig21090 = 1079101 - 1079175 ;
charset contig21101 = 1079176 - 1079250 ;
charset contig21105 = 1079251 - 1079400 ;
charset contig21152 = 1079401 - 1079475 ;
charset contig21157 = 1079476 - 1079550 ;
charset contig21160 = 1079551 - 1079850 ;
charset contig21211 = 1079851 - 1079925 ;
charset contig22066 = 1079926 - 1080000 ;
charset contig22142 = 1080001 - 1080075 ;
charset contig22256 = 1080076 - 1080150 ;
charset contig22351 = 1080151 - 1080225 ;
charset contig22551 = 1080226 - 1080300 ;
charset contig22665 = 1080301 - 1080375 ;
charset contig22669 = 1080376 - 1080450 ;
charset contig22760 = 1080451 - 1080525 ;
charset contig22815 = 1080526 - 1080600 ;
charset contig23155 = 1080601 - 1080825 ;
charset contig23344 = 1080826 - 1080900 ;
charset contig23351 = 1080901 - 1080975 ;
charset contig23586 = 1080976 - 1081050 ;
charset contig23678 = 1081051 - 1081125 ;
charset contig23851 = 1081126 - 1081200 ;
charset contig23903 = 1081201 - 1081275 ;
charset contig23919 = 1081276 - 1081350 ;
charset contig23976 = 1081351 - 1081425 ;
charset contig23984 = 1081426 - 1081500 ;
charset contig24121 = 1081501 - 1081575 ;
charset contig24221 = 1081576 - 1081650 ;
charset contig24301 = 1081651 - 1081725 ;
charset contig24304 = 1081726 - 1081800 ;
charset contig24310 = 1081801 - 1081875 ;
charset contig24395 = 1081876 - 1081950 ;
charset contig24404 = 1081951 - 1082025 ;
charset contig24436 = 1082026 - 1082100 ;
charset contig24478 = 1082101 - 1082175 ;
charset contig24506 = 1082176 - 1082250 ;
charset contig24544 = 1082251 - 1082325 ;
charset contig24586 = 1082326 - 1082400 ;
charset contig24663 = 1082401 - 1082475 ;
charset contig24814 = 1082476 - 1082550 ;
charset contig24883 = 1082551 - 1082625 ;
charset contig24940 = 1082626 - 1082700 ;
charset contig25002 = 1082701 - 1082925 ;
charset contig25108 = 1082926 - 1083000 ;
charset contig25110 = 1083001 - 1083150 ;
charset contig25158 = 1083151 - 1083225 ;
charset contig25200 = 1083226 - 1083375 ;
charset contig25226 = 1083376 - 1083450 ;
charset contig25392 = 1083451 - 1083600 ;
charset contig25426 = 1083601 - 1083675 ;
charset contig25487 = 1083676 - 1083750 ;
charset contig25529 = 1083751 - 1083825 ;
charset contig25570 = 1083826 - 1083900 ;
charset contig25658 = 1083901 - 1084200 ;
charset contig25770 = 1084201 - 1084275 ;
charset contig25817 = 1084276 - 1084350 ;
charset contig25850 = 1084351 - 1084425 ;
charset contig25851 = 1084426 - 1084575 ;
charset contig25964 = 1084576 - 1084650 ;
charset contig25966 = 1084651 - 1084725 ;
charset contig26051 = 1084726 - 1084800 ;
charset contig26176 = 1084801 - 1084875 ;
charset contig26193 = 1084876 - 1085025 ;
charset contig26300 = 1085026 - 1085100 ;
charset contig26301 = 1085101 - 1085175 ;
charset contig26302 = 1085176 - 1085250 ;
charset contig26394 = 1085251 - 1085400 ;
charset contig26395 = 1085401 - 1085550 ;
charset contig26399 = 1085551 - 1085625 ;
charset contig26400 = 1085626 - 1085700 ;
charset contig26408 = 1085701 - 1085775 ;
charset contig26501 = 1085776 - 1085925 ;
charset contig26593 = 1085926 - 1086000 ;
charset contig26629 = 1086001 - 1086150 ;
charset contig26646 = 1086151 - 1086225 ;
charset contig26711 = 1086226 - 1086300 ;
charset contig26721 = 1086301 - 1086450 ;
charset contig26731 = 1086451 - 1086525 ;
charset contig26739 = 1086526 - 1086600 ;
charset contig26756 = 1086601 - 1086750 ;
charset contig26777 = 1086751 - 1086825 ;
charset contig26795 = 1086826 - 1086900 ;
charset contig26838 = 1086901 - 1086975 ;
charset contig26858 = 1086976 - 1087125 ;
charset contig26902 = 1087126 - 1087200 ;
charset contig26946 = 1087201 - 1087275 ;
charset contig27012 = 1087276 - 1087575 ;
charset contig27061 = 1087576 - 1087725 ;
charset contig27098 = 1087726 - 1087875 ;
charset contig27121 = 1087876 - 1087950 ;
charset contig27142 = 1087951 - 1088175 ;
charset contig27165 = 1088176 - 1088250 ;
charset contig27186 = 1088251 - 1088325 ;
charset contig27198 = 1088326 - 1088475 ;
charset contig27219 = 1088476 - 1088775 ;
charset contig27221 = 1088776 - 1088925 ;
charset contig27226 = 1088926 - 1089000 ;
charset contig27235 = 1089001 - 1089075 ;
charset contig27278 = 1089076 - 1089225 ;
charset contig27321 = 1089226 - 1089375 ;
charset contig27334 = 1089376 - 1089450 ;
charset contig27337 = 1089451 - 1089525 ;
charset contig27351 = 1089526 - 1089675 ;
charset contig27365 = 1089676 - 1089750 ;
charset contig27382 = 1089751 - 1089975 ;
charset contig27387 = 1089976 - 1090050 ;
charset contig27472 = 1090051 - 1090125 ;
charset contig27534 = 1090126 - 1090275 ;
charset contig27544 = 1090276 - 1090425 ;
charset contig27557 = 1090426 - 1090575 ;
charset contig27558 = 1090576 - 1090650 ;
charset contig27578 = 1090651 - 1090725 ;
charset contig27580 = 1090726 - 1090800 ;
charset contig27646 = 1090801 - 1090950 ;
charset contig27653 = 1090951 - 1091025 ;
charset contig27680 = 1091026 - 1091100 ;
charset contig27694 = 1091101 - 1091175 ;
charset contig27755 = 1091176 - 1091250 ;
charset contig27778 = 1091251 - 1091325 ;
charset contig27783 = 1091326 - 1091625 ;
charset contig27784 = 1091626 - 1091700 ;
charset contig27803 = 1091701 - 1091850 ;
charset contig27822 = 1091851 - 1092000 ;
charset contig27840 = 1092001 - 1092075 ;
charset contig27889 = 1092076 - 1092150 ;
charset contig27906 = 1092151 - 1092225 ;
charset contig27960 = 1092226 - 1092300 ;
charset contig27969 = 1092301 - 1092375 ;
charset contig28006 = 1092376 - 1092450 ;
charset contig28051 = 1092451 - 1092675 ;
charset contig28135 = 1092676 - 1092900 ;
charset contig28173 = 1092901 - 1092975 ;
charset contig28179 = 1092976 - 1093050 ;
charset contig28180 = 1093051 - 1093125 ;
charset contig28185 = 1093126 - 1093200 ;
charset contig28206 = 1093201 - 1093275 ;
charset contig28287 = 1093276 - 1093350 ;
charset contig28326 = 1093351 - 1093500 ;
charset contig28336 = 1093501 - 1093650 ;
charset contig28345 = 1093651 - 1093725 ;
charset contig28352 = 1093726 - 1093800 ;
charset contig28356 = 1093801 - 1093875 ;
charset contig28373 = 1093876 - 1094175 ;
charset contig28381 = 1094176 - 1094250 ;
charset contig28382 = 1094251 - 1094325 ;
charset contig28415 = 1094326 - 1094625 ;
charset contig28432 = 1094626 - 1094700 ;
charset contig28436 = 1094701 - 1094775 ;
charset contig28437 = 1094776 - 1094850 ;
charset contig28438 = 1094851 - 1094925 ;
charset contig28452 = 1094926 - 1095075 ;
charset contig28479 = 1095076 - 1095600 ;
charset contig28482 = 1095601 - 1095750 ;
charset contig28501 = 1095751 - 1095825 ;
charset contig28540 = 1095826 - 1095900 ;
charset contig28554 = 1095901 - 1095975 ;
charset contig28566 = 1095976 - 1096275 ;
charset contig28609 = 1096276 - 1096350 ;
charset contig28628 = 1096351 - 1096425 ;
charset contig28652 = 1096426 - 1096500 ;
charset contig28655 = 1096501 - 1096575 ;
charset contig28671 = 1096576 - 1096650 ;
charset contig28725 = 1096651 - 1096725 ;
charset contig28737 = 1096726 - 1096950 ;
charset contig28774 = 1096951 - 1097025 ;
charset contig28780 = 1097026 - 1097100 ;
charset contig28796 = 1097101 - 1097250 ;
charset contig28797 = 1097251 - 1097325 ;
charset contig28817 = 1097326 - 1097400 ;
charset contig28834 = 1097401 - 1097475 ;
charset contig28852 = 1097476 - 1097550 ;
charset contig28859 = 1097551 - 1097625 ;
charset contig28881 = 1097626 - 1097850 ;
charset contig28882 = 1097851 - 1098150 ;
charset contig28949 = 1098151 - 1098225 ;
charset contig28981 = 1098226 - 1098300 ;
charset contig28984 = 1098301 - 1098375 ;
charset contig28988 = 1098376 - 1098525 ;
charset contig28990 = 1098526 - 1098675 ;
charset contig29030 = 1098676 - 1098750 ;
charset contig29034 = 1098751 - 1098825 ;
charset contig29036 = 1098826 - 1098975 ;
charset contig29049 = 1098976 - 1099050 ;
charset contig29070 = 1099051 - 1099275 ;
charset contig29112 = 1099276 - 1099350 ;
charset contig29113 = 1099351 - 1099575 ;
charset contig29118 = 1099576 - 1099725 ;
charset contig29120 = 1099726 - 1099800 ;
charset contig29134 = 1099801 - 1099875 ;
charset contig29136 = 1099876 - 1100175 ;
charset contig29139 = 1100176 - 1100325 ;
charset contig29154 = 1100326 - 1100400 ;
charset contig29223 = 1100401 - 1100475 ;
charset contig29228 = 1100476 - 1100700 ;
charset contig29250 = 1100701 - 1100925 ;
charset contig29268 = 1100926 - 1101000 ;
charset contig29304 = 1101001 - 1101075 ;
charset contig29325 = 1101076 - 1101150 ;
charset contig29330 = 1101151 - 1101225 ;
charset contig29331 = 1101226 - 1101300 ;
charset contig29338 = 1101301 - 1101375 ;
charset contig29349 = 1101376 - 1101450 ;
charset contig29350 = 1101451 - 1101525 ;
charset contig29370 = 1101526 - 1101600 ;
charset contig29387 = 1101601 - 1101675 ;
charset contig29410 = 1101676 - 1101975 ;
charset contig29411 = 1101976 - 1102050 ;
charset contig29433 = 1102051 - 1102125 ;
charset contig29438 = 1102126 - 1102200 ;
charset contig29456 = 1102201 - 1102425 ;
charset contig29457 = 1102426 - 1102650 ;
charset contig29478 = 1102651 - 1102800 ;
charset contig29555 = 1102801 - 1102875 ;
charset contig29587 = 1102876 - 1102950 ;
charset contig29726 = 1102951 - 1103025 ;
charset contig29988 = 1103026 - 1103100 ;
charset contig30439 = 1103101 - 1103175 ;
charset contig30538 = 1103176 - 1103250 ;
charset contig30624 = 1103251 - 1103325 ;
charset contig30697 = 1103326 - 1103400 ;
charset contig31087 = 1103401 - 1103475 ;
charset contig31112 = 1103476 - 1103550 ;
charset contig31147 = 1103551 - 1103625 ;
charset contig31327 = 1103626 - 1103700 ;
charset contig31572 = 1103701 - 1103775 ;
charset contig31580 = 1103776 - 1103850 ;
charset contig31637 = 1103851 - 1103925 ;
charset contig31662 = 1103926 - 1104000 ;
charset contig31690 = 1104001 - 1104075 ;
charset contig31770 = 1104076 - 1104150 ;
charset contig31773 = 1104151 - 1104225 ;
charset contig31790 = 1104226 - 1104375 ;
charset contig31818 = 1104376 - 1104525 ;
charset contig31925 = 1104526 - 1104600 ;
charset contig32015 = 1104601 - 1104675 ;
charset contig32084 = 1104676 - 1104750 ;
charset contig32142 = 1104751 - 1104825 ;
charset contig32356 = 1104826 - 1104900 ;
charset contig32438 = 1104901 - 1104975 ;
charset contig32543 = 1104976 - 1105050 ;
charset contig32551 = 1105051 - 1105125 ;
charset contig32589 = 1105126 - 1105200 ;
charset contig32677 = 1105201 - 1105275 ;
charset contig32682 = 1105276 - 1105350 ;
charset contig32737 = 1105351 - 1105425 ;
charset contig32815 = 1105426 - 1105575 ;
charset contig32826 = 1105576 - 1105650 ;
charset contig32828 = 1105651 - 1105725 ;
charset contig32974 = 1105726 - 1105875 ;
charset contig33136 = 1105876 - 1105950 ;
charset contig33191 = 1105951 - 1106025 ;
charset contig33259 = 1106026 - 1106100 ;
charset contig33310 = 1106101 - 1106175 ;
charset contig33338 = 1106176 - 1106325 ;
charset contig33389 = 1106326 - 1106400 ;
charset contig33428 = 1106401 - 1106475 ;
charset contig33493 = 1106476 - 1106550 ;
charset contig33531 = 1106551 - 1106625 ;
charset contig33534 = 1106626 - 1106700 ;
charset contig33543 = 1106701 - 1106775 ;
charset contig33678 = 1106776 - 1106850 ;
charset contig33680 = 1106851 - 1106925 ;
charset contig33684 = 1106926 - 1107000 ;
charset contig33705 = 1107001 - 1107075 ;
charset contig33722 = 1107076 - 1107150 ;
charset contig33764 = 1107151 - 1107300 ;
charset contig33765 = 1107301 - 1107450 ;
charset contig33790 = 1107451 - 1107525 ;
charset contig33926 = 1107526 - 1107600 ;
charset contig33939 = 1107601 - 1107675 ;
charset contig33960 = 1107676 - 1107825 ;
charset contig34050 = 1107826 - 1107975 ;
charset contig34089 = 1107976 - 1108050 ;
charset contig34148 = 1108051 - 1108125 ;
charset contig34256 = 1108126 - 1108200 ;
charset contig34266 = 1108201 - 1108500 ;
charset contig34300 = 1108501 - 1108575 ;
charset contig34329 = 1108576 - 1108650 ;
charset contig34344 = 1108651 - 1108725 ;
charset contig34345 = 1108726 - 1108800 ;
charset contig34413 = 1108801 - 1108875 ;
charset contig34461 = 1108876 - 1108950 ;
charset contig34462 = 1108951 - 1109100 ;
charset contig34478 = 1109101 - 1109175 ;
charset contig34535 = 1109176 - 1109250 ;
charset contig34569 = 1109251 - 1109325 ;
charset contig34584 = 1109326 - 1109475 ;
charset contig34586 = 1109476 - 1109550 ;
charset contig34587 = 1109551 - 1109625 ;
charset contig34612 = 1109626 - 1109775 ;
charset contig34634 = 1109776 - 1109850 ;
charset contig34653 = 1109851 - 1109925 ;
charset contig34695 = 1109926 - 1110075 ;
charset contig34717 = 1110076 - 1110150 ;
charset contig34878 = 1110151 - 1110225 ;
charset contig34891 = 1110226 - 1110300 ;
charset contig34892 = 1110301 - 1110450 ;
charset contig34922 = 1110451 - 1110525 ;
charset contig34968 = 1110526 - 1110600 ;
charset contig34980 = 1110601 - 1110825 ;
charset contig34989 = 1110826 - 1110900 ;
charset contig35007 = 1110901 - 1111050 ;
charset contig35009 = 1111051 - 1111125 ;
charset contig35028 = 1111126 - 1111200 ;
charset contig35106 = 1111201 - 1111275 ;
charset contig35122 = 1111276 - 1111350 ;
charset contig35161 = 1111351 - 1111500 ;
charset contig35196 = 1111501 - 1111575 ;
charset contig35235 = 1111576 - 1111650 ;
charset contig35376 = 1111651 - 1111950 ;
charset contig35380 = 1111951 - 1112100 ;
charset contig35461 = 1112101 - 1112175 ;
charset contig35483 = 1112176 - 1112250 ;
charset contig35485 = 1112251 - 1112400 ;
charset contig35506 = 1112401 - 1112475 ;
charset contig35507 = 1112476 - 1112550 ;
charset contig35551 = 1112551 - 1112625 ;
charset contig35562 = 1112626 - 1112700 ;
charset contig35617 = 1112701 - 1112775 ;
charset contig35623 = 1112776 - 1112850 ;
charset contig35639 = 1112851 - 1112925 ;
charset contig35727 = 1112926 - 1113000 ;
charset contig35728 = 1113001 - 1113075 ;
charset contig35769 = 1113076 - 1113225 ;
charset contig35824 = 1113226 - 1113300 ;
charset contig35866 = 1113301 - 1113375 ;
charset contig36014 = 1113376 - 1113525 ;
charset contig36057 = 1113526 - 1113600 ;
charset contig36064 = 1113601 - 1113675 ;
charset contig36097 = 1113676 - 1113900 ;
charset contig36144 = 1113901 - 1113975 ;
charset contig36160 = 1113976 - 1114200 ;
charset contig36174 = 1114201 - 1114275 ;
charset contig36203 = 1114276 - 1114350 ;
charset contig36204 = 1114351 - 1114500 ;
charset contig36212 = 1114501 - 1114575 ;
charset contig36249 = 1114576 - 1114650 ;
charset contig36267 = 1114651 - 1114725 ;
charset contig36290 = 1114726 - 1114800 ;
charset contig36316 = 1114801 - 1114875 ;
charset contig36336 = 1114876 - 1114950 ;
charset contig36338 = 1114951 - 1115100 ;
charset contig36340 = 1115101 - 1115175 ;
charset contig36344 = 1115176 - 1115325 ;
charset contig36358 = 1115326 - 1115475 ;
charset contig36382 = 1115476 - 1115625 ;
charset contig36406 = 1115626 - 1115700 ;
charset contig36411 = 1115701 - 1115775 ;
charset contig36425 = 1115776 - 1116000 ;
charset contig36426 = 1116001 - 1116150 ;
charset contig36429 = 1116151 - 1116225 ;
charset contig36473 = 1116226 - 1116450 ;
charset contig36486 = 1116451 - 1116525 ;
charset contig36584 = 1116526 - 1116675 ;
charset contig36596 = 1116676 - 1116825 ;
charset contig36602 = 1116826 - 1116900 ;
charset contig36603 = 1116901 - 1117050 ;
charset contig36621 = 1117051 - 1117200 ;
charset contig36622 = 1117201 - 1117275 ;
charset contig36659 = 1117276 - 1117350 ;
charset contig36664 = 1117351 - 1117500 ;
charset contig36689 = 1117501 - 1117575 ;
charset contig36716 = 1117576 - 1117725 ;
charset contig36750 = 1117726 - 1117950 ;
charset contig36759 = 1117951 - 1118025 ;
charset contig36790 = 1118026 - 1118100 ;
charset contig36804 = 1118101 - 1118175 ;
charset contig36815 = 1118176 - 1118325 ;
charset contig36817 = 1118326 - 1118400 ;
charset contig36855 = 1118401 - 1118475 ;
charset contig36878 = 1118476 - 1118550 ;
charset contig36890 = 1118551 - 1118625 ;
charset contig36896 = 1118626 - 1118850 ;
charset contig36903 = 1118851 - 1119000 ;
charset contig36922 = 1119001 - 1119150 ;
charset contig36954 = 1119151 - 1119225 ;
charset contig36960 = 1119226 - 1119300 ;
charset contig36986 = 1119301 - 1119375 ;
charset contig36992 = 1119376 - 1119450 ;
charset contig37003 = 1119451 - 1119525 ;
charset contig37007 = 1119526 - 1119600 ;
charset contig37024 = 1119601 - 1119750 ;
charset contig37050 = 1119751 - 1119825 ;
charset contig37052 = 1119826 - 1119900 ;
charset contig37060 = 1119901 - 1119975 ;
charset contig37072 = 1119976 - 1120050 ;
charset contig37102 = 1120051 - 1120125 ;
charset contig37130 = 1120126 - 1120425 ;
charset contig37151 = 1120426 - 1120500 ;
charset contig37168 = 1120501 - 1120575 ;
charset contig37193 = 1120576 - 1120650 ;
charset contig37196 = 1120651 - 1120725 ;
charset contig37204 = 1120726 - 1120800 ;
charset contig37216 = 1120801 - 1120875 ;
charset contig37217 = 1120876 - 1121250 ;
charset contig37232 = 1121251 - 1121475 ;
charset contig37262 = 1121476 - 1121550 ;
charset contig37269 = 1121551 - 1121625 ;
charset contig37289 = 1121626 - 1121775 ;
charset contig37290 = 1121776 - 1121850 ;
charset contig37303 = 1121851 - 1121925 ;
charset contig37349 = 1121926 - 1122000 ;
charset contig37372 = 1122001 - 1122150 ;
charset contig37379 = 1122151 - 1122225 ;
charset contig37394 = 1122226 - 1122300 ;
charset contig37403 = 1122301 - 1122375 ;
charset contig37415 = 1122376 - 1122525 ;
charset contig37436 = 1122526 - 1122750 ;
charset contig37439 = 1122751 - 1122825 ;
charset contig37440 = 1122826 - 1122900 ;
charset contig37457 = 1122901 - 1122975 ;
charset contig37476 = 1122976 - 1123050 ;
charset contig37493 = 1123051 - 1123125 ;
charset contig37498 = 1123126 - 1123200 ;
charset contig37500 = 1123201 - 1123350 ;
charset contig37503 = 1123351 - 1123425 ;
charset contig37519 = 1123426 - 1123650 ;
charset contig37527 = 1123651 - 1123725 ;
charset contig37538 = 1123726 - 1124175 ;
charset contig37541 = 1124176 - 1124250 ;
charset contig37565 = 1124251 - 1124325 ;
charset contig37570 = 1124326 - 1124400 ;
charset contig37583 = 1124401 - 1124475 ;
charset contig37584 = 1124476 - 1124550 ;
charset contig37589 = 1124551 - 1124700 ;
charset contig37599 = 1124701 - 1124775 ;
charset contig37673 = 1124776 - 1124925 ;
charset contig38339 = 1124926 - 1125000 ;
charset contig38498 = 1125001 - 1125075 ;
charset contig38677 = 1125076 - 1125150 ;
charset contig38734 = 1125151 - 1125225 ;
charset contig38938 = 1125226 - 1125300 ;
charset contig39278 = 1125301 - 1125375 ;
charset contig39290 = 1125376 - 1125450 ;
charset contig39399 = 1125451 - 1125600 ;
charset contig39525 = 1125601 - 1125675 ;
charset contig39765 = 1125676 - 1125750 ;
charset contig40005 = 1125751 - 1125825 ;
charset contig40058 = 1125826 - 1125900 ;
charset contig40067 = 1125901 - 1125975 ;
charset contig40218 = 1125976 - 1126050 ;
charset contig40309 = 1126051 - 1126200 ;
charset contig40348 = 1126201 - 1126275 ;
charset contig40359 = 1126276 - 1126350 ;
charset contig40368 = 1126351 - 1126500 ;
charset contig40385 = 1126501 - 1126575 ;
charset contig40405 = 1126576 - 1126650 ;
charset contig40506 = 1126651 - 1126725 ;
charset contig40565 = 1126726 - 1126950 ;
charset contig40592 = 1126951 - 1127025 ;
charset contig40793 = 1127026 - 1127100 ;
charset contig40851 = 1127101 - 1127250 ;
charset contig40870 = 1127251 - 1127325 ;
charset contig41252 = 1127326 - 1127400 ;
charset contig41272 = 1127401 - 1127475 ;
charset contig41292 = 1127476 - 1127550 ;
charset contig41315 = 1127551 - 1127700 ;
charset contig41316 = 1127701 - 1127775 ;
charset contig41359 = 1127776 - 1127850 ;
charset contig41399 = 1127851 - 1127925 ;
charset contig41589 = 1127926 - 1128000 ;
charset contig41709 = 1128001 - 1128075 ;
charset contig41733 = 1128076 - 1128225 ;
charset contig41834 = 1128226 - 1128300 ;
charset contig41841 = 1128301 - 1128375 ;
charset contig41854 = 1128376 - 1128525 ;
charset contig41899 = 1128526 - 1128600 ;
charset contig41944 = 1128601 - 1128675 ;
charset contig41948 = 1128676 - 1128750 ;
charset contig41995 = 1128751 - 1128825 ;
charset contig42007 = 1128826 - 1128975 ;
charset contig42012 = 1128976 - 1129050 ;
charset contig42017 = 1129051 - 1129125 ;
charset contig42046 = 1129126 - 1129200 ;
charset contig42055 = 1129201 - 1129350 ;
charset contig42282 = 1129351 - 1129500 ;
charset contig42342 = 1129501 - 1129575 ;
charset contig42374 = 1129576 - 1129725 ;
charset contig42468 = 1129726 - 1129800 ;
charset contig42484 = 1129801 - 1129950 ;
charset contig42505 = 1129951 - 1130025 ;
charset contig42550 = 1130026 - 1130100 ;
charset contig42553 = 1130101 - 1130250 ;
charset contig42578 = 1130251 - 1130325 ;
charset contig42581 = 1130326 - 1130400 ;
charset contig42626 = 1130401 - 1130550 ;
charset contig42690 = 1130551 - 1130700 ;
charset contig42693 = 1130701 - 1130850 ;
charset contig42744 = 1130851 - 1130925 ;
charset contig42747 = 1130926 - 1131000 ;
charset contig42769 = 1131001 - 1131075 ;
charset contig42815 = 1131076 - 1131150 ;
charset contig42837 = 1131151 - 1131225 ;
charset contig42838 = 1131226 - 1131300 ;
charset contig42860 = 1131301 - 1131450 ;
charset contig42898 = 1131451 - 1131525 ;
charset contig42938 = 1131526 - 1131600 ;
charset contig42992 = 1131601 - 1131675 ;
charset contig42995 = 1131676 - 1131750 ;
charset contig43076 = 1131751 - 1131825 ;
charset contig43094 = 1131826 - 1132050 ;
charset contig43095 = 1132051 - 1132125 ;
charset contig43107 = 1132126 - 1132350 ;
charset contig43124 = 1132351 - 1132500 ;
charset contig43178 = 1132501 - 1132650 ;
charset contig43191 = 1132651 - 1132725 ;
charset contig43304 = 1132726 - 1132800 ;
charset contig43328 = 1132801 - 1132950 ;
charset contig43344 = 1132951 - 1133025 ;
charset contig43405 = 1133026 - 1133100 ;
charset contig43406 = 1133101 - 1133175 ;
charset contig43431 = 1133176 - 1133250 ;
charset contig43436 = 1133251 - 1133325 ;
charset contig43474 = 1133326 - 1133400 ;
charset contig43514 = 1133401 - 1133475 ;
charset contig43516 = 1133476 - 1133625 ;
charset contig43539 = 1133626 - 1133700 ;
charset contig43541 = 1133701 - 1133775 ;
charset contig43570 = 1133776 - 1133925 ;
charset contig43633 = 1133926 - 1134000 ;
charset contig43656 = 1134001 - 1134075 ;
charset contig43773 = 1134076 - 1134150 ;
charset contig43801 = 1134151 - 1134300 ;
charset contig43803 = 1134301 - 1134375 ;
charset contig43822 = 1134376 - 1134450 ;
charset contig43862 = 1134451 - 1134525 ;
charset contig43931 = 1134526 - 1134600 ;
charset contig43948 = 1134601 - 1134750 ;
charset contig43950 = 1134751 - 1134900 ;
charset contig43951 = 1134901 - 1134975 ;
charset contig43953 = 1134976 - 1135050 ;
charset contig43961 = 1135051 - 1135125 ;
charset contig43969 = 1135126 - 1135200 ;
charset contig44036 = 1135201 - 1135350 ;
charset contig44058 = 1135351 - 1135500 ;
charset contig44070 = 1135501 - 1135575 ;
charset contig44096 = 1135576 - 1135650 ;
charset contig44103 = 1135651 - 1135875 ;
charset contig44126 = 1135876 - 1136250 ;
charset contig44145 = 1136251 - 1136325 ;
charset contig44146 = 1136326 - 1136400 ;
charset contig44159 = 1136401 - 1136475 ;
charset contig44160 = 1136476 - 1136625 ;
charset contig44161 = 1136626 - 1136700 ;
charset contig44195 = 1136701 - 1136775 ;
charset contig44254 = 1136776 - 1136850 ;
charset contig44282 = 1136851 - 1136925 ;
charset contig44291 = 1136926 - 1137000 ;
charset contig44299 = 1137001 - 1137075 ;
charset contig44322 = 1137076 - 1137600 ;
charset contig44323 = 1137601 - 1137900 ;
charset contig44447 = 1137901 - 1137975 ;
charset contig44448 = 1137976 - 1138125 ;
charset contig44603 = 1138126 - 1138200 ;
charset contig44614 = 1138201 - 1138275 ;
charset contig44622 = 1138276 - 1138350 ;
charset contig44675 = 1138351 - 1138500 ;
charset contig44698 = 1138501 - 1138575 ;
charset contig44715 = 1138576 - 1138800 ;
charset contig44730 = 1138801 - 1138875 ;
charset contig44753 = 1138876 - 1138950 ;
charset contig44794 = 1138951 - 1139025 ;
charset contig44832 = 1139026 - 1139100 ;
charset contig44847 = 1139101 - 1139175 ;
charset contig44859 = 1139176 - 1139325 ;
charset contig44872 = 1139326 - 1139475 ;
charset contig44878 = 1139476 - 1139550 ;
charset contig44899 = 1139551 - 1139625 ;
charset contig44900 = 1139626 - 1139700 ;
charset contig44921 = 1139701 - 1140000 ;
charset contig44922 = 1140001 - 1140225 ;
charset contig44937 = 1140226 - 1140300 ;
charset contig44947 = 1140301 - 1140375 ;
charset contig44952 = 1140376 - 1140450 ;
charset contig45010 = 1140451 - 1140600 ;
charset contig45061 = 1140601 - 1140675 ;
charset contig45073 = 1140676 - 1140750 ;
charset contig45090 = 1140751 - 1140825 ;
charset contig45102 = 1140826 - 1140900 ;
charset contig45118 = 1140901 - 1141050 ;
charset contig45132 = 1141051 - 1141125 ;
charset contig45145 = 1141126 - 1141200 ;
charset contig45164 = 1141201 - 1141275 ;
charset contig45177 = 1141276 - 1141350 ;
charset contig45182 = 1141351 - 1141500 ;
charset contig45183 = 1141501 - 1141575 ;
charset contig45199 = 1141576 - 1141650 ;
charset contig45201 = 1141651 - 1141800 ;
charset contig45208 = 1141801 - 1141875 ;
charset contig45223 = 1141876 - 1141950 ;
charset contig45289 = 1141951 - 1142025 ;
charset contig45333 = 1142026 - 1142175 ;
charset contig45351 = 1142176 - 1142250 ;
charset contig45417 = 1142251 - 1142550 ;
charset contig45418 = 1142551 - 1142625 ;
charset contig45439 = 1142626 - 1142775 ;
charset contig45461 = 1142776 - 1142925 ;
charset contig45463 = 1142926 - 1143000 ;
charset contig45468 = 1143001 - 1143075 ;
charset contig45489 = 1143076 - 1143225 ;
charset contig45493 = 1143226 - 1143300 ;
charset contig45506 = 1143301 - 1143375 ;
charset contig45508 = 1143376 - 1143525 ;
charset contig45512 = 1143526 - 1143600 ;
charset contig45554 = 1143601 - 1143675 ;
charset contig45555 = 1143676 - 1143750 ;
charset contig45673 = 1143751 - 1143825 ;
charset contig45679 = 1143826 - 1144200 ;
charset contig45686 = 1144201 - 1144350 ;
charset contig45699 = 1144351 - 1144425 ;
charset contig45716 = 1144426 - 1144500 ;
charset contig45737 = 1144501 - 1144650 ;
charset contig45761 = 1144651 - 1144725 ;
charset contig45762 = 1144726 - 1144800 ;
charset contig45768 = 1144801 - 1144875 ;
charset contig45802 = 1144876 - 1145025 ;
charset contig46138 = 1145026 - 1145100 ;
charset contig46878 = 1145101 - 1145175 ;
charset contig46957 = 1145176 - 1145250 ;
charset contig47058 = 1145251 - 1145400 ;
charset contig47497 = 1145401 - 1145475 ;
charset contig47810 = 1145476 - 1145550 ;
charset contig47887 = 1145551 - 1145625 ;
charset contig47913 = 1145626 - 1145775 ;
charset contig47997 = 1145776 - 1145850 ;
charset contig48237 = 1145851 - 1145925 ;
charset contig48315 = 1145926 - 1146000 ;
charset contig48318 = 1146001 - 1146075 ;
charset contig48351 = 1146076 - 1146150 ;
charset contig48462 = 1146151 - 1146225 ;
charset contig48479 = 1146226 - 1146375 ;
charset contig48501 = 1146376 - 1146450 ;
charset contig48543 = 1146451 - 1146600 ;
charset contig48605 = 1146601 - 1146675 ;
charset contig48639 = 1146676 - 1146750 ;
charset contig48668 = 1146751 - 1146825 ;
charset contig48714 = 1146826 - 1146900 ;
charset contig48769 = 1146901 - 1146975 ;
charset contig48781 = 1146976 - 1147050 ;
charset contig48869 = 1147051 - 1147125 ;
charset contig48932 = 1147126 - 1147200 ;
charset contig48950 = 1147201 - 1147275 ;
charset contig48996 = 1147276 - 1147350 ;
charset contig49237 = 1147351 - 1147500 ;
charset contig49268 = 1147501 - 1147575 ;
charset contig49382 = 1147576 - 1147650 ;
charset contig49392 = 1147651 - 1147725 ;
charset contig49481 = 1147726 - 1147875 ;
charset contig49536 = 1147876 - 1147950 ;
charset contig49606 = 1147951 - 1148100 ;
charset contig49688 = 1148101 - 1148175 ;
charset contig49693 = 1148176 - 1148250 ;
charset contig49906 = 1148251 - 1148325 ;
charset contig49928 = 1148326 - 1148400 ;
charset contig49971 = 1148401 - 1148475 ;
charset contig49979 = 1148476 - 1148550 ;
charset contig50000 = 1148551 - 1148625 ;
charset contig50078 = 1148626 - 1148700 ;
charset contig50079 = 1148701 - 1148850 ;
charset contig50085 = 1148851 - 1148925 ;
charset contig50120 = 1148926 - 1149000 ;
charset contig50152 = 1149001 - 1149075 ;
charset contig50190 = 1149076 - 1149150 ;
charset contig50256 = 1149151 - 1149300 ;
charset contig50312 = 1149301 - 1149375 ;
charset contig50332 = 1149376 - 1149525 ;
charset contig50354 = 1149526 - 1149600 ;
charset contig50388 = 1149601 - 1149675 ;
charset contig50406 = 1149676 - 1149750 ;
charset contig50451 = 1149751 - 1149825 ;
charset contig50489 = 1149826 - 1149975 ;
charset contig50537 = 1149976 - 1150050 ;
charset contig50562 = 1150051 - 1150125 ;
charset contig50601 = 1150126 - 1150200 ;
charset contig50621 = 1150201 - 1150275 ;
charset contig50631 = 1150276 - 1150350 ;
charset contig50672 = 1150351 - 1150500 ;
charset contig50706 = 1150501 - 1150575 ;
charset contig50717 = 1150576 - 1150650 ;
charset contig50718 = 1150651 - 1150725 ;
charset contig50781 = 1150726 - 1150875 ;
charset contig50947 = 1150876 - 1151175 ;
charset contig50954 = 1151176 - 1151250 ;
charset contig51016 = 1151251 - 1151325 ;
charset contig51019 = 1151326 - 1151400 ;
charset contig51045 = 1151401 - 1151475 ;
charset contig51046 = 1151476 - 1151700 ;
charset contig51053 = 1151701 - 1151775 ;
charset contig51067 = 1151776 - 1151850 ;
charset contig51084 = 1151851 - 1151925 ;
charset contig51141 = 1151926 - 1152075 ;
charset contig51165 = 1152076 - 1152225 ;
charset contig51173 = 1152226 - 1152300 ;
charset contig51204 = 1152301 - 1152450 ;
charset contig51239 = 1152451 - 1152525 ;
charset contig51280 = 1152526 - 1152675 ;
charset contig51281 = 1152676 - 1152825 ;
charset contig51282 = 1152826 - 1152975 ;
charset contig51343 = 1152976 - 1153050 ;
charset contig51375 = 1153051 - 1153125 ;
charset contig51390 = 1153126 - 1153275 ;
charset contig51424 = 1153276 - 1153350 ;
charset contig51538 = 1153351 - 1153425 ;
charset contig51565 = 1153426 - 1153575 ;
charset contig51575 = 1153576 - 1153650 ;
charset contig51605 = 1153651 - 1153875 ;
charset contig51634 = 1153876 - 1153950 ;
charset contig51639 = 1153951 - 1154025 ;
charset contig51731 = 1154026 - 1154100 ;
charset contig51751 = 1154101 - 1154175 ;
charset contig51818 = 1154176 - 1154325 ;
charset contig52000 = 1154326 - 1154400 ;
charset contig52036 = 1154401 - 1154625 ;
charset contig52082 = 1154626 - 1154925 ;
charset contig52085 = 1154926 - 1155000 ;
charset contig52094 = 1155001 - 1155150 ;
charset contig52101 = 1155151 - 1155300 ;
charset contig52102 = 1155301 - 1155450 ;
charset contig52196 = 1155451 - 1155525 ;
charset contig52232 = 1155526 - 1155600 ;
charset contig52372 = 1155601 - 1155675 ;
charset contig52374 = 1155676 - 1155750 ;
charset contig52395 = 1155751 - 1155975 ;
charset contig52400 = 1155976 - 1156125 ;
charset contig52425 = 1156126 - 1156200 ;
charset contig52443 = 1156201 - 1156275 ;
charset contig52489 = 1156276 - 1156350 ;
charset contig52497 = 1156351 - 1156425 ;
charset contig52520 = 1156426 - 1156500 ;
charset contig52574 = 1156501 - 1156650 ;
charset contig52657 = 1156651 - 1156725 ;
charset contig52683 = 1156726 - 1156875 ;
charset contig52689 = 1156876 - 1156950 ;
charset contig52703 = 1156951 - 1157025 ;
charset contig52725 = 1157026 - 1157100 ;
charset contig52726 = 1157101 - 1157175 ;
charset contig52735 = 1157176 - 1157250 ;
charset contig52751 = 1157251 - 1157325 ;
charset contig52762 = 1157326 - 1157400 ;
charset contig52769 = 1157401 - 1157550 ;
charset contig52770 = 1157551 - 1157625 ;
charset contig52789 = 1157626 - 1157775 ;
charset contig52812 = 1157776 - 1157925 ;
charset contig52897 = 1157926 - 1158000 ;
charset contig52898 = 1158001 - 1158075 ;
charset contig52940 = 1158076 - 1158150 ;
charset contig52947 = 1158151 - 1158300 ;
charset contig52962 = 1158301 - 1158450 ;
charset contig52963 = 1158451 - 1158675 ;
charset contig52964 = 1158676 - 1159050 ;
charset contig52965 = 1159051 - 1159200 ;
charset contig52982 = 1159201 - 1159350 ;
charset contig52992 = 1159351 - 1159425 ;
charset contig53003 = 1159426 - 1159500 ;
charset contig53021 = 1159501 - 1159575 ;
charset contig53035 = 1159576 - 1159725 ;
charset contig53045 = 1159726 - 1159800 ;
charset contig53047 = 1159801 - 1159950 ;
charset contig53058 = 1159951 - 1160100 ;
charset contig53067 = 1160101 - 1160325 ;
charset contig53072 = 1160326 - 1160400 ;
charset contig53083 = 1160401 - 1160475 ;
charset contig53097 = 1160476 - 1160550 ;
charset contig53113 = 1160551 - 1160700 ;
charset contig53135 = 1160701 - 1160925 ;
charset contig53136 = 1160926 - 1161000 ;
charset contig53155 = 1161001 - 1161075 ;
charset contig53158 = 1161076 - 1161300 ;
charset contig53162 = 1161301 - 1161375 ;
charset contig53168 = 1161376 - 1161525 ;
charset contig53179 = 1161526 - 1161675 ;
charset contig53183 = 1161676 - 1161750 ;
charset contig53194 = 1161751 - 1161900 ;
charset contig53261 = 1161901 - 1161975 ;
charset contig53263 = 1161976 - 1162050 ;
charset contig53266 = 1162051 - 1162125 ;
charset contig53275 = 1162126 - 1162200 ;
charset contig53300 = 1162201 - 1162350 ;
charset contig53313 = 1162351 - 1162500 ;
charset contig53321 = 1162501 - 1162875 ;
charset contig53328 = 1162876 - 1162950 ;
charset contig53351 = 1162951 - 1163025 ;
charset contig53358 = 1163026 - 1163175 ;
charset contig53399 = 1163176 - 1163250 ;
charset contig53418 = 1163251 - 1163400 ;
charset contig53421 = 1163401 - 1163475 ;
charset contig53422 = 1163476 - 1163550 ;
charset contig53443 = 1163551 - 1163775 ;
charset contig53450 = 1163776 - 1163850 ;
charset contig53473 = 1163851 - 1163925 ;
charset contig53527 = 1163926 - 1164225 ;
charset contig53552 = 1164226 - 1164300 ;
charset contig53565 = 1164301 - 1164375 ;
charset contig53576 = 1164376 - 1164525 ;
charset contig53580 = 1164526 - 1164675 ;
charset contig53596 = 1164676 - 1165050 ;
charset contig53613 = 1165051 - 1165125 ;
charset contig53649 = 1165126 - 1165200 ;
charset contig53663 = 1165201 - 1165425 ;
charset contig53664 = 1165426 - 1165575 ;
charset contig53698 = 1165576 - 1165650 ;
charset contig53703 = 1165651 - 1165725 ;
charset contig53704 = 1165726 - 1165875 ;
charset contig53710 = 1165876 - 1165950 ;
charset contig53774 = 1165951 - 1166100 ;
charset contig53784 = 1166101 - 1166175 ;
charset contig53789 = 1166176 - 1166250 ;
charset contig53791 = 1166251 - 1166325 ;
charset contig53794 = 1166326 - 1166475 ;
charset contig53821 = 1166476 - 1166550 ;
charset contig53842 = 1166551 - 1166625 ;
charset contig53851 = 1166626 - 1166700 ;
charset contig53854 = 1166701 - 1166775 ;
charset contig53855 = 1166776 - 1166850 ;
charset contig53876 = 1166851 - 1167000 ;
charset contig53896 = 1167001 - 1167075 ;
charset contig53919 = 1167076 - 1167150 ;
charset contig54266 = 1167151 - 1167225 ;
charset contig54363 = 1167226 - 1167300 ;
charset contig54553 = 1167301 - 1167375 ;
charset contig54591 = 1167376 - 1167450 ;
charset contig54716 = 1167451 - 1167600 ;
charset contig55021 = 1167601 - 1167675 ;
charset contig55055 = 1167676 - 1167750 ;
charset contig55165 = 1167751 - 1167825 ;
charset contig55242 = 1167826 - 1167900 ;
charset contig55756 = 1167901 - 1167975 ;
charset contig55818 = 1167976 - 1168200 ;
charset contig55884 = 1168201 - 1168275 ;
charset contig56010 = 1168276 - 1168425 ;
charset contig56093 = 1168426 - 1168575 ;
charset contig56132 = 1168576 - 1168650 ;
charset contig56323 = 1168651 - 1168800 ;
charset contig56363 = 1168801 - 1168875 ;
charset contig56476 = 1168876 - 1168950 ;
charset contig56513 = 1168951 - 1169025 ;
charset contig56539 = 1169026 - 1169100 ;
charset contig56586 = 1169101 - 1169175 ;
charset contig56638 = 1169176 - 1169325 ;
charset contig56639 = 1169326 - 1169475 ;
charset contig56734 = 1169476 - 1169550 ;
charset contig56737 = 1169551 - 1169775 ;
charset contig56757 = 1169776 - 1169850 ;
charset contig56822 = 1169851 - 1169925 ;
charset contig57012 = 1169926 - 1170000 ;
charset contig57054 = 1170001 - 1170075 ;
charset contig57073 = 1170076 - 1170375 ;
charset contig57144 = 1170376 - 1170450 ;
charset contig57167 = 1170451 - 1170600 ;
charset contig57232 = 1170601 - 1170675 ;
charset contig57237 = 1170676 - 1170750 ;
charset contig57242 = 1170751 - 1170825 ;
charset contig57278 = 1170826 - 1171050 ;
charset contig57340 = 1171051 - 1171125 ;
charset contig57394 = 1171126 - 1171200 ;
charset contig57592 = 1171201 - 1171275 ;
charset contig57597 = 1171276 - 1171425 ;
charset contig57787 = 1171426 - 1171500 ;
charset contig57831 = 1171501 - 1171575 ;
charset contig57889 = 1171576 - 1171650 ;
charset contig57893 = 1171651 - 1171725 ;
charset contig57997 = 1171726 - 1171800 ;
charset contig58034 = 1171801 - 1171875 ;
charset contig58053 = 1171876 - 1172025 ;
charset contig58089 = 1172026 - 1172100 ;
charset contig58094 = 1172101 - 1172175 ;
charset contig58242 = 1172176 - 1172325 ;
charset contig58267 = 1172326 - 1172400 ;
charset contig58321 = 1172401 - 1172475 ;
charset contig58324 = 1172476 - 1172550 ;
charset contig58328 = 1172551 - 1172625 ;
charset contig58360 = 1172626 - 1172700 ;
charset contig58368 = 1172701 - 1172775 ;
charset contig58417 = 1172776 - 1172850 ;
charset contig58422 = 1172851 - 1172925 ;
charset contig58443 = 1172926 - 1173000 ;
charset contig58537 = 1173001 - 1173075 ;
charset contig58569 = 1173076 - 1173150 ;
charset contig58612 = 1173151 - 1173225 ;
charset contig58657 = 1173226 - 1173300 ;
charset contig58658 = 1173301 - 1173375 ;
charset contig58672 = 1173376 - 1173450 ;
charset contig58732 = 1173451 - 1173525 ;
charset contig58844 = 1173526 - 1173675 ;
charset contig58848 = 1173676 - 1173750 ;
charset contig58887 = 1173751 - 1173900 ;
charset contig58907 = 1173901 - 1173975 ;
charset contig58909 = 1173976 - 1174050 ;
charset contig58926 = 1174051 - 1174200 ;
charset contig58931 = 1174201 - 1174275 ;
charset contig58950 = 1174276 - 1174500 ;
charset contig58953 = 1174501 - 1174575 ;
charset contig58974 = 1174576 - 1174650 ;
charset contig59027 = 1174651 - 1174725 ;
charset contig59078 = 1174726 - 1174800 ;
charset contig59080 = 1174801 - 1174950 ;
charset contig59108 = 1174951 - 1175025 ;
charset contig59124 = 1175026 - 1175100 ;
charset contig59130 = 1175101 - 1175250 ;
charset contig59132 = 1175251 - 1175325 ;
charset contig59168 = 1175326 - 1175475 ;
charset contig59202 = 1175476 - 1175700 ;
charset contig59232 = 1175701 - 1175850 ;
charset contig59251 = 1175851 - 1175925 ;
charset contig59256 = 1175926 - 1176000 ;
charset contig59269 = 1176001 - 1176075 ;
charset contig59296 = 1176076 - 1176225 ;
charset contig59408 = 1176226 - 1176525 ;
charset contig59469 = 1176526 - 1176675 ;
charset contig59485 = 1176676 - 1176825 ;
charset contig59511 = 1176826 - 1176900 ;
charset contig59526 = 1176901 - 1177125 ;
charset contig59529 = 1177126 - 1177200 ;
charset contig59549 = 1177201 - 1177275 ;
charset contig59562 = 1177276 - 1177350 ;
charset contig59598 = 1177351 - 1177425 ;
charset contig59618 = 1177426 - 1177500 ;
charset contig59655 = 1177501 - 1177650 ;
charset contig59656 = 1177651 - 1177725 ;
charset contig59671 = 1177726 - 1178100 ;
charset contig59672 = 1178101 - 1178175 ;
charset contig59680 = 1178176 - 1178250 ;
charset contig59740 = 1178251 - 1178325 ;
charset contig59801 = 1178326 - 1178400 ;
charset contig59816 = 1178401 - 1178700 ;
charset contig59818 = 1178701 - 1178775 ;
charset contig59821 = 1178776 - 1178850 ;
charset contig59836 = 1178851 - 1178925 ;
charset contig59904 = 1178926 - 1179225 ;
charset contig59929 = 1179226 - 1179300 ;
charset contig59940 = 1179301 - 1179375 ;
charset contig59984 = 1179376 - 1179450 ;
charset contig59993 = 1179451 - 1179600 ;
charset contig59996 = 1179601 - 1179750 ;
charset contig60006 = 1179751 - 1179825 ;
charset contig60007 = 1179826 - 1179900 ;
charset contig60020 = 1179901 - 1180050 ;
charset contig60029 = 1180051 - 1180350 ;
charset contig60042 = 1180351 - 1180425 ;
charset contig60053 = 1180426 - 1180500 ;
charset contig60069 = 1180501 - 1180575 ;
charset contig60081 = 1180576 - 1180950 ;
charset contig60099 = 1180951 - 1181025 ;
charset contig60217 = 1181026 - 1181250 ;
charset contig60235 = 1181251 - 1181475 ;
charset contig60236 = 1181476 - 1181625 ;
charset contig60237 = 1181626 - 1181700 ;
charset contig60296 = 1181701 - 1181775 ;
charset contig60311 = 1181776 - 1181850 ;
charset contig60317 = 1181851 - 1181925 ;
charset contig60320 = 1181926 - 1182075 ;
charset contig60370 = 1182076 - 1182150 ;
charset contig60409 = 1182151 - 1182225 ;
charset contig60427 = 1182226 - 1182300 ;
charset contig60437 = 1182301 - 1182375 ;
charset contig60445 = 1182376 - 1182450 ;
charset contig60448 = 1182451 - 1182600 ;
charset contig60458 = 1182601 - 1182900 ;
charset contig60462 = 1182901 - 1183125 ;
charset contig60466 = 1183126 - 1183200 ;
charset contig60491 = 1183201 - 1183350 ;
charset contig60501 = 1183351 - 1183425 ;
charset contig60504 = 1183426 - 1183500 ;
charset contig60544 = 1183501 - 1183575 ;
charset contig60546 = 1183576 - 1183650 ;
charset contig60551 = 1183651 - 1183875 ;
charset contig60564 = 1183876 - 1183950 ;
charset contig60597 = 1183951 - 1184025 ;
charset contig60624 = 1184026 - 1184100 ;
charset contig60629 = 1184101 - 1184250 ;
charset contig60630 = 1184251 - 1184400 ;
charset contig60645 = 1184401 - 1184475 ;
charset contig60647 = 1184476 - 1184625 ;
charset contig60651 = 1184626 - 1184700 ;
charset contig60672 = 1184701 - 1185225 ;
charset contig60675 = 1185226 - 1185450 ;
charset contig60696 = 1185451 - 1185600 ;
charset contig60732 = 1185601 - 1185975 ;
charset contig60745 = 1185976 - 1186050 ;
charset contig60777 = 1186051 - 1186125 ;
charset contig60782 = 1186126 - 1186200 ;
charset contig60785 = 1186201 - 1186875 ;
charset contig60786 = 1186876 - 1187100 ;
charset contig60790 = 1187101 - 1192200 ;
charset contig60861 = 1192201 - 1192275 ;
charset contig60885 = 1192276 - 1192425 ;
charset contig61323 = 1192426 - 1192500 ;
charset contig61628 = 1192501 - 1193250 ;
charset contig61653 = 1193251 - 1193700 ;
charset contig61676 = 1193701 - 1193775 ;
charset contig61710 = 1193776 - 1194075 ;
charset contig61888 = 1194076 - 1194300 ;
charset contig61889 = 1194301 - 1194450 ;
charset contig61890 = 1194451 - 1194975 ;
charset contig61894 = 1194976 - 1195275 ;
charset contig61900 = 1195276 - 1195425 ;
charset contig62006 = 1195426 - 1195950 ;
charset contig62077 = 1195951 - 1196025 ;
charset contig62096 = 1196026 - 1196175 ;
charset contig62179 = 1196176 - 1197075 ;
charset contig62201 = 1197076 - 1197150 ;
charset contig62202 = 1197151 - 1197525 ;
charset contig62278 = 1197526 - 1197675 ;
charset contig62434 = 1197676 - 1197825 ;
charset contig62452 = 1197826 - 1198050 ;
charset contig62456 = 1198051 - 1198125 ;
charset contig62529 = 1198126 - 1198200 ;
charset contig62536 = 1198201 - 1198575 ;
charset contig62537 = 1198576 - 1198650 ;
charset contig62623 = 1198651 - 1198800 ;
charset contig62624 = 1198801 - 1198950 ;
charset contig62671 = 1198951 - 1199025 ;
charset contig62727 = 1199026 - 1199250 ;
charset contig62734 = 1199251 - 1199325 ;
charset contig62739 = 1199326 - 1199400 ;
charset contig62746 = 1199401 - 1199625 ;
charset contig62753 = 1199626 - 1199700 ;
charset contig62777 = 1199701 - 1199775 ;
charset contig62827 = 1199776 - 1199925 ;
charset contig62831 = 1199926 - 1200300 ;
charset contig62849 = 1200301 - 1200375 ;
charset contig62857 = 1200376 - 1200600 ;
charset contig62865 = 1200601 - 1200675 ;
charset contig62866 = 1200676 - 1200750 ;
charset contig62870 = 1200751 - 1200975 ;
charset contig62872 = 1200976 - 1201125 ;
charset contig62881 = 1201126 - 1201500 ;
charset contig62894 = 1201501 - 1201875 ;
charset contig62916 = 1201876 - 1201950 ;
charset contig62917 = 1201951 - 1202025 ;
charset contig62919 = 1202026 - 1202175 ;
charset contig62920 = 1202176 - 1202250 ;
charset contig62927 = 1202251 - 1202325 ;
charset contig62932 = 1202326 - 1202700 ;
charset contig63048 = 1202701 - 1203675 ;
charset contig63050 = 1203676 - 1203825 ;
charset contig63055 = 1203826 - 1203900 ;
charset contig63102 = 1203901 - 1203975 ;
charset contig63103 = 1203976 - 1204125 ;
charset contig63111 = 1204126 - 1204275 ;
charset contig63113 = 1204276 - 1204425 ;
charset contig63124 = 1204426 - 1204575 ;
charset contig63147 = 1204576 - 1204800 ;
charset contig63181 = 1204801 - 1204950 ;
charset contig63212 = 1204951 - 1205100 ;
charset contig63272 = 1205101 - 1205400 ;
charset contig63276 = 1205401 - 1205475 ;
charset contig63279 = 1205476 - 1205625 ;
charset contig63281 = 1205626 - 1205850 ;
charset contig63282 = 1205851 - 1205925 ;
charset contig63288 = 1205926 - 1206000 ;
charset contig63289 = 1206001 - 1206075 ;
charset contig63304 = 1206076 - 1206375 ;
charset contig63311 = 1206376 - 1207275 ;
charset contig63356 = 1207276 - 1207350 ;
charset contig63366 = 1207351 - 1207425 ;
charset contig63369 = 1207426 - 1207575 ;
charset contig63375 = 1207576 - 1207950 ;
charset contig63385 = 1207951 - 1208400 ;
charset contig63386 = 1208401 - 1209075 ;
charset contig63402 = 1209076 - 1209375 ;
charset contig63411 = 1209376 - 1209450 ;
charset contig63505 = 1209451 - 1210500 ;
charset contig63506 = 1210501 - 1210575 ;
charset contig63507 = 1210576 - 1210725 ;
charset contig63510 = 1210726 - 1210800 ;
charset contig63515 = 1210801 - 1211025 ;
charset contig63519 = 1211026 - 1211175 ;
charset contig63524 = 1211176 - 1211250 ;
charset contig63558 = 1211251 - 1211700 ;
charset contig63560 = 1211701 - 1211850 ;
charset contig63562 = 1211851 - 1212075 ;
charset contig63563 = 1212076 - 1212450 ;
charset contig63564 = 1212451 - 1212750 ;
charset contig63598 = 1212751 - 1212900 ;
charset contig63599 = 1212901 - 1212975 ;
charset contig63604 = 1212976 - 1213200 ;
charset contig63642 = 1213201 - 1213725 ;
charset contig63643 = 1213726 - 1213875 ;
charset contig63645 = 1213876 - 1214625 ;
charset contig63647 = 1214626 - 1214700 ;
charset contig63649 = 1214701 - 1214775 ;
charset contig63650 = 1214776 - 1214850 ;
charset contig63653 = 1214851 - 1215075 ;
charset contig63655 = 1215076 - 1215225 ;
charset contig63656 = 1215226 - 1215450 ;
charset contig63668 = 1215451 - 1215525 ;
charset contig63730 = 1215526 - 1215600 ;
charset contig63745 = 1215601 - 1215975 ;
charset contig63746 = 1215976 - 1216125 ;
charset contig63759 = 1216126 - 1216275 ;
charset contig63761 = 1216276 - 1216725 ;
charset contig63762 = 1216726 - 1217025 ;
charset contig63763 = 1217026 - 1217250 ;
charset contig63772 = 1217251 - 1217475 ;
charset contig63774 = 1217476 - 1217925 ;
charset contig63775 = 1217926 - 1218000 ;
charset contig63778 = 1218001 - 1218075 ;
charset contig63779 = 1218076 - 1218225 ;
charset contig63780 = 1218226 - 1218450 ;
charset contig63781 = 1218451 - 1218975 ;
charset contig63835 = 1218976 - 1219425 ;
charset contig63850 = 1219426 - 1219500 ;
charset contig63860 = 1219501 - 1219800 ;
charset contig63861 = 1219801 - 1220100 ;
charset contig63877 = 1220101 - 1220550 ;
charset contig63878 = 1220551 - 1220625 ;
charset contig63879 = 1220626 - 1221375 ;
charset contig63888 = 1221376 - 1221525 ;
charset contig63973 = 1221526 - 1221675 ;
charset contig64096 = 1221676 - 1222200 ;
charset contig64101 = 1222201 - 1222350 ;
charset contig64167 = 1222351 - 1222500 ;
charset contig64176 = 1222501 - 1222575 ;
charset contig64186 = 1222576 - 1222650 ;
charset contig64200 = 1222651 - 1223025 ;
charset contig64201 = 1223026 - 1223100 ;
charset contig64203 = 1223101 - 1223550 ;
charset contig64231 = 1223551 - 1223775 ;
charset contig64232 = 1223776 - 1224375 ;
charset contig64233 = 1224376 - 1225200 ;
charset contig64239 = 1225201 - 1225575 ;
charset contig64241 = 1225576 - 1225725 ;
charset contig64255 = 1225726 - 1225950 ;
charset contig64263 = 1225951 - 1226025 ;
charset contig64268 = 1226026 - 1226475 ;
charset contig64270 = 1226476 - 1226550 ;
charset contig64271 = 1226551 - 1227075 ;
charset contig64273 = 1227076 - 1227150 ;
charset contig64277 = 1227151 - 1227300 ;
charset contig64279 = 1227301 - 1227375 ;
charset contig64280 = 1227376 - 1227450 ;
charset contig64281 = 1227451 - 1227900 ;
charset contig64284 = 1227901 - 1227975 ;
charset contig64292 = 1227976 - 1228575 ;
charset contig64293 = 1228576 - 1228875 ;
charset contig64309 = 1228876 - 1229025 ;
charset contig64310 = 1229026 - 1229175 ;
charset contig64318 = 1229176 - 1229700 ;
charset contig64319 = 1229701 - 1230000 ;
charset contig64332 = 1230001 - 1230450 ;
charset contig64334 = 1230451 - 1230600 ;
charset contig64335 = 1230601 - 1230675 ;
charset contig64350 = 1230676 - 1230900 ;
charset contig64351 = 1230901 - 1231200 ;
charset contig64352 = 1231201 - 1231275 ;
charset contig64353 = 1231276 - 1231425 ;
charset contig64354 = 1231426 - 1231800 ;
charset contig64355 = 1231801 - 1232100 ;
charset contig64356 = 1232101 - 1232550 ;
charset contig64357 = 1232551 - 1232775 ;
charset contig64358 = 1232776 - 1232850 ;
charset contig64452 = 1232851 - 1232925 ;
charset contig64462 = 1232926 - 1233525 ;
charset contig64465 = 1233526 - 1233600 ;
charset contig64467 = 1233601 - 1233825 ;
charset contig64468 = 1233826 - 1234050 ;
charset contig64469 = 1234051 - 1234125 ;
charset contig64470 = 1234126 - 1234650 ;
charset contig64480 = 1234651 - 1234800 ;
charset contig64481 = 1234801 - 1234875 ;
charset contig64482 = 1234876 - 1235100 ;
charset contig64524 = 1235101 - 1235400 ;
charset contig64525 = 1235401 - 1235925 ;
charset contig64534 = 1235926 - 1236000 ;
charset contig64545 = 1236001 - 1236675 ;
charset contig64551 = 1236676 - 1236825 ;
charset contig64564 = 1236826 - 1236975 ;
charset contig64585 = 1236976 - 1237725 ;
charset contig64586 = 1237726 - 1237800 ;
charset contig64587 = 1237801 - 1237950 ;
charset contig64589 = 1237951 - 1238025 ;
charset contig64590 = 1238026 - 1238175 ;
charset contig64591 = 1238176 - 1238250 ;
charset contig64618 = 1238251 - 1238475 ;
charset contig64654 = 1238476 - 1238625 ;
charset contig64656 = 1238626 - 1239300 ;
charset contig64657 = 1239301 - 1239600 ;
charset contig64658 = 1239601 - 1239750 ;
charset contig64659 = 1239751 - 1239825 ;
charset contig64667 = 1239826 - 1240200 ;
charset contig64670 = 1240201 - 1240350 ;
charset contig64671 = 1240351 - 1240725 ;
charset contig64672 = 1240726 - 1240800 ;
charset contig64673 = 1240801 - 1241025 ;
charset contig64675 = 1241026 - 1241175 ;
charset contig64676 = 1241176 - 1242000 ;
charset contig64682 = 1242001 - 1242225 ;
charset contig64683 = 1242226 - 1242375 ;
charset contig64684 = 1242376 - 1242600 ;
charset contig64686 = 1242601 - 1242675 ;
charset contig64689 = 1242676 - 1243275 ;
charset contig64690 = 1243276 - 1243650 ;
charset contig64691 = 1243651 - 1244100 ;
charset contig64698 = 1244101 - 1244175 ;
charset contig64699 = 1244176 - 1244325 ;
charset contig64700 = 1244326 - 1244850 ;
charset contig64701 = 1244851 - 1244925 ;
charset contig64702 = 1244926 - 1245150 ;
charset contig64705 = 1245151 - 1245525 ;
charset contig64706 = 1245526 - 1245825 ;
charset contig64712 = 1245826 - 1245900 ;
charset contig64716 = 1245901 - 1245975 ;
charset contig64738 = 1245976 - 1246050 ;
charset contig64779 = 1246051 - 1246125 ;
charset contig64782 = 1246126 - 1246275 ;
charset contig64786 = 1246276 - 1246725 ;
charset contig64791 = 1246726 - 1246800 ;
charset contig64792 = 1246801 - 1247100 ;
charset contig64795 = 1247101 - 1247250 ;
charset contig64797 = 1247251 - 1247850 ;
charset contig64799 = 1247851 - 1248675 ;
charset contig64800 = 1248676 - 1248900 ;
charset contig64815 = 1248901 - 1248975 ;
charset contig64818 = 1248976 - 1249500 ;
charset contig64831 = 1249501 - 1249650 ;
charset contig64837 = 1249651 - 1250175 ;
charset contig64838 = 1250176 - 1250550 ;
charset contig64843 = 1250551 - 1251150 ;
charset contig64844 = 1251151 - 1251225 ;
charset contig64845 = 1251226 - 1251675 ;
charset contig64846 = 1251676 - 1252050 ;
charset contig64847 = 1252051 - 1252275 ;
charset contig64849 = 1252276 - 1252350 ;
charset contig64856 = 1252351 - 1252650 ;
charset contig64857 = 1252651 - 1252725 ;
charset contig64861 = 1252726 - 1253025 ;
charset contig64862 = 1253026 - 1253100 ;
charset contig64863 = 1253101 - 1253175 ;
charset contig64866 = 1253176 - 1253325 ;
charset contig64868 = 1253326 - 1253550 ;
charset contig64870 = 1253551 - 1253850 ;
charset contig64871 = 1253851 - 1253925 ;
charset contig64873 = 1253926 - 1254000 ;
charset contig64874 = 1254001 - 1254075 ;
charset contig64875 = 1254076 - 1254150 ;
charset contig64876 = 1254151 - 1254225 ;
charset contig64877 = 1254226 - 1254675 ;
charset contig64893 = 1254676 - 1254825 ;
charset contig64908 = 1254826 - 1255050 ;
charset contig64910 = 1255051 - 1255350 ;
charset contig64916 = 1255351 - 1255425 ;
charset contig64918 = 1255426 - 1255725 ;
charset contig64919 = 1255726 - 1256250 ;
charset contig64920 = 1256251 - 1256325 ;
charset contig64921 = 1256326 - 1256850 ;
charset contig64923 = 1256851 - 1257000 ;
charset contig64934 = 1257001 - 1257075 ;
charset contig64935 = 1257076 - 1257150 ;
charset contig64940 = 1257151 - 1258050 ;
charset contig64959 = 1258051 - 1258200 ;
charset contig64967 = 1258201 - 1258350 ;
charset contig65004 = 1258351 - 1258725 ;
charset contig65005 = 1258726 - 1258800 ;
charset contig65007 = 1258801 - 1258875 ;
charset contig65008 = 1258876 - 1258950 ;
charset contig65010 = 1258951 - 1259025 ;
charset contig65017 = 1259026 - 1259175 ;
charset contig65018 = 1259176 - 1259475 ;
charset contig65021 = 1259476 - 1259775 ;
charset contig65022 = 1259776 - 1259925 ;
charset contig65070 = 1259926 - 1260525 ;
charset contig65080 = 1260526 - 1260750 ;
charset contig65092 = 1260751 - 1261200 ;
charset contig65095 = 1261201 - 1261275 ;
charset contig65098 = 1261276 - 1261350 ;
charset contig65128 = 1261351 - 1261425 ;
charset contig65135 = 1261426 - 1261800 ;
charset contig65167 = 1261801 - 1262475 ;
charset contig65168 = 1262476 - 1262550 ;
charset contig65169 = 1262551 - 1262625 ;
charset contig65170 = 1262626 - 1262775 ;
charset contig65171 = 1262776 - 1262850 ;
charset contig65172 = 1262851 - 1263000 ;
charset contig65176 = 1263001 - 1263300 ;
charset contig65184 = 1263301 - 1263900 ;
charset contig65185 = 1263901 - 1264050 ;
charset contig65218 = 1264051 - 1264275 ;
charset contig65219 = 1264276 - 1264500 ;
charset contig65220 = 1264501 - 1264875 ;
charset contig65231 = 1264876 - 1265100 ;
charset contig65232 = 1265101 - 1265700 ;
charset contig65235 = 1265701 - 1265775 ;
charset contig65236 = 1265776 - 1266075 ;
charset contig65239 = 1266076 - 1266300 ;
charset contig65242 = 1266301 - 1266450 ;
charset contig65243 = 1266451 - 1266525 ;
charset contig65246 = 1266526 - 1266825 ;
charset contig65247 = 1266826 - 1267125 ;
charset contig65258 = 1267126 - 1267200 ;
charset contig65259 = 1267201 - 1267350 ;
charset contig65263 = 1267351 - 1267425 ;
charset contig65268 = 1267426 - 1267575 ;
charset contig65270 = 1267576 - 1267650 ;
charset contig65284 = 1267651 - 1267725 ;
charset contig65285 = 1267726 - 1268250 ;
charset contig65288 = 1268251 - 1268400 ;
charset contig65289 = 1268401 - 1268700 ;
charset contig65290 = 1268701 - 1268850 ;
charset contig65292 = 1268851 - 1268925 ;
charset contig65293 = 1268926 - 1269375 ;
charset contig65296 = 1269376 - 1269600 ;
charset contig65297 = 1269601 - 1269975 ;
charset contig65304 = 1269976 - 1270350 ;
charset contig65305 = 1270351 - 1270725 ;
charset contig65306 = 1270726 - 1271100 ;
charset contig65307 = 1271101 - 1271475 ;
charset contig65308 = 1271476 - 1272000 ;
charset contig65309 = 1272001 - 1272075 ;
charset contig65313 = 1272076 - 1272225 ;
charset contig65316 = 1272226 - 1272375 ;
charset contig65329 = 1272376 - 1272525 ;
charset contig65335 = 1272526 - 1272750 ;
charset contig65340 = 1272751 - 1273125 ;
charset contig65346 = 1273126 - 1273500 ;
charset contig65347 = 1273501 - 1274250 ;
charset contig65348 = 1274251 - 1274325 ;
charset contig65349 = 1274326 - 1274625 ;
charset contig65351 = 1274626 - 1274700 ;
charset contig65352 = 1274701 - 1275225 ;
charset contig65356 = 1275226 - 1275375 ;
charset contig65357 = 1275376 - 1276050 ;
charset contig65358 = 1276051 - 1276650 ;
charset contig65360 = 1276651 - 1276725 ;
charset contig65362 = 1276726 - 1277175 ;
charset contig65363 = 1277176 - 1277400 ;
charset contig65364 = 1277401 - 1277550 ;
charset contig65365 = 1277551 - 1277850 ;
charset contig65366 = 1277851 - 1278150 ;
charset contig65371 = 1278151 - 1278525 ;
charset contig65372 = 1278526 - 1278750 ;
charset contig65373 = 1278751 - 1279275 ;
charset contig65374 = 1279276 - 1279350 ;
charset contig65375 = 1279351 - 1279725 ;
charset contig65385 = 1279726 - 1280100 ;
charset contig65387 = 1280101 - 1280250 ;
charset contig65403 = 1280251 - 1280475 ;
charset contig65412 = 1280476 - 1280700 ;
charset contig65413 = 1280701 - 1280775 ;
charset contig65434 = 1280776 - 1280925 ;
charset contig65435 = 1280926 - 1281225 ;
charset contig65436 = 1281226 - 1281300 ;
charset contig65437 = 1281301 - 1281450 ;
charset contig65441 = 1281451 - 1282275 ;
charset contig65460 = 1282276 - 1282350 ;
charset contig65486 = 1282351 - 1282875 ;
charset contig65487 = 1282876 - 1283175 ;
charset contig65489 = 1283176 - 1283250 ;
charset contig65497 = 1283251 - 1283400 ;
charset contig65498 = 1283401 - 1283475 ;
charset contig65501 = 1283476 - 1283625 ;
charset contig65503 = 1283626 - 1283700 ;
charset contig65504 = 1283701 - 1284000 ;
charset contig65505 = 1284001 - 1284075 ;
charset contig65506 = 1284076 - 1284150 ;
charset contig65507 = 1284151 - 1284300 ;
charset contig65523 = 1284301 - 1284525 ;
charset contig65525 = 1284526 - 1285125 ;
charset contig65532 = 1285126 - 1285575 ;
charset contig65533 = 1285576 - 1285950 ;
charset contig65541 = 1285951 - 1286100 ;
charset contig65542 = 1286101 - 1286250 ;
charset contig65543 = 1286251 - 1286475 ;
charset contig65544 = 1286476 - 1286625 ;
charset contig65545 = 1286626 - 1286850 ;
charset contig65567 = 1286851 - 1287900 ;
charset contig65569 = 1287901 - 1288650 ;
charset contig65576 = 1288651 - 1288725 ;
charset contig65594 = 1288726 - 1289550 ;
charset contig65595 = 1289551 - 1290075 ;
charset contig65597 = 1290076 - 1290750 ;
charset contig65598 = 1290751 - 1290900 ;
charset contig65601 = 1290901 - 1291050 ;
charset contig65604 = 1291051 - 1291575 ;
charset contig65607 = 1291576 - 1292025 ;
charset contig65612 = 1292026 - 1292175 ;
charset contig65614 = 1292176 - 1292400 ;
charset contig65615 = 1292401 - 1292700 ;
charset contig65625 = 1292701 - 1293000 ;
charset contig65626 = 1293001 - 1293300 ;
charset contig65629 = 1293301 - 1294200 ;
charset contig65641 = 1294201 - 1294575 ;
charset contig65644 = 1294576 - 1294650 ;
charset contig65645 = 1294651 - 1294800 ;
charset contig65651 = 1294801 - 1295625 ;
charset contig65658 = 1295626 - 1295775 ;
charset contig65659 = 1295776 - 1296225 ;
charset contig65660 = 1296226 - 1296750 ;
charset contig65661 = 1296751 - 1296900 ;
charset contig65662 = 1296901 - 1297200 ;
charset contig65663 = 1297201 - 1297725 ;
charset contig65664 = 1297726 - 1297800 ;
charset contig65667 = 1297801 - 1297875 ;
charset contig65670 = 1297876 - 1298100 ;
charset contig65671 = 1298101 - 1298250 ;
charset contig65672 = 1298251 - 1298700 ;
charset contig65673 = 1298701 - 1298850 ;
charset contig65679 = 1298851 - 1299000 ;
charset contig65682 = 1299001 - 1299225 ;
charset contig65683 = 1299226 - 1299375 ;
charset contig65684 = 1299376 - 1299600 ;
charset contig65685 = 1299601 - 1299975 ;
charset contig65689 = 1299976 - 1300125 ;
charset contig65690 = 1300126 - 1300425 ;
charset contig65697 = 1300426 - 1300800 ;
charset contig65698 = 1300801 - 1301250 ;
charset contig65699 = 1301251 - 1301625 ;
charset contig65707 = 1301626 - 1302300 ;
charset contig65713 = 1302301 - 1302450 ;
charset contig65714 = 1302451 - 1303425 ;
charset contig65715 = 1303426 - 1303500 ;
charset contig65716 = 1303501 - 1304625 ;
charset contig65719 = 1304626 - 1304850 ;
charset contig65721 = 1304851 - 1304925 ;
charset contig65723 = 1304926 - 1305075 ;
charset contig65725 = 1305076 - 1305225 ;
charset contig65727 = 1305226 - 1305375 ;
charset contig65730 = 1305376 - 1305525 ;
charset contig65731 = 1305526 - 1306125 ;
charset contig65733 = 1306126 - 1306275 ;
charset contig65735 = 1306276 - 1306425 ;
charset contig65736 = 1306426 - 1306800 ;
charset contig65738 = 1306801 - 1307025 ;
charset contig65739 = 1307026 - 1307100 ;
charset contig65740 = 1307101 - 1307325 ;
charset contig65741 = 1307326 - 1307400 ;
charset contig65746 = 1307401 - 1307475 ;
charset contig65747 = 1307476 - 1307850 ;
charset contig65748 = 1307851 - 1308375 ;
charset contig65749 = 1308376 - 1308600 ;
charset contig65750 = 1308601 - 1309050 ;
charset contig65752 = 1309051 - 1309500 ;
charset contig65753 = 1309501 - 1309575 ;
charset contig65754 = 1309576 - 1309950 ;
charset contig65755 = 1309951 - 1310850 ;
charset contig65757 = 1310851 - 1311150 ;
charset contig65758 = 1311151 - 1311300 ;
charset contig65759 = 1311301 - 1311525 ;
charset contig65760 = 1311526 - 1312200 ;
charset contig65768 = 1312201 - 1312275 ;
charset contig65805 = 1312276 - 1312500 ;
charset contig65806 = 1312501 - 1312950 ;
charset contig65807 = 1312951 - 1313025 ;
charset contig65811 = 1313026 - 1313250 ;
charset contig65812 = 1313251 - 1313400 ;
charset contig65813 = 1313401 - 1313700 ;
charset contig65828 = 1313701 - 1314150 ;
charset contig65829 = 1314151 - 1314525 ;
charset contig65831 = 1314526 - 1314900 ;
charset contig65832 = 1314901 - 1315350 ;
charset contig65834 = 1315351 - 1315575 ;
charset contig65837 = 1315576 - 1315800 ;
charset contig65838 = 1315801 - 1315950 ;
charset contig65840 = 1315951 - 1316400 ;
charset contig65846 = 1316401 - 1316475 ;
charset contig65851 = 1316476 - 1316625 ;
charset contig65852 = 1316626 - 1316775 ;
charset contig65853 = 1316776 - 1317150 ;
charset contig65854 = 1317151 - 1317450 ;
charset contig65855 = 1317451 - 1317900 ;
charset contig65856 = 1317901 - 1317975 ;
charset contig65857 = 1317976 - 1318050 ;
charset contig65859 = 1318051 - 1318125 ;
charset contig65860 = 1318126 - 1318275 ;
charset contig65861 = 1318276 - 1318350 ;
charset contig65866 = 1318351 - 1318875 ;
charset contig65867 = 1318876 - 1319625 ;
charset contig65868 = 1319626 - 1320675 ;
charset contig65869 = 1320676 - 1320750 ;
charset contig65870 = 1320751 - 1321050 ;
charset contig65878 = 1321051 - 1321200 ;
charset contig65879 = 1321201 - 1321275 ;
charset contig65880 = 1321276 - 1321350 ;
charset contig65886 = 1321351 - 1321800 ;
charset contig65887 = 1321801 - 1322100 ;
charset contig65900 = 1322101 - 1322175 ;
charset contig65901 = 1322176 - 1322775 ;
charset contig65902 = 1322776 - 1323225 ;
charset contig65904 = 1323226 - 1323525 ;
charset contig65906 = 1323526 - 1323750 ;
charset contig65912 = 1323751 - 1324050 ;
charset contig65913 = 1324051 - 1324200 ;
charset contig65914 = 1324201 - 1324350 ;
charset contig65928 = 1324351 - 1324575 ;
charset contig65929 = 1324576 - 1324800 ;
charset contig65933 = 1324801 - 1325250 ;
charset contig65934 = 1325251 - 1325400 ;
charset contig65935 = 1325401 - 1325925 ;
charset contig65978 = 1325926 - 1326000 ;
charset contig65980 = 1326001 - 1326375 ;
charset contig65981 = 1326376 - 1326450 ;
charset contig65988 = 1326451 - 1326825 ;
charset contig65989 = 1326826 - 1326975 ;
charset contig66003 = 1326976 - 1327800 ;
charset contig66012 = 1327801 - 1327950 ;
charset contig66013 = 1327951 - 1328025 ;
charset contig66014 = 1328026 - 1328400 ;
charset contig66026 = 1328401 - 1328550 ;
charset contig66029 = 1328551 - 1328850 ;
charset contig66073 = 1328851 - 1329375 ;
charset contig66074 = 1329376 - 1329450 ;
charset contig66077 = 1329451 - 1329600 ;
charset contig66078 = 1329601 - 1329675 ;
charset contig66083 = 1329676 - 1330050 ;
charset contig66085 = 1330051 - 1330650 ;
charset contig66086 = 1330651 - 1330800 ;
charset contig66088 = 1330801 - 1331100 ;
charset contig66089 = 1331101 - 1331175 ;
charset contig66097 = 1331176 - 1331250 ;
charset contig66098 = 1331251 - 1331550 ;
charset contig66100 = 1331551 - 1331625 ;
charset contig66102 = 1331626 - 1332150 ;
charset contig66106 = 1332151 - 1332450 ;
charset contig66107 = 1332451 - 1332600 ;
charset contig66108 = 1332601 - 1332750 ;
charset contig66111 = 1332751 - 1332900 ;
charset contig66117 = 1332901 - 1333050 ;
charset contig66118 = 1333051 - 1333125 ;
charset contig66119 = 1333126 - 1333500 ;
charset contig66120 = 1333501 - 1333650 ;
charset contig66129 = 1333651 - 1333725 ;
charset contig66130 = 1333726 - 1334400 ;
charset contig66132 = 1334401 - 1334700 ;
charset contig66133 = 1334701 - 1335075 ;
charset contig66135 = 1335076 - 1335300 ;
charset contig66141 = 1335301 - 1335525 ;
charset contig66147 = 1335526 - 1335675 ;
charset contig66148 = 1335676 - 1335750 ;
charset contig66149 = 1335751 - 1336125 ;
charset contig66155 = 1336126 - 1336575 ;
charset contig66156 = 1336576 - 1336650 ;
charset contig66157 = 1336651 - 1336725 ;
charset contig66158 = 1336726 - 1336875 ;
charset contig66163 = 1336876 - 1337775 ;
charset contig66164 = 1337776 - 1338225 ;
charset contig66166 = 1338226 - 1338750 ;
charset contig66167 = 1338751 - 1338825 ;
charset contig66205 = 1338826 - 1338900 ;
charset contig66207 = 1338901 - 1339500 ;
charset contig66208 = 1339501 - 1339875 ;
charset contig66209 = 1339876 - 1340025 ;
charset contig66210 = 1340026 - 1340175 ;
charset contig66211 = 1340176 - 1340475 ;
charset contig66212 = 1340476 - 1340550 ;
charset contig66215 = 1340551 - 1340625 ;
charset contig66216 = 1340626 - 1340925 ;
charset contig66224 = 1340926 - 1341075 ;
charset contig66226 = 1341076 - 1341375 ;
charset contig66227 = 1341376 - 1341675 ;
charset contig66229 = 1341676 - 1341825 ;
charset contig66230 = 1341826 - 1341900 ;
charset contig66231 = 1341901 - 1341975 ;
charset contig66233 = 1341976 - 1342425 ;
charset contig66240 = 1342426 - 1342875 ;
charset contig66242 = 1342876 - 1343025 ;
charset contig66248 = 1343026 - 1343325 ;
charset contig66250 = 1343326 - 1343400 ;
charset contig66251 = 1343401 - 1343475 ;
charset contig66252 = 1343476 - 1343550 ;
charset contig66253 = 1343551 - 1343700 ;
charset contig66254 = 1343701 - 1343775 ;
charset contig66257 = 1343776 - 1344150 ;
charset contig66258 = 1344151 - 1344450 ;
charset contig66260 = 1344451 - 1344525 ;
charset contig66261 = 1344526 - 1344825 ;
charset contig66272 = 1344826 - 1344975 ;
charset contig66273 = 1344976 - 1345050 ;
charset contig66274 = 1345051 - 1345200 ;
charset contig66275 = 1345201 - 1345425 ;
charset contig66276 = 1345426 - 1345800 ;
charset contig66282 = 1345801 - 1345950 ;
charset contig66284 = 1345951 - 1346100 ;
charset contig66285 = 1346101 - 1346550 ;
charset contig66286 = 1346551 - 1346700 ;
charset contig66287 = 1346701 - 1347000 ;
charset contig66288 = 1347001 - 1347225 ;
charset contig66292 = 1347226 - 1347525 ;
charset contig66293 = 1347526 - 1347675 ;
charset contig66299 = 1347676 - 1347825 ;
charset contig66300 = 1347826 - 1347975 ;
charset contig66301 = 1347976 - 1348125 ;
charset contig66310 = 1348126 - 1348650 ;
charset contig66312 = 1348651 - 1348875 ;
charset contig66313 = 1348876 - 1349175 ;
charset contig66314 = 1349176 - 1349625 ;
charset contig66347 = 1349626 - 1349775 ;
charset contig66348 = 1349776 - 1349925 ;
charset contig66349 = 1349926 - 1350075 ;
charset contig66350 = 1350076 - 1350300 ;
charset contig66351 = 1350301 - 1350375 ;
charset contig66362 = 1350376 - 1350750 ;
charset contig66363 = 1350751 - 1350900 ;
charset contig66369 = 1350901 - 1351050 ;
charset contig66370 = 1351051 - 1351125 ;
charset contig66372 = 1351126 - 1351275 ;
charset contig66375 = 1351276 - 1352025 ;
charset contig66377 = 1352026 - 1353000 ;
charset contig66378 = 1353001 - 1353375 ;
charset contig66380 = 1353376 - 1353750 ;
charset contig66381 = 1353751 - 1354425 ;
charset contig66384 = 1354426 - 1354875 ;
charset contig66387 = 1354876 - 1355100 ;
charset contig66388 = 1355101 - 1355400 ;
charset contig66390 = 1355401 - 1355550 ;
charset contig66391 = 1355551 - 1356000 ;
charset contig66396 = 1356001 - 1356075 ;
charset contig66398 = 1356076 - 1356300 ;
charset contig66399 = 1356301 - 1356525 ;
charset contig66400 = 1356526 - 1356600 ;
charset contig66404 = 1356601 - 1357425 ;
charset contig66405 = 1357426 - 1357650 ;
charset contig66406 = 1357651 - 1357725 ;
charset contig66416 = 1357726 - 1358175 ;
charset contig66417 = 1358176 - 1358250 ;
charset contig66418 = 1358251 - 1358775 ;
charset contig66421 = 1358776 - 1359075 ;
charset contig66425 = 1359076 - 1359150 ;
charset contig66426 = 1359151 - 1359225 ;
charset contig66429 = 1359226 - 1359300 ;
charset contig66437 = 1359301 - 1359375 ;
charset contig66438 = 1359376 - 1360200 ;
charset contig66446 = 1360201 - 1360350 ;
charset contig66451 = 1360351 - 1360425 ;
charset contig66457 = 1360426 - 1360575 ;
charset contig66459 = 1360576 - 1360650 ;
charset contig66462 = 1360651 - 1360725 ;
charset contig66463 = 1360726 - 1360875 ;
charset contig66464 = 1360876 - 1361400 ;
charset contig66465 = 1361401 - 1361475 ;
charset contig66468 = 1361476 - 1361550 ;
charset contig66469 = 1361551 - 1362000 ;
charset contig66470 = 1362001 - 1362150 ;
charset contig66471 = 1362151 - 1362375 ;
charset contig66472 = 1362376 - 1362450 ;
charset contig66473 = 1362451 - 1362825 ;
charset contig66474 = 1362826 - 1362900 ;
charset contig66498 = 1362901 - 1362975 ;
charset contig66499 = 1362976 - 1363275 ;
charset contig66504 = 1363276 - 1363575 ;
charset contig66505 = 1363576 - 1363650 ;
charset contig66506 = 1363651 - 1363875 ;
charset contig66508 = 1363876 - 1364100 ;
charset contig66523 = 1364101 - 1364700 ;
charset contig66525 = 1364701 - 1364925 ;
charset contig66527 = 1364926 - 1365450 ;
charset contig66528 = 1365451 - 1365525 ;
charset contig66536 = 1365526 - 1365600 ;
charset contig66537 = 1365601 - 1365750 ;
charset contig66539 = 1365751 - 1365825 ;
charset contig66555 = 1365826 - 1365975 ;
charset contig66559 = 1365976 - 1366125 ;
charset contig66560 = 1366126 - 1366725 ;
charset contig66562 = 1366726 - 1366950 ;
charset contig66563 = 1366951 - 1367325 ;
charset contig66564 = 1367326 - 1367625 ;
charset contig66565 = 1367626 - 1367700 ;
charset contig66566 = 1367701 - 1367850 ;
charset contig66573 = 1367851 - 1368525 ;
charset contig66575 = 1368526 - 1368600 ;
charset contig66577 = 1368601 - 1368825 ;
charset contig66579 = 1368826 - 1369725 ;
charset contig66588 = 1369726 - 1370175 ;
charset contig66589 = 1370176 - 1370400 ;
charset contig66590 = 1370401 - 1370475 ;
charset contig66592 = 1370476 - 1370775 ;
charset contig66593 = 1370776 - 1371150 ;
charset contig66595 = 1371151 - 1371600 ;
charset contig66597 = 1371601 - 1371675 ;
charset contig66599 = 1371676 - 1371975 ;
charset contig66601 = 1371976 - 1372125 ;
charset contig66602 = 1372126 - 1372275 ;
charset contig66603 = 1372276 - 1372425 ;
charset contig66607 = 1372426 - 1372650 ;
charset contig66618 = 1372651 - 1372800 ;
charset contig66619 = 1372801 - 1373400 ;
charset contig66620 = 1373401 - 1373475 ;
charset contig66621 = 1373476 - 1374000 ;
charset contig66625 = 1374001 - 1374225 ;
charset contig66626 = 1374226 - 1374675 ;
charset contig66627 = 1374676 - 1375050 ;
charset contig66628 = 1375051 - 1375275 ;
charset contig66637 = 1375276 - 1375350 ;
charset contig66640 = 1375351 - 1375650 ;
charset contig66641 = 1375651 - 1375875 ;
charset contig66642 = 1375876 - 1376175 ;
charset contig66645 = 1376176 - 1376550 ;
charset contig66646 = 1376551 - 1376700 ;
charset contig66648 = 1376701 - 1376775 ;
charset contig66649 = 1376776 - 1376925 ;
charset contig66656 = 1376926 - 1377000 ;
charset contig66657 = 1377001 - 1377075 ;
charset contig66677 = 1377076 - 1377375 ;
charset contig66681 = 1377376 - 1377750 ;
charset contig66682 = 1377751 - 1378125 ;
charset contig66683 = 1378126 - 1378200 ;
charset contig66687 = 1378201 - 1378500 ;
charset contig66688 = 1378501 - 1378725 ;
charset contig66689 = 1378726 - 1378800 ;
charset contig66690 = 1378801 - 1379325 ;
charset contig66691 = 1379326 - 1379550 ;
charset contig66692 = 1379551 - 1380150 ;
charset contig66700 = 1380151 - 1380225 ;
charset contig66701 = 1380226 - 1380450 ;
charset contig66702 = 1380451 - 1380525 ;
charset contig66705 = 1380526 - 1380975 ;
charset contig66708 = 1380976 - 1381050 ;
charset contig66709 = 1381051 - 1381275 ;
charset contig66710 = 1381276 - 1381500 ;
charset contig66712 = 1381501 - 1381650 ;
charset contig66713 = 1381651 - 1381950 ;
charset contig66715 = 1381951 - 1382175 ;
charset contig66719 = 1382176 - 1382400 ;
charset contig66724 = 1382401 - 1382700 ;
charset contig66725 = 1382701 - 1382775 ;
charset contig66726 = 1382776 - 1382925 ;
charset contig66738 = 1382926 - 1383075 ;
charset contig66739 = 1383076 - 1383300 ;
charset contig66740 = 1383301 - 1383375 ;
charset contig66741 = 1383376 - 1383600 ;
charset contig66742 = 1383601 - 1384125 ;
charset contig66743 = 1384126 - 1384500 ;
charset contig66744 = 1384501 - 1384725 ;
charset contig66747 = 1384726 - 1384875 ;
charset contig66748 = 1384876 - 1385025 ;
charset contig66750 = 1385026 - 1385550 ;
charset contig66751 = 1385551 - 1385625 ;
charset contig66759 = 1385626 - 1385925 ;
charset contig66760 = 1385926 - 1386525 ;
charset contig66762 = 1386526 - 1386900 ;
charset contig66763 = 1386901 - 1387050 ;
charset contig66764 = 1387051 - 1387350 ;
charset contig66766 = 1387351 - 1387500 ;
charset contig66767 = 1387501 - 1387650 ;
charset contig66771 = 1387651 - 1387875 ;
charset contig66772 = 1387876 - 1388175 ;
charset contig66776 = 1388176 - 1388400 ;
charset contig66778 = 1388401 - 1388775 ;
charset contig66781 = 1388776 - 1388925 ;
charset contig66783 = 1388926 - 1389000 ;
charset contig66785 = 1389001 - 1389675 ;
charset contig66786 = 1389676 - 1390050 ;
charset contig66787 = 1390051 - 1390275 ;
charset contig66788 = 1390276 - 1390725 ;
charset contig66789 = 1390726 - 1390950 ;
charset contig66790 = 1390951 - 1391250 ;
charset contig66791 = 1391251 - 1391325 ;
charset contig66792 = 1391326 - 1391625 ;
charset contig66795 = 1391626 - 1391775 ;
charset contig66797 = 1391776 - 1392075 ;
charset contig66798 = 1392076 - 1392525 ;
charset contig66800 = 1392526 - 1392675 ;
charset contig66809 = 1392676 - 1392975 ;
charset contig66813 = 1392976 - 1393275 ;
charset contig66814 = 1393276 - 1393500 ;
charset contig66815 = 1393501 - 1393800 ;
charset contig66816 = 1393801 - 1394175 ;
charset contig66817 = 1394176 - 1394250 ;
charset contig66818 = 1394251 - 1394625 ;
charset contig66821 = 1394626 - 1394850 ;
charset contig66823 = 1394851 - 1394925 ;
charset contig66825 = 1394926 - 1395000 ;
charset contig66826 = 1395001 - 1395150 ;
charset contig66855 = 1395151 - 1395525 ;
charset contig66856 = 1395526 - 1395675 ;
charset contig66857 = 1395676 - 1395900 ;
charset contig66858 = 1395901 - 1396350 ;
charset contig66859 = 1396351 - 1396800 ;
charset contig66860 = 1396801 - 1397550 ;
charset contig66861 = 1397551 - 1398375 ;
charset contig66863 = 1398376 - 1398675 ;
charset contig66866 = 1398676 - 1399050 ;
charset contig66868 = 1399051 - 1399425 ;
charset contig66870 = 1399426 - 1399650 ;
charset contig66871 = 1399651 - 1400025 ;
charset contig66872 = 1400026 - 1400250 ;
charset contig66891 = 1400251 - 1400325 ;
charset contig66894 = 1400326 - 1400400 ;
charset contig66895 = 1400401 - 1400550 ;
charset contig66896 = 1400551 - 1401075 ;
charset contig66897 = 1401076 - 1401300 ;
charset contig66899 = 1401301 - 1401375 ;
charset contig66900 = 1401376 - 1401450 ;
charset contig66901 = 1401451 - 1401525 ;
charset contig66904 = 1401526 - 1401825 ;
charset contig66906 = 1401826 - 1401975 ;
charset contig66908 = 1401976 - 1402200 ;
charset contig66909 = 1402201 - 1402500 ;
charset contig66910 = 1402501 - 1402875 ;
charset contig66911 = 1402876 - 1403175 ;
charset contig66918 = 1403176 - 1403775 ;
charset contig66925 = 1403776 - 1404300 ;
charset contig66934 = 1404301 - 1404375 ;
charset contig66941 = 1404376 - 1404450 ;
charset contig66950 = 1404451 - 1404750 ;
charset contig66952 = 1404751 - 1404825 ;
charset contig66953 = 1404826 - 1405650 ;
charset contig66954 = 1405651 - 1406175 ;
charset contig66955 = 1406176 - 1407000 ;
charset contig66956 = 1407001 - 1407225 ;
charset contig66957 = 1407226 - 1407300 ;
charset contig66958 = 1407301 - 1407825 ;
charset contig66960 = 1407826 - 1408125 ;
charset contig66961 = 1408126 - 1408200 ;
charset contig66962 = 1408201 - 1408725 ;
charset contig66966 = 1408726 - 1409775 ;
charset contig66967 = 1409776 - 1409850 ;
charset contig66968 = 1409851 - 1410300 ;
charset contig66969 = 1410301 - 1410375 ;
charset contig66970 = 1410376 - 1410525 ;
charset contig66971 = 1410526 - 1410825 ;
charset contig66972 = 1410826 - 1411125 ;
charset contig66973 = 1411126 - 1411650 ;
charset contig66974 = 1411651 - 1411875 ;
charset contig66977 = 1411876 - 1412100 ;
charset contig66978 = 1412101 - 1412400 ;
charset contig66982 = 1412401 - 1413075 ;
charset contig66987 = 1413076 - 1413150 ;
charset contig66988 = 1413151 - 1413450 ;
charset contig66989 = 1413451 - 1413525 ;
charset contig66990 = 1413526 - 1413675 ;
charset contig67000 = 1413676 - 1413750 ;
charset contig67001 = 1413751 - 1414200 ;
charset contig67002 = 1414201 - 1414350 ;
charset contig67003 = 1414351 - 1414425 ;
charset contig67004 = 1414426 - 1414500 ;
charset contig67005 = 1414501 - 1415025 ;
charset contig67006 = 1415026 - 1415100 ;
charset contig67007 = 1415101 - 1415475 ;
charset contig67008 = 1415476 - 1415775 ;
charset contig67023 = 1415776 - 1416000 ;
charset contig67033 = 1416001 - 1416075 ;
charset contig67053 = 1416076 - 1416225 ;
charset contig67054 = 1416226 - 1416450 ;
charset contig67055 = 1416451 - 1416675 ;
charset contig67056 = 1416676 - 1417500 ;
charset contig67058 = 1417501 - 1417575 ;
charset contig67068 = 1417576 - 1417725 ;
charset contig67069 = 1417726 - 1417950 ;
charset contig67070 = 1417951 - 1418475 ;
charset contig67072 = 1418476 - 1418925 ;
charset contig67073 = 1418926 - 1419150 ;
charset contig67074 = 1419151 - 1419225 ;
charset contig67084 = 1419226 - 1419375 ;
charset contig67087 = 1419376 - 1419750 ;
charset contig67094 = 1419751 - 1420125 ;
charset contig67095 = 1420126 - 1420200 ;
charset contig67101 = 1420201 - 1420500 ;
charset contig67102 = 1420501 - 1420575 ;
charset contig67103 = 1420576 - 1420725 ;
charset contig67104 = 1420726 - 1420800 ;
charset contig67105 = 1420801 - 1421400 ;
charset contig67110 = 1421401 - 1421550 ;
charset contig67113 = 1421551 - 1421700 ;
charset contig67114 = 1421701 - 1421850 ;
charset contig67115 = 1421851 - 1422225 ;
charset contig67116 = 1422226 - 1422450 ;
charset contig67119 = 1422451 - 1422600 ;
charset contig67120 = 1422601 - 1422675 ;
charset contig67121 = 1422676 - 1422975 ;
charset contig67122 = 1422976 - 1423275 ;
charset contig67123 = 1423276 - 1423800 ;
charset contig67128 = 1423801 - 1423950 ;
charset contig67129 = 1423951 - 1424175 ;
charset contig67130 = 1424176 - 1424400 ;
charset contig67131 = 1424401 - 1424475 ;
charset contig67135 = 1424476 - 1424775 ;
charset contig67136 = 1424776 - 1424850 ;
charset contig67163 = 1424851 - 1425075 ;
charset contig67164 = 1425076 - 1425225 ;
charset contig67165 = 1425226 - 1425450 ;
charset contig67166 = 1425451 - 1425675 ;
charset contig67169 = 1425676 - 1425750 ;
charset contig67182 = 1425751 - 1425975 ;
charset contig67183 = 1425976 - 1426425 ;
charset contig67184 = 1426426 - 1426575 ;
charset contig67185 = 1426576 - 1426800 ;
charset contig67187 = 1426801 - 1427025 ;
charset contig67189 = 1427026 - 1427100 ;
charset contig67190 = 1427101 - 1427175 ;
charset contig67191 = 1427176 - 1427325 ;
charset contig67195 = 1427326 - 1427625 ;
charset contig67200 = 1427626 - 1427700 ;
charset contig67201 = 1427701 - 1427775 ;
charset contig67211 = 1427776 - 1427925 ;
charset contig67214 = 1427926 - 1428075 ;
charset contig67215 = 1428076 - 1428225 ;
charset contig67224 = 1428226 - 1428450 ;
charset contig67225 = 1428451 - 1428525 ;
charset contig67226 = 1428526 - 1428600 ;
charset contig67229 = 1428601 - 1428750 ;
charset contig67230 = 1428751 - 1429500 ;
charset contig67233 = 1429501 - 1429875 ;
charset contig67234 = 1429876 - 1430175 ;
charset contig67236 = 1430176 - 1430250 ;
charset contig67237 = 1430251 - 1430625 ;
charset contig67238 = 1430626 - 1431000 ;
charset contig67240 = 1431001 - 1431075 ;
charset contig67241 = 1431076 - 1431375 ;
charset contig67258 = 1431376 - 1431450 ;
charset contig67260 = 1431451 - 1431750 ;
charset contig67261 = 1431751 - 1432125 ;
charset contig67264 = 1432126 - 1432500 ;
charset contig67265 = 1432501 - 1432725 ;
charset contig67267 = 1432726 - 1432800 ;
charset contig67278 = 1432801 - 1433475 ;
charset contig67284 = 1433476 - 1433700 ;
charset contig67286 = 1433701 - 1433775 ;
charset contig67287 = 1433776 - 1433925 ;
charset contig67291 = 1433926 - 1434150 ;
charset contig67292 = 1434151 - 1434450 ;
charset contig67295 = 1434451 - 1434525 ;
charset contig67296 = 1434526 - 1434600 ;
charset contig67297 = 1434601 - 1435200 ;
charset contig67298 = 1435201 - 1435425 ;
charset contig67299 = 1435426 - 1435800 ;
charset contig67306 = 1435801 - 1436175 ;
charset contig67307 = 1436176 - 1436325 ;
charset contig67309 = 1436326 - 1436400 ;
charset contig67310 = 1436401 - 1436550 ;
charset contig67311 = 1436551 - 1436925 ;
charset contig67312 = 1436926 - 1437000 ;
charset contig67313 = 1437001 - 1437225 ;
charset contig67314 = 1437226 - 1437300 ;
charset contig67316 = 1437301 - 1437450 ;
charset contig67326 = 1437451 - 1437525 ;
charset contig67331 = 1437526 - 1437825 ;
charset contig67333 = 1437826 - 1437900 ;
charset contig67335 = 1437901 - 1437975 ;
charset contig67337 = 1437976 - 1438050 ;
charset contig67339 = 1438051 - 1438200 ;
charset contig67341 = 1438201 - 1438725 ;
charset contig67342 = 1438726 - 1438800 ;
charset contig67346 = 1438801 - 1439175 ;
charset contig67349 = 1439176 - 1439250 ;
charset contig67350 = 1439251 - 1439325 ;
charset contig67351 = 1439326 - 1439400 ;
charset contig67352 = 1439401 - 1439475 ;
charset contig67354 = 1439476 - 1440300 ;
charset contig67355 = 1440301 - 1440375 ;
charset contig67360 = 1440376 - 1441125 ;
charset contig67361 = 1441126 - 1441275 ;
charset contig67362 = 1441276 - 1441575 ;
charset contig67363 = 1441576 - 1441650 ;
charset contig67367 = 1441651 - 1442400 ;
charset contig67369 = 1442401 - 1442625 ;
charset contig67370 = 1442626 - 1442775 ;
charset contig67374 = 1442776 - 1443150 ;
charset contig67375 = 1443151 - 1443300 ;
charset contig67378 = 1443301 - 1443825 ;
charset contig67381 = 1443826 - 1444200 ;
charset contig67395 = 1444201 - 1444350 ;
charset contig67396 = 1444351 - 1444725 ;
charset contig67398 = 1444726 - 1444950 ;
charset contig67401 = 1444951 - 1445175 ;
charset contig67406 = 1445176 - 1445550 ;
charset contig67408 = 1445551 - 1445925 ;
charset contig67409 = 1445926 - 1446150 ;
charset contig67413 = 1446151 - 1446375 ;
charset contig67415 = 1446376 - 1446750 ;
charset contig67416 = 1446751 - 1446975 ;
charset contig67429 = 1446976 - 1447200 ;
charset contig67430 = 1447201 - 1447275 ;
charset contig67431 = 1447276 - 1447350 ;
charset contig67432 = 1447351 - 1447575 ;
charset contig67433 = 1447576 - 1447725 ;
charset contig67434 = 1447726 - 1447800 ;
charset contig67435 = 1447801 - 1448175 ;
charset contig67437 = 1448176 - 1448475 ;
charset contig67438 = 1448476 - 1448700 ;
charset contig67444 = 1448701 - 1448925 ;
charset contig67445 = 1448926 - 1449000 ;
charset contig67453 = 1449001 - 1449075 ;
charset contig67454 = 1449076 - 1449375 ;
charset contig67456 = 1449376 - 1449525 ;
charset contig67457 = 1449526 - 1449675 ;
charset contig67461 = 1449676 - 1449750 ;
charset contig67463 = 1449751 - 1449900 ;
charset contig67470 = 1449901 - 1450125 ;
charset contig67471 = 1450126 - 1450725 ;
charset contig67473 = 1450726 - 1450875 ;
charset contig67474 = 1450876 - 1451025 ;
charset contig67485 = 1451026 - 1451475 ;
charset contig67488 = 1451476 - 1451925 ;
charset contig67489 = 1451926 - 1452225 ;
charset contig67494 = 1452226 - 1452750 ;
charset contig67499 = 1452751 - 1452825 ;
charset contig67501 = 1452826 - 1453500 ;
charset contig67502 = 1453501 - 1453725 ;
charset contig67505 = 1453726 - 1453800 ;
charset contig67512 = 1453801 - 1454175 ;
charset contig67520 = 1454176 - 1454625 ;
charset contig67521 = 1454626 - 1455000 ;
charset contig67526 = 1455001 - 1455150 ;
charset contig67527 = 1455151 - 1455450 ;
charset contig67528 = 1455451 - 1455750 ;
charset contig67529 = 1455751 - 1455825 ;
charset contig67533 = 1455826 - 1456050 ;
charset contig67534 = 1456051 - 1456200 ;
charset contig67536 = 1456201 - 1456275 ;
charset contig67538 = 1456276 - 1456350 ;
charset contig67539 = 1456351 - 1456425 ;
charset contig67540 = 1456426 - 1456875 ;
charset contig67555 = 1456876 - 1456950 ;
charset contig67560 = 1456951 - 1457175 ;
charset contig67561 = 1457176 - 1457475 ;
charset contig67565 = 1457476 - 1457775 ;
charset contig67566 = 1457776 - 1457925 ;
charset contig67570 = 1457926 - 1458225 ;
charset contig67572 = 1458226 - 1458300 ;
charset contig67573 = 1458301 - 1458525 ;
charset contig67575 = 1458526 - 1458675 ;
charset contig67576 = 1458676 - 1459050 ;
charset contig67577 = 1459051 - 1459200 ;
charset contig67580 = 1459201 - 1459500 ;
charset contig67581 = 1459501 - 1459875 ;
charset contig67582 = 1459876 - 1460100 ;
charset contig67584 = 1460101 - 1460175 ;
charset contig67585 = 1460176 - 1460400 ;
charset contig67586 = 1460401 - 1460550 ;
charset contig67587 = 1460551 - 1460775 ;
charset contig67588 = 1460776 - 1460925 ;
charset contig67589 = 1460926 - 1461000 ;
charset contig67590 = 1461001 - 1461150 ;
charset contig67592 = 1461151 - 1461375 ;
charset contig67593 = 1461376 - 1461525 ;
charset contig67594 = 1461526 - 1461825 ;
charset contig67595 = 1461826 - 1462050 ;
charset contig67596 = 1462051 - 1462800 ;
charset contig67597 = 1462801 - 1463100 ;
charset contig67598 = 1463101 - 1463175 ;
charset contig67599 = 1463176 - 1463250 ;
charset contig67602 = 1463251 - 1463550 ;
charset contig67610 = 1463551 - 1463775 ;
charset contig67611 = 1463776 - 1464225 ;
charset contig67612 = 1464226 - 1464375 ;
charset contig67613 = 1464376 - 1464825 ;
charset contig67614 = 1464826 - 1465200 ;
charset contig67615 = 1465201 - 1465575 ;
charset contig67639 = 1465576 - 1465875 ;
charset contig67641 = 1465876 - 1465950 ;
charset contig67642 = 1465951 - 1466100 ;
charset contig67643 = 1466101 - 1466325 ;
charset contig67644 = 1466326 - 1466400 ;
charset contig67645 = 1466401 - 1466625 ;
charset contig67646 = 1466626 - 1466700 ;
charset contig67647 = 1466701 - 1466775 ;
charset contig67655 = 1466776 - 1467375 ;
charset contig67659 = 1467376 - 1467675 ;
charset contig67661 = 1467676 - 1467975 ;
charset contig67664 = 1467976 - 1468125 ;
charset contig67665 = 1468126 - 1468425 ;
charset contig67666 = 1468426 - 1468725 ;
charset contig67683 = 1468726 - 1468875 ;
charset contig67686 = 1468876 - 1469025 ;
charset contig67691 = 1469026 - 1469100 ;
charset contig67694 = 1469101 - 1469400 ;
charset contig67715 = 1469401 - 1469625 ;
charset contig67734 = 1469626 - 1469775 ;
charset contig67735 = 1469776 - 1469925 ;
charset contig67736 = 1469926 - 1470075 ;
charset contig67737 = 1470076 - 1470225 ;
charset contig67738 = 1470226 - 1470300 ;
charset contig67739 = 1470301 - 1470525 ;
charset contig67742 = 1470526 - 1470600 ;
charset contig67748 = 1470601 - 1470675 ;
charset contig67751 = 1470676 - 1471350 ;
charset contig67754 = 1471351 - 1471875 ;
charset contig67755 = 1471876 - 1472400 ;
charset contig67758 = 1472401 - 1472700 ;
charset contig67759 = 1472701 - 1473375 ;
charset contig67760 = 1473376 - 1473525 ;
charset contig67761 = 1473526 - 1473675 ;
charset contig67769 = 1473676 - 1473900 ;
charset contig67770 = 1473901 - 1474275 ;
charset contig67775 = 1474276 - 1474425 ;
charset contig67776 = 1474426 - 1474725 ;
charset contig67777 = 1474726 - 1474800 ;
charset contig67778 = 1474801 - 1475025 ;
charset contig67781 = 1475026 - 1475250 ;
charset contig67783 = 1475251 - 1475400 ;
charset contig67784 = 1475401 - 1476225 ;
charset contig67787 = 1476226 - 1476375 ;
charset contig67788 = 1476376 - 1477050 ;
charset contig67789 = 1477051 - 1477200 ;
charset contig67791 = 1477201 - 1477350 ;
charset contig67792 = 1477351 - 1477725 ;
charset contig67793 = 1477726 - 1477950 ;
charset contig67794 = 1477951 - 1478100 ;
charset contig67795 = 1478101 - 1478250 ;
charset contig67796 = 1478251 - 1478325 ;
charset contig67797 = 1478326 - 1478475 ;
charset contig67798 = 1478476 - 1478700 ;
charset contig67799 = 1478701 - 1479150 ;
charset contig67800 = 1479151 - 1479225 ;
charset contig67811 = 1479226 - 1479375 ;
charset contig67819 = 1479376 - 1479450 ;
charset contig67821 = 1479451 - 1479600 ;
charset contig67833 = 1479601 - 1479750 ;
charset contig67834 = 1479751 - 1479825 ;
charset contig67835 = 1479826 - 1479900 ;
charset contig67841 = 1479901 - 1479975 ;
charset contig67843 = 1479976 - 1480200 ;
charset contig67844 = 1480201 - 1480575 ;
charset contig67847 = 1480576 - 1480725 ;
charset contig67850 = 1480726 - 1480950 ;
charset contig67858 = 1480951 - 1481250 ;
charset contig67859 = 1481251 - 1481475 ;
charset contig67860 = 1481476 - 1481700 ;
charset contig67861 = 1481701 - 1481925 ;
charset contig67862 = 1481926 - 1482000 ;
charset contig67872 = 1482001 - 1482300 ;
charset contig67873 = 1482301 - 1482525 ;
charset contig67874 = 1482526 - 1482600 ;
charset contig67875 = 1482601 - 1482750 ;
charset contig67880 = 1482751 - 1482825 ;
charset contig67883 = 1482826 - 1483275 ;
charset contig67884 = 1483276 - 1483350 ;
charset contig67894 = 1483351 - 1483650 ;
charset contig67895 = 1483651 - 1483950 ;
charset contig67899 = 1483951 - 1484025 ;
charset contig67900 = 1484026 - 1484250 ;
charset contig67901 = 1484251 - 1484325 ;
charset contig67903 = 1484326 - 1484625 ;
charset contig67907 = 1484626 - 1484700 ;
charset contig67908 = 1484701 - 1485150 ;
charset contig67910 = 1485151 - 1485225 ;
charset contig67914 = 1485226 - 1485300 ;
charset contig67915 = 1485301 - 1485450 ;
charset contig67916 = 1485451 - 1485600 ;
charset contig67917 = 1485601 - 1485750 ;
charset contig67918 = 1485751 - 1485900 ;
charset contig67919 = 1485901 - 1485975 ;
charset contig67921 = 1485976 - 1486425 ;
charset contig67922 = 1486426 - 1486575 ;
charset contig67924 = 1486576 - 1486650 ;
charset contig67925 = 1486651 - 1486725 ;
charset contig67928 = 1486726 - 1487025 ;
charset contig67929 = 1487026 - 1487175 ;
charset contig67930 = 1487176 - 1487550 ;
charset contig67931 = 1487551 - 1487700 ;
charset contig67932 = 1487701 - 1487775 ;
charset contig67937 = 1487776 - 1487850 ;
charset contig67940 = 1487851 - 1487925 ;
charset contig67942 = 1487926 - 1488600 ;
charset contig67943 = 1488601 - 1488750 ;
charset contig67945 = 1488751 - 1489200 ;
charset contig67946 = 1489201 - 1489650 ;
charset contig67949 = 1489651 - 1489800 ;
charset contig67951 = 1489801 - 1489950 ;
charset contig67953 = 1489951 - 1490175 ;
charset contig67954 = 1490176 - 1490250 ;
charset contig67960 = 1490251 - 1490475 ;
charset contig67962 = 1490476 - 1490550 ;
charset contig67963 = 1490551 - 1490700 ;
charset contig67978 = 1490701 - 1490925 ;
charset contig67979 = 1490926 - 1491075 ;
charset contig67980 = 1491076 - 1491375 ;
charset contig67981 = 1491376 - 1491975 ;
charset contig67983 = 1491976 - 1492275 ;
charset contig67984 = 1492276 - 1492350 ;
charset contig67985 = 1492351 - 1492500 ;
charset contig67986 = 1492501 - 1492575 ;
charset contig67990 = 1492576 - 1492650 ;
charset contig67994 = 1492651 - 1492800 ;
charset contig67995 = 1492801 - 1493700 ;
charset contig67996 = 1493701 - 1494150 ;
charset contig67997 = 1494151 - 1494375 ;
charset contig68006 = 1494376 - 1494750 ;
charset contig68008 = 1494751 - 1494900 ;
charset contig68009 = 1494901 - 1495050 ;
charset contig68010 = 1495051 - 1495275 ;
charset contig68011 = 1495276 - 1495500 ;
charset contig68012 = 1495501 - 1495575 ;
charset contig68021 = 1495576 - 1495725 ;
charset contig68022 = 1495726 - 1496100 ;
charset contig68023 = 1496101 - 1496400 ;
charset contig68025 = 1496401 - 1496550 ;
charset contig68026 = 1496551 - 1496775 ;
charset contig68029 = 1496776 - 1496850 ;
charset contig68030 = 1496851 - 1497075 ;
charset contig68035 = 1497076 - 1497150 ;
charset contig68036 = 1497151 - 1497525 ;
charset contig68037 = 1497526 - 1497750 ;
charset contig68040 = 1497751 - 1497975 ;
charset contig68041 = 1497976 - 1498050 ;
charset contig68042 = 1498051 - 1498200 ;
charset contig68043 = 1498201 - 1498275 ;
charset contig68055 = 1498276 - 1498350 ;
charset contig68056 = 1498351 - 1498500 ;
charset contig68057 = 1498501 - 1498650 ;
charset contig68058 = 1498651 - 1499025 ;
charset contig68059 = 1499026 - 1499625 ;
charset contig68067 = 1499626 - 1499700 ;
charset contig68068 = 1499701 - 1499925 ;
charset contig68069 = 1499926 - 1500225 ;
charset contig68072 = 1500226 - 1500675 ;
charset contig68073 = 1500676 - 1500750 ;
charset contig68081 = 1500751 - 1500975 ;
charset contig68082 = 1500976 - 1501050 ;
charset contig68083 = 1501051 - 1501125 ;
charset contig68084 = 1501126 - 1501275 ;
charset contig68090 = 1501276 - 1501725 ;
charset contig68108 = 1501726 - 1502250 ;
charset contig68111 = 1502251 - 1502325 ;
charset contig68112 = 1502326 - 1502475 ;
charset contig68114 = 1502476 - 1502550 ;
charset contig68120 = 1502551 - 1502625 ;
charset contig68121 = 1502626 - 1502925 ;
charset contig68123 = 1502926 - 1503000 ;
charset contig68124 = 1503001 - 1503300 ;
charset contig68127 = 1503301 - 1503525 ;
charset contig68128 = 1503526 - 1503675 ;
charset contig68131 = 1503676 - 1503750 ;
charset contig68132 = 1503751 - 1503900 ;
charset contig68137 = 1503901 - 1503975 ;
charset contig68138 = 1503976 - 1504125 ;
charset contig68141 = 1504126 - 1504200 ;
charset contig68144 = 1504201 - 1504275 ;
charset contig68145 = 1504276 - 1504350 ;
charset contig68146 = 1504351 - 1504500 ;
charset contig68148 = 1504501 - 1504650 ;
charset contig68149 = 1504651 - 1505025 ;
charset contig68152 = 1505026 - 1505175 ;
charset contig68154 = 1505176 - 1505550 ;
charset contig68155 = 1505551 - 1505700 ;
charset contig68156 = 1505701 - 1506375 ;
charset contig68157 = 1506376 - 1506525 ;
charset contig68158 = 1506526 - 1507425 ;
charset contig68159 = 1507426 - 1507500 ;
charset contig68160 = 1507501 - 1507575 ;
charset contig68161 = 1507576 - 1507725 ;
charset contig68169 = 1507726 - 1507875 ;
charset contig68170 = 1507876 - 1507950 ;
charset contig68171 = 1507951 - 1508025 ;
charset contig68172 = 1508026 - 1508250 ;
charset contig68173 = 1508251 - 1508325 ;
charset contig68178 = 1508326 - 1508775 ;
charset contig68185 = 1508776 - 1508925 ;
charset contig68186 = 1508926 - 1509450 ;
charset contig68187 = 1509451 - 1509675 ;
charset contig68191 = 1509676 - 1509750 ;
charset contig68193 = 1509751 - 1509825 ;
charset contig68196 = 1509826 - 1509900 ;
charset contig68199 = 1509901 - 1510050 ;
charset contig68200 = 1510051 - 1510200 ;
charset contig68201 = 1510201 - 1510350 ;
charset contig68202 = 1510351 - 1510575 ;
charset contig68203 = 1510576 - 1510950 ;
charset contig68205 = 1510951 - 1511025 ;
charset contig68208 = 1511026 - 1511100 ;
charset contig68210 = 1511101 - 1511250 ;
charset contig68211 = 1511251 - 1511325 ;
charset contig68213 = 1511326 - 1511400 ;
charset contig68215 = 1511401 - 1511475 ;
charset contig68221 = 1511476 - 1511625 ;
charset contig68225 = 1511626 - 1512450 ;
charset contig68232 = 1512451 - 1512675 ;
charset contig68234 = 1512676 - 1512750 ;
charset contig68237 = 1512751 - 1513050 ;
charset contig68240 = 1513051 - 1513200 ;
charset contig68243 = 1513201 - 1513275 ;
charset contig68244 = 1513276 - 1513725 ;
charset contig68246 = 1513726 - 1513800 ;
charset contig68250 = 1513801 - 1513875 ;
charset contig68252 = 1513876 - 1514025 ;
charset contig68254 = 1514026 - 1514100 ;
charset contig68258 = 1514101 - 1514175 ;
charset contig68259 = 1514176 - 1514700 ;
charset contig68260 = 1514701 - 1514850 ;
charset contig68261 = 1514851 - 1514925 ;
charset contig68264 = 1514926 - 1515075 ;
charset contig68267 = 1515076 - 1515150 ;
charset contig68268 = 1515151 - 1515225 ;
charset contig68287 = 1515226 - 1515450 ;
charset contig68290 = 1515451 - 1515825 ;
charset contig68294 = 1515826 - 1516650 ;
charset contig68295 = 1516651 - 1516800 ;
charset contig68296 = 1516801 - 1517250 ;
charset contig68301 = 1517251 - 1517400 ;
charset contig68302 = 1517401 - 1517550 ;
charset contig68314 = 1517551 - 1517625 ;
charset contig68316 = 1517626 - 1517775 ;
charset contig68318 = 1517776 - 1517925 ;
charset contig68325 = 1517926 - 1518225 ;
charset contig68326 = 1518226 - 1518300 ;
charset contig68327 = 1518301 - 1518750 ;
charset contig68328 = 1518751 - 1518825 ;
charset contig68329 = 1518826 - 1518975 ;
charset contig68330 = 1518976 - 1519050 ;
charset contig68331 = 1519051 - 1519950 ;
charset contig68334 = 1519951 - 1520175 ;
charset contig68336 = 1520176 - 1520325 ;
charset contig68338 = 1520326 - 1520475 ;
charset contig68345 = 1520476 - 1520550 ;
charset contig68346 = 1520551 - 1520925 ;
charset contig68347 = 1520926 - 1521000 ;
charset contig68348 = 1521001 - 1521600 ;
charset contig68349 = 1521601 - 1521750 ;
charset contig68351 = 1521751 - 1522350 ;
charset contig68353 = 1522351 - 1522500 ;
charset contig68354 = 1522501 - 1522575 ;
charset contig68355 = 1522576 - 1522725 ;
charset contig68357 = 1522726 - 1522875 ;
charset contig68362 = 1522876 - 1522950 ;
charset contig68367 = 1522951 - 1523100 ;
charset contig68370 = 1523101 - 1523250 ;
charset contig68371 = 1523251 - 1523400 ;
charset contig68372 = 1523401 - 1523475 ;
charset contig68373 = 1523476 - 1523625 ;
charset contig68376 = 1523626 - 1523700 ;
charset contig68378 = 1523701 - 1523850 ;
charset contig68381 = 1523851 - 1524000 ;
charset contig68389 = 1524001 - 1524225 ;
charset contig68390 = 1524226 - 1524375 ;
charset contig68401 = 1524376 - 1524600 ;
charset contig68402 = 1524601 - 1524675 ;
charset contig68403 = 1524676 - 1524825 ;
charset contig68409 = 1524826 - 1525500 ;
charset contig68414 = 1525501 - 1525575 ;
charset contig68415 = 1525576 - 1525800 ;
charset contig68422 = 1525801 - 1526025 ;
charset contig68423 = 1526026 - 1526175 ;
charset contig68434 = 1526176 - 1526325 ;
charset contig68438 = 1526326 - 1526475 ;
charset contig68444 = 1526476 - 1526550 ;
charset contig68449 = 1526551 - 1526700 ;
charset contig68450 = 1526701 - 1526775 ;
charset contig68451 = 1526776 - 1526850 ;
charset contig68457 = 1526851 - 1527075 ;
charset contig68458 = 1527076 - 1527225 ;
charset contig68459 = 1527226 - 1527300 ;
charset contig68465 = 1527301 - 1527375 ;
charset contig68468 = 1527376 - 1527525 ;
charset contig68469 = 1527526 - 1527675 ;
charset contig68471 = 1527676 - 1527750 ;
charset contig68473 = 1527751 - 1528275 ;
charset contig68474 = 1528276 - 1528425 ;
charset contig68475 = 1528426 - 1528575 ;
charset contig68476 = 1528576 - 1528650 ;
charset contig68477 = 1528651 - 1529025 ;
charset contig68479 = 1529026 - 1529175 ;
charset contig68480 = 1529176 - 1529775 ;
charset contig68486 = 1529776 - 1530000 ;
charset contig68487 = 1530001 - 1530075 ;
charset contig68490 = 1530076 - 1530225 ;
charset contig68491 = 1530226 - 1530300 ;
charset contig68493 = 1530301 - 1530525 ;
charset contig68498 = 1530526 - 1530675 ;
charset contig68500 = 1530676 - 1530750 ;
charset contig68501 = 1530751 - 1530825 ;
charset contig68502 = 1530826 - 1530900 ;
charset contig68517 = 1530901 - 1531425 ;
charset contig68537 = 1531426 - 1531500 ;
charset contig68539 = 1531501 - 1531575 ;
charset contig68541 = 1531576 - 1532100 ;
charset contig68545 = 1532101 - 1532400 ;
charset contig68546 = 1532401 - 1532700 ;
charset contig68548 = 1532701 - 1533075 ;
charset contig68549 = 1533076 - 1533375 ;
charset contig68559 = 1533376 - 1533450 ;
charset contig68560 = 1533451 - 1533525 ;
charset contig68561 = 1533526 - 1533675 ;
charset contig68571 = 1533676 - 1533900 ;
charset contig68573 = 1533901 - 1533975 ;
charset contig68577 = 1533976 - 1534125 ;
charset contig68578 = 1534126 - 1534200 ;
charset contig68580 = 1534201 - 1534500 ;
charset contig68581 = 1534501 - 1534650 ;
charset contig68584 = 1534651 - 1534725 ;
charset contig68588 = 1534726 - 1534800 ;
charset contig68590 = 1534801 - 1535400 ;
charset contig68591 = 1535401 - 1535550 ;
charset contig68592 = 1535551 - 1535625 ;
charset contig68594 = 1535626 - 1535700 ;
charset contig68595 = 1535701 - 1535850 ;
charset contig68596 = 1535851 - 1536075 ;
charset contig68597 = 1536076 - 1536225 ;
charset contig68598 = 1536226 - 1536450 ;
charset contig68606 = 1536451 - 1536600 ;
charset contig68608 = 1536601 - 1536675 ;
charset contig68609 = 1536676 - 1536825 ;
charset contig68611 = 1536826 - 1537125 ;
charset contig68612 = 1537126 - 1537200 ;
charset contig68614 = 1537201 - 1537275 ;
charset contig68616 = 1537276 - 1537350 ;
charset contig68618 = 1537351 - 1537875 ;
charset contig68619 = 1537876 - 1537950 ;
charset contig68620 = 1537951 - 1538025 ;
charset contig68625 = 1538026 - 1538400 ;
charset contig68626 = 1538401 - 1538550 ;
charset contig68627 = 1538551 - 1538700 ;
charset contig68629 = 1538701 - 1539075 ;
charset contig68632 = 1539076 - 1539375 ;
charset contig68633 = 1539376 - 1540125 ;
charset contig68634 = 1540126 - 1540350 ;
charset contig68635 = 1540351 - 1540500 ;
charset contig68638 = 1540501 - 1540575 ;
charset contig68643 = 1540576 - 1540650 ;
charset contig68644 = 1540651 - 1540875 ;
charset contig68645 = 1540876 - 1540950 ;
charset contig68646 = 1540951 - 1541175 ;
charset contig68651 = 1541176 - 1541400 ;
charset contig68659 = 1541401 - 1541700 ;
charset contig68662 = 1541701 - 1541775 ;
charset contig68666 = 1541776 - 1541850 ;
charset contig68667 = 1541851 - 1542075 ;
charset contig68668 = 1542076 - 1542300 ;
charset contig68669 = 1542301 - 1542375 ;
charset contig68670 = 1542376 - 1542525 ;
charset contig68672 = 1542526 - 1542900 ;
charset contig68673 = 1542901 - 1543125 ;
charset contig68674 = 1543126 - 1543500 ;
charset contig68678 = 1543501 - 1543575 ;
charset contig68679 = 1543576 - 1543875 ;
charset contig68680 = 1543876 - 1544025 ;
charset contig68687 = 1544026 - 1544100 ;
charset contig68688 = 1544101 - 1544625 ;
charset contig68689 = 1544626 - 1545075 ;
charset contig68697 = 1545076 - 1545150 ;
charset contig68702 = 1545151 - 1545225 ;
charset contig68704 = 1545226 - 1545375 ;
charset contig68705 = 1545376 - 1545825 ;
charset contig68707 = 1545826 - 1545975 ;
charset contig68708 = 1545976 - 1546125 ;
charset contig68709 = 1546126 - 1546200 ;
charset contig68712 = 1546201 - 1546275 ;
charset contig68715 = 1546276 - 1546350 ;
charset contig68733 = 1546351 - 1546650 ;
charset contig68736 = 1546651 - 1546725 ;
charset contig68740 = 1546726 - 1546950 ;
charset contig68741 = 1546951 - 1547025 ;
charset contig68744 = 1547026 - 1547400 ;
charset contig68754 = 1547401 - 1547625 ;
charset contig68755 = 1547626 - 1547850 ;
charset contig68756 = 1547851 - 1547925 ;
charset contig68757 = 1547926 - 1548300 ;
charset contig68760 = 1548301 - 1548675 ;
charset contig68762 = 1548676 - 1548900 ;
charset contig68763 = 1548901 - 1548975 ;
charset contig68764 = 1548976 - 1549275 ;
charset contig68765 = 1549276 - 1549425 ;
charset contig68769 = 1549426 - 1549500 ;
charset contig68770 = 1549501 - 1549650 ;
charset contig68771 = 1549651 - 1549800 ;
charset contig68772 = 1549801 - 1549950 ;
charset contig68774 = 1549951 - 1550025 ;
charset contig68778 = 1550026 - 1550100 ;
charset contig68779 = 1550101 - 1550400 ;
charset contig68781 = 1550401 - 1550475 ;
charset contig68782 = 1550476 - 1550550 ;
charset contig68791 = 1550551 - 1550775 ;
charset contig68792 = 1550776 - 1550925 ;
charset contig68793 = 1550926 - 1551225 ;
charset contig68794 = 1551226 - 1551525 ;
charset contig68795 = 1551526 - 1551600 ;
charset contig68796 = 1551601 - 1551825 ;
charset contig68798 = 1551826 - 1551900 ;
charset contig68799 = 1551901 - 1551975 ;
charset contig68802 = 1551976 - 1552050 ;
charset contig68804 = 1552051 - 1552125 ;
charset contig68806 = 1552126 - 1552575 ;
charset contig68807 = 1552576 - 1552800 ;
charset contig68808 = 1552801 - 1552875 ;
charset contig68809 = 1552876 - 1553250 ;
charset contig68810 = 1553251 - 1553325 ;
charset contig68811 = 1553326 - 1553475 ;
charset contig68812 = 1553476 - 1553775 ;
charset contig68817 = 1553776 - 1553850 ;
charset contig68818 = 1553851 - 1554075 ;
charset contig68819 = 1554076 - 1554600 ;
charset contig68824 = 1554601 - 1554675 ;
charset contig68829 = 1554676 - 1555500 ;
charset contig68830 = 1555501 - 1555650 ;
charset contig68835 = 1555651 - 1556100 ;
charset contig68836 = 1556101 - 1556175 ;
charset contig68837 = 1556176 - 1556325 ;
charset contig68839 = 1556326 - 1556550 ;
charset contig68842 = 1556551 - 1556625 ;
charset contig68843 = 1556626 - 1556850 ;
charset contig68844 = 1556851 - 1557075 ;
charset contig68845 = 1557076 - 1557675 ;
charset contig68847 = 1557676 - 1557825 ;
charset contig68849 = 1557826 - 1557975 ;
charset contig68851 = 1557976 - 1558200 ;
charset contig68856 = 1558201 - 1558275 ;
charset contig68857 = 1558276 - 1558500 ;
charset contig68858 = 1558501 - 1558575 ;
charset contig68859 = 1558576 - 1558725 ;
charset contig68861 = 1558726 - 1558950 ;
charset contig68862 = 1558951 - 1559100 ;
charset contig68863 = 1559101 - 1559175 ;
charset contig68864 = 1559176 - 1559400 ;
charset contig68865 = 1559401 - 1559625 ;
charset contig68866 = 1559626 - 1559775 ;
charset contig68867 = 1559776 - 1560150 ;
charset contig68877 = 1560151 - 1560600 ;
charset contig68878 = 1560601 - 1561050 ;
charset contig68879 = 1561051 - 1561125 ;
charset contig68880 = 1561126 - 1561200 ;
charset contig68891 = 1561201 - 1561350 ;
charset contig68895 = 1561351 - 1561650 ;
charset contig68903 = 1561651 - 1561800 ;
charset contig68904 = 1561801 - 1561950 ;
charset contig68906 = 1561951 - 1562100 ;
charset contig68907 = 1562101 - 1562250 ;
charset contig68908 = 1562251 - 1562400 ;
charset contig68909 = 1562401 - 1562775 ;
charset contig68910 = 1562776 - 1562925 ;
charset contig68911 = 1562926 - 1563075 ;
charset contig68912 = 1563076 - 1563225 ;
charset contig68914 = 1563226 - 1563825 ;
charset contig68915 = 1563826 - 1564125 ;
charset contig68916 = 1564126 - 1564575 ;
charset contig68919 = 1564576 - 1564650 ;
charset contig68920 = 1564651 - 1565175 ;
charset contig68921 = 1565176 - 1565250 ;
charset contig68923 = 1565251 - 1565475 ;
charset contig68925 = 1565476 - 1565625 ;
charset contig68926 = 1565626 - 1565925 ;
charset contig68927 = 1565926 - 1566000 ;
charset contig68928 = 1566001 - 1566150 ;
charset contig68929 = 1566151 - 1566450 ;
charset contig68932 = 1566451 - 1567125 ;
charset contig68935 = 1567126 - 1567500 ;
charset contig68937 = 1567501 - 1567800 ;
charset contig68938 = 1567801 - 1567950 ;
charset contig68939 = 1567951 - 1568250 ;
charset contig68942 = 1568251 - 1568475 ;
charset contig68943 = 1568476 - 1568775 ;
charset contig68944 = 1568776 - 1568925 ;
charset contig68945 = 1568926 - 1569075 ;
charset contig68947 = 1569076 - 1569300 ;
charset contig68949 = 1569301 - 1569600 ;
charset contig68956 = 1569601 - 1569750 ;
charset contig68957 = 1569751 - 1569975 ;
charset contig68958 = 1569976 - 1570050 ;
charset contig68960 = 1570051 - 1570125 ;
charset contig68962 = 1570126 - 1570350 ;
charset contig68965 = 1570351 - 1570425 ;
charset contig68967 = 1570426 - 1570500 ;
charset contig68969 = 1570501 - 1570725 ;
charset contig68970 = 1570726 - 1571100 ;
charset contig68971 = 1571101 - 1571475 ;
charset contig68972 = 1571476 - 1571625 ;
charset contig68973 = 1571626 - 1572375 ;
charset contig68975 = 1572376 - 1572450 ;
charset contig68984 = 1572451 - 1572600 ;
charset contig68985 = 1572601 - 1572825 ;
charset contig68990 = 1572826 - 1572975 ;
charset contig68993 = 1572976 - 1573200 ;
charset contig68995 = 1573201 - 1573275 ;
charset contig68996 = 1573276 - 1573500 ;
charset contig68999 = 1573501 - 1573725 ;
charset contig69001 = 1573726 - 1573875 ;
charset contig69002 = 1573876 - 1574175 ;
charset contig69004 = 1574176 - 1574250 ;
charset contig69006 = 1574251 - 1574400 ;
charset contig69008 = 1574401 - 1574550 ;
charset contig69010 = 1574551 - 1574775 ;
charset contig69012 = 1574776 - 1574925 ;
charset contig69013 = 1574926 - 1575000 ;
charset contig69014 = 1575001 - 1575525 ;
charset contig69015 = 1575526 - 1575600 ;
charset contig69017 = 1575601 - 1575675 ;
charset contig69021 = 1575676 - 1575750 ;
charset contig69029 = 1575751 - 1576050 ;
charset contig69031 = 1576051 - 1576125 ;
charset contig69034 = 1576126 - 1576425 ;
charset contig69035 = 1576426 - 1576575 ;
charset contig69036 = 1576576 - 1576725 ;
charset contig69037 = 1576726 - 1577250 ;
charset contig69038 = 1577251 - 1577400 ;
charset contig69039 = 1577401 - 1577850 ;
charset contig69040 = 1577851 - 1577925 ;
charset contig69041 = 1577926 - 1578000 ;
charset contig69048 = 1578001 - 1578075 ;
charset contig69049 = 1578076 - 1578450 ;
charset contig69050 = 1578451 - 1578525 ;
charset contig69051 = 1578526 - 1578750 ;
charset contig69053 = 1578751 - 1578825 ;
charset contig69054 = 1578826 - 1579125 ;
charset contig69058 = 1579126 - 1579350 ;
charset contig69060 = 1579351 - 1579425 ;
charset contig69067 = 1579426 - 1579650 ;
charset contig69068 = 1579651 - 1580025 ;
charset contig69069 = 1580026 - 1580175 ;
charset contig69070 = 1580176 - 1580775 ;
charset contig69072 = 1580776 - 1580850 ;
charset contig69073 = 1580851 - 1580925 ;
charset contig69075 = 1580926 - 1581150 ;
charset contig69076 = 1581151 - 1581375 ;
charset contig69079 = 1581376 - 1581975 ;
charset contig69084 = 1581976 - 1582275 ;
charset contig69086 = 1582276 - 1582500 ;
charset contig69087 = 1582501 - 1582575 ;
charset contig69095 = 1582576 - 1582725 ;
charset contig69096 = 1582726 - 1582875 ;
charset contig69098 = 1582876 - 1583325 ;
charset contig69099 = 1583326 - 1583625 ;
charset contig69100 = 1583626 - 1583775 ;
charset contig69101 = 1583776 - 1583850 ;
charset contig69102 = 1583851 - 1584000 ;
charset contig69103 = 1584001 - 1584075 ;
charset contig69110 = 1584076 - 1584225 ;
charset contig69113 = 1584226 - 1584450 ;
charset contig69117 = 1584451 - 1584525 ;
charset contig69122 = 1584526 - 1584600 ;
charset contig69123 = 1584601 - 1584825 ;
charset contig69125 = 1584826 - 1585050 ;
charset contig69127 = 1585051 - 1585125 ;
charset contig69128 = 1585126 - 1585275 ;
charset contig69129 = 1585276 - 1585425 ;
charset contig69130 = 1585426 - 1585575 ;
charset contig69131 = 1585576 - 1585650 ;
charset contig69133 = 1585651 - 1585875 ;
charset contig69135 = 1585876 - 1585950 ;
charset contig69136 = 1585951 - 1586250 ;
charset contig69142 = 1586251 - 1586550 ;
charset contig69149 = 1586551 - 1586700 ;
charset contig69151 = 1586701 - 1586775 ;
charset contig69152 = 1586776 - 1587525 ;
charset contig69154 = 1587526 - 1588050 ;
charset contig69155 = 1588051 - 1588125 ;
charset contig69156 = 1588126 - 1588200 ;
charset contig69159 = 1588201 - 1588500 ;
charset contig69160 = 1588501 - 1588575 ;
charset contig69161 = 1588576 - 1588650 ;
charset contig69162 = 1588651 - 1588725 ;
charset contig69163 = 1588726 - 1588950 ;
charset contig69164 = 1588951 - 1589025 ;
charset contig69171 = 1589026 - 1589400 ;
charset contig69178 = 1589401 - 1589475 ;
charset contig69179 = 1589476 - 1589550 ;
charset contig69180 = 1589551 - 1589775 ;
charset contig69181 = 1589776 - 1590075 ;
charset contig69186 = 1590076 - 1590150 ;
charset contig69187 = 1590151 - 1590375 ;
charset contig69190 = 1590376 - 1590675 ;
charset contig69191 = 1590676 - 1590750 ;
charset contig69192 = 1590751 - 1591275 ;
charset contig69194 = 1591276 - 1591650 ;
charset contig69196 = 1591651 - 1591950 ;
charset contig69197 = 1591951 - 1592175 ;
charset contig69199 = 1592176 - 1592325 ;
charset contig69200 = 1592326 - 1592475 ;
charset contig69204 = 1592476 - 1592625 ;
charset contig69205 = 1592626 - 1592700 ;
charset contig69210 = 1592701 - 1592775 ;
charset contig69212 = 1592776 - 1592850 ;
charset contig69214 = 1592851 - 1592925 ;
charset contig69215 = 1592926 - 1593225 ;
charset contig69218 = 1593226 - 1593300 ;
charset contig69219 = 1593301 - 1593600 ;
charset contig69220 = 1593601 - 1593675 ;
charset contig69224 = 1593676 - 1593750 ;
charset contig69225 = 1593751 - 1593900 ;
charset contig69226 = 1593901 - 1593975 ;
charset contig69227 = 1593976 - 1594125 ;
charset contig69232 = 1594126 - 1594425 ;
charset contig69233 = 1594426 - 1594575 ;
charset contig69235 = 1594576 - 1594650 ;
charset contig69241 = 1594651 - 1594725 ;
charset contig69243 = 1594726 - 1594800 ;
charset contig69245 = 1594801 - 1594875 ;
charset contig69248 = 1594876 - 1594950 ;
charset contig69249 = 1594951 - 1595025 ;
charset contig69250 = 1595026 - 1595250 ;
charset contig69252 = 1595251 - 1595550 ;
charset contig69253 = 1595551 - 1595775 ;
charset contig69254 = 1595776 - 1595925 ;
charset contig69255 = 1595926 - 1596150 ;
charset contig69257 = 1596151 - 1596450 ;
charset contig69258 = 1596451 - 1596600 ;
charset contig69260 = 1596601 - 1596675 ;
charset contig69261 = 1596676 - 1596900 ;
charset contig69262 = 1596901 - 1597125 ;
charset contig69264 = 1597126 - 1597200 ;
charset contig69266 = 1597201 - 1597350 ;
charset contig69267 = 1597351 - 1597800 ;
charset contig69268 = 1597801 - 1597875 ;
charset contig69270 = 1597876 - 1598025 ;
charset contig69271 = 1598026 - 1598175 ;
charset contig69274 = 1598176 - 1598400 ;
charset contig69275 = 1598401 - 1599075 ;
charset contig69277 = 1599076 - 1599150 ;
charset contig69279 = 1599151 - 1599300 ;
charset contig69280 = 1599301 - 1599525 ;
charset contig69281 = 1599526 - 1599675 ;
charset contig69282 = 1599676 - 1599975 ;
charset contig69289 = 1599976 - 1600050 ;
charset contig69297 = 1600051 - 1600125 ;
charset contig69298 = 1600126 - 1600200 ;
charset contig69299 = 1600201 - 1600275 ;
charset contig69302 = 1600276 - 1600575 ;
charset contig69303 = 1600576 - 1600875 ;
charset contig69307 = 1600876 - 1601025 ;
charset contig69308 = 1601026 - 1601100 ;
charset contig69310 = 1601101 - 1601250 ;
charset contig69311 = 1601251 - 1601475 ;
charset contig69312 = 1601476 - 1601550 ;
charset contig69314 = 1601551 - 1601700 ;
charset contig69315 = 1601701 - 1601850 ;
charset contig69316 = 1601851 - 1602000 ;
charset contig69318 = 1602001 - 1602075 ;
charset contig69322 = 1602076 - 1602150 ;
charset contig69323 = 1602151 - 1602225 ;
charset contig69324 = 1602226 - 1602300 ;
charset contig69326 = 1602301 - 1602675 ;
charset contig69330 = 1602676 - 1602900 ;
charset contig69336 = 1602901 - 1603050 ;
charset contig69337 = 1603051 - 1603200 ;
charset contig69338 = 1603201 - 1603425 ;
charset contig69339 = 1603426 - 1603650 ;
charset contig69342 = 1603651 - 1603725 ;
charset contig69343 = 1603726 - 1603875 ;
charset contig69345 = 1603876 - 1604025 ;
charset contig69346 = 1604026 - 1604100 ;
charset contig69347 = 1604101 - 1604325 ;
charset contig69348 = 1604326 - 1604625 ;
charset contig69349 = 1604626 - 1604850 ;
charset contig69350 = 1604851 - 1605075 ;
charset contig69355 = 1605076 - 1605225 ;
charset contig69356 = 1605226 - 1605375 ;
charset contig69363 = 1605376 - 1605525 ;
charset contig69366 = 1605526 - 1605750 ;
charset contig69367 = 1605751 - 1606050 ;
charset contig69368 = 1606051 - 1606125 ;
charset contig69372 = 1606126 - 1606350 ;
charset contig69375 = 1606351 - 1606425 ;
charset contig69380 = 1606426 - 1606650 ;
charset contig69382 = 1606651 - 1606800 ;
charset contig69383 = 1606801 - 1606875 ;
charset contig69385 = 1606876 - 1606950 ;
charset contig69386 = 1606951 - 1607100 ;
charset contig69388 = 1607101 - 1607250 ;
charset contig69391 = 1607251 - 1607325 ;
charset contig69392 = 1607326 - 1607550 ;
charset contig69393 = 1607551 - 1607625 ;
charset contig69394 = 1607626 - 1607775 ;
charset contig69395 = 1607776 - 1608075 ;
charset contig69399 = 1608076 - 1608300 ;
charset contig69400 = 1608301 - 1608375 ;
charset contig69401 = 1608376 - 1608450 ;
[truncated: 1,221,648 more chars]
