# Supplementary material for: Conserved pigment pathways underpin the dark insectiform floral structures of sexually deceptive Chiloglottis (Orchidaceae)
Source: Front Plant Sci. 2022 Oct 5;13:976283. doi: 10.3389/fpls.2022.976283 (PMC9581149; doi:10.3389/fpls.2022.976283)
Supplement: Supplementary file 1 [file Data_Sheet_1.ZIP › genetree.Chilo_k25c12q2w25b1.nex0.IQTREE.tree]

(ARTHhunt01:0.0632019561,((CALEmajo01:0.0136944411,(SPICcili01:0.0000010000,SPICcili02:0.0000010000)98:0.1266541059)61:0.0137032525,(PARAlyon02:0.0135670081,PARAterm01:0.0135673637)56:0.0000010000)66:0.0406598949,(((((((CHILajea01:0.0000010000,CHILtril01:0.0000010000)12:0.0000010000,(((CHILajea02:0.0000010000,CHILtric01:0.0000010000)19:0.0000010000,CHILvali02:0.0000010000)16:0.0000010000,CHILgram…
(ARTHhunt01:0.0134656700,ARTHoreo01:0.0138231883,(((CALEmajo01:0.0000010000,CALEmajo02:0.0135701992)89:0.0129322624,((((CHILform01:0.0000010000,CHILtrap01:0.0000010000)30:0.0000010000,CHILtrap02:0.0000010000)70:0.0000010000,CHILform02:0.0134409097)71:0.0270986405,((DRAKglyp02:0.0270986323,PARAmino03:0.0270986317)56:0.0000020675,PARAlyon02:0.0000010000)53:0.0000010000)35:0.0062419934)46:0.00781132…
(ARTHhunt01:0.0562607781,(((ARTHoreo01:0.0419003103,((((CHILajea02:0.0000010000,CHILplur01:0.0000010000)25:0.0000010000,CHILaval03:0.0000010000)8:0.0000010000,(CHILvali01:0.0000010000,CHILvali02:0.0000010000)13:0.0000010000)68:0.0000010000,(((CHILform02:0.0000010000,CHILsemi01:0.0000010000)24:0.0000010000,(CHILtrap01:0.0000010000,CHILtrap02:0.0000010000)26:0.0000010000)15:0.0000010000,CHILtril01:…
(ARTHhunt01:0.0451192109,ARTHoreo01:0.0578881596,(CALEmajo01:0.0239655613,(((((CHILajea02:0.0000010000,CHILvali02:0.0000010000)32:0.0000010000,((CHILaval03:0.0000010000,CHILvali01:0.0000010000)11:0.0000010000,CHILplur01:0.0000010000)18:0.0000010000)88:0.0271980221,CHILsemi01:0.0134479803)48:0.0000010000,CHILtril01:0.0000010000)49:0.0000010000,((CHILform02:0.0000010000,CHILtrap01:0.0000010000)24:0…
(ARTHhunt01:0.0286728255,(((ARTHoreo01:0.0146561865,(CALEmajo02:0.0418289093,(SPICcili01:0.0000010000,SPICcili02:0.0000010000)90:0.0294013779)68:0.0151385822)62:0.0131011397,((CHILajea01:0.0000010000,CHILbifa01:0.0000010000)38:0.0000010000,CHILgram01:0.0000010000)73:0.0134774602)47:0.0000010000,((((CHILaval03:0.0000010000,CHILtril01:0.0000010000)20:0.0000010000,CHILplur02:0.0000010000)11:0.000001…
(ARTHhunt01:0.0585950151,ARTHoreo01:0.3821934631,(((((CALEmajo01:0.0052334960,CALEmajo02:0.0000010681)76:0.0076215341,PARAlyon02:0.0097861731)28:0.0133140868,(((CHILajea02:0.0000010681,CHILchlo01:0.0000010681)27:0.0000010681,((CHILaval03:0.0000010681,CHILvali01:0.0000010681)8:0.0000010681,((((CHILbifa01:0.0000010681,CHILplur01:0.0000010681)2:0.0000010681,(CHILgram01:0.0000010681,CHILvali02:0.0000…
(ARTHhunt01:0.0716694910,ARTHoreo01:0.0288026774,((((((CHILajea01:0.0000010000,CHILaval03:0.0000010000)23:0.0000010000,(CHILaval02:0.0000010000,(CHILplur01:0.0000010000,CHILvali02:0.0000010000)8:0.0000010000)20:0.0000010000)21:0.0000010000,(CHILtril01:0.0000010000,CHILturf01:0.0000010000)7:0.0000010000)22:0.0000010000,CHILsemi01:0.0000010000)52:0.0000010000,((CHILchlo01:0.0000010000,CHILtric01:0.…
(ARTHhunt01:0.0686837205,((((ARTHoreo01:0.0384477723,DRAKthyn01:0.0994405712)40:0.0000020028,(PARAmino03:0.0272585289,PARAnigr01:0.0228808500)51:0.0195524510)47:0.0062709366,(((((((CHILajea01:0.0000010000,CHILplur01:0.0000010000)40:0.0000010000,(((CHILaval02:0.0044617623,CHILaval03:0.0044614082)64:0.0000010000,CHILtric01:0.0000010000)11:0.0000010000,CHILchlo01:0.0000010000)17:0.0000010000)79:0.00…
(ARTHhunt01:0.0878482819,(((((CALEmajo01:0.0000010000,CALEmajo02:0.0000010000)100:0.0206793927,PARAmino03:0.0154189895)72:0.0024198424,(PARAnigr01:0.0217999930,PARAterm01:0.0126521929)74:0.0029198748)92:0.0137787421,(SPICcili01:0.0000010000,SPICcili02:0.0000010000)100:0.0766207249)67:0.0086419497,((((CHILajea01:0.0000010000,CHILajea02:0.0000010000)47:0.0000010000,(CHILaval02:0.0022559550,CHILvali…
(ARTHhunt01:0.0000010000,ARTHoreo01:0.0288281062,(((CALEmajo01:0.0263537173,PARAnigr01:0.0000010000)65:0.0070781508,PARAmino03:0.0134643396)93:0.0376487158,(((((CHILajea02:0.0000010000,CHILvali02:0.0000010000)76:0.0067199236,CHILchlo01:0.0135473531)49:0.0000010000,(((((CHILaval02:0.0000010000,CHILvali01:0.0000010000)19:0.0000010000,CHILgram01:0.0000010000)28:0.0000010000,(CHILplur01:0.0000010000,…
(ARTHhunt01:0.0242992232,ARTHoreo01:0.0133581138,(((CALEmajo01:0.0135528975,((PARAlyon02:0.0135276085,PARAmino03:0.0057980017)76:0.0087848204,(PARAnigr01:0.0000010000,PARAterm01:0.0000010000)45:0.0000010000)72:0.0087711158)71:0.0086468876,(DRAKglyp02:0.0000010000,DRAKliv101:0.4641922088)92:0.0414415850)65:0.0089059770,(((((CHILajea02:0.0044621548,(CHILdiph01:0.0000010000,CHILsylv01:0.0000010000)8…
(ARTHhunt01:0.0326248054,ARTHoreo01:0.0325774871,((CALEmajo02:0.0262548450,(((((((((CHILajea01:0.0000010000,(CHILaval03:0.0000010000,CHILtrap02:0.0000010000)19:0.0000010000)16:0.0000010000,CHILbifa01:0.0000010000)39:0.0000010000,(CHILaval02:0.0000010000,(CHILplur02:0.0000010000,CHILtrap01:0.0000010000)35:0.0000010000)39:0.0000010000)20:0.0000010000,CHILvali01:0.0000010000)15:0.0000010000,CHILchlo…
(ARTHhunt01:0.0961905069,((ARTHoreo01:0.0444282722,(DRAKconc01:0.0068786002,DRAKliv101:0.0000010000)71:0.0102048697)38:0.0041598970,((((CALEmajo01:0.8497530839,CHILtrap02:0.0068928368)27:0.0000142624,((CHILdiph01:0.0000010000,CHILsylv01:0.0067914159)76:0.0068607265,CHILtril01:0.0000010000)61:0.0069974408)32:0.0070645798,((CHILform02:0.0000010000,CHILtric01:0.0068801062)23:0.0000021109,DRAKthyn01:…
(ARTHhunt01:0.0416618191,ARTHoreo01:0.0132453505,(((((CALEmajo01:0.0000010000,PARAlyon02:0.0000025840)74:0.0067006701,((((((((CHILajea02:0.0000010000,CHILaval02:0.0000010000)40:0.0000010000,(CHILbifa01:0.0000010000,CHILplur02:0.0000010000)25:0.0000010000)26:0.0000010000,CHILturf01:0.0000010000)79:0.0000010000,CHILplur01:0.0067111010)100:0.0341244744,CHILtrap02:0.0000010000)87:0.0066887145,CHILtri…
(ARTHhunt01:0.1384307947,ARTHoreo01:0.0487510706,(((((CALEmajo01:0.0000010000,CALEmajo02:0.0000010000)95:0.0331614119,(PARAlyon02:0.0156162030,(PARAnigr01:0.0000010000,PARAterm01:0.0733284610)50:0.0000025919)74:0.0666855391)46:0.0091524106,((DRAKconc01:0.0000010000,DRAKglyp02:0.0000010000)69:0.0000020681,DRAKthyn01:0.0155156586)100:0.1843818360)62:0.0105445702,(SPICcili01:0.0081207578,SPICcili02:…
(ARTHhunt01:0.0294642839,(((((((((((CALEmajo01:0.0000010000,CHILaval03:0.0000010000)19:0.0000010000,(CHILaval02:0.0000010000,CHILdiph01:0.0000010000)22:0.0000010000)32:0.0000010000,CHILplur02:0.0000010000)40:0.0000010000,((CALEmajo02:0.0140899714,((DRAKconc01:0.0000010000,DRAKthyn01:0.0000010000)32:0.0000010000,DRAKglyp02:0.0000010000)94:0.0217698595)54:0.0000010000,CHILvali01:0.0000010000)15:0.0…
(ARTHhunt01:0.0623257702,(((CALEmajo01:0.0000010000,CALEmajo02:0.0000010000)62:0.0000010000,PARAmino03:0.0706274364)63:0.0169505201,((((CHILajea01:0.0000010000,(((CHILajea02:0.0000010000,CHILchlo01:0.0000010000)25:0.0000010000,CHILaval03:0.0000010000)23:0.0000010000,CHILaval02:0.0000010000)26:0.0000010000)7:0.0000010000,CHILplur02:0.0000010000)6:0.0000010000,((CHILbifa01:0.0000010000,CHILvali01:0…
(ARTHhunt01:0.0607921242,((((CALEmajo02:0.0164793776,(DRAKconc01:0.0155625899,DRAKthyn01:0.0000010000)100:0.4264701372)48:0.0128767211,(PARAlyon02:0.0000010000,(PARAmino03:0.0522551647,(PARAnigr01:0.0000010000,PARAterm01:0.0141019220)78:0.0113835828)65:0.0097943866)70:0.0142517159)58:0.0287887937,((CHILdiph01:0.0000010000,CHILsylv01:0.0000010000)51:0.0000010000,(CHILsemi01:0.0069344622,CHILtrap01…
(ARTHhunt01:0.0269968091,ARTHoreo01:0.1548440127,(((CALEmajo02:0.0366941967,((((DRAKconc01:0.0000010000,DRAKglyp02:0.0000010000)68:0.0000010000,DRAKliv101:0.0000010000)100:0.1109893939,PARAlyon02:0.0240026378)67:0.0251879639,PARAnigr01:0.0000021177)69:0.0315584954)65:0.0378191479,(((CHILajea01:0.0066339307,(((((CHILajea02:0.0000010000,CHILturf01:0.0000010000)25:0.0000010000,CHILchlo01:0.000001000…
(ARTHhunt01:0.0929717204,((((CHILajea01:0.0000010000,(((CHILajea02:0.0000010000,CHILplur01:0.0000010000)13:0.0000010000,(CHILchlo01:0.0000010000,CHILvali01:0.0000010000)6:0.0000010000)16:0.0000010000,CHILbifa01:0.0000010000)8:0.0000010000)44:0.0000010000,CHILgram01:0.0065573945)79:0.0111127445,((CHILform02:0.0000010000,CHILtrap01:0.0066135665)88:0.0066432945,CHILsylv01:0.0000010000)89:0.016969461…
(ARTHhunt01:0.0861626972,((CALEmajo01:0.0344704471,PARAlyon02:0.0275198114)53:0.0000020063,(DRAKconc01:0.0861155251,(DRAKglyp02:0.0000010000,DRAKliv101:0.0135007267)70:0.0069095442)74:0.0280504978)70:0.0216324869,((CHILaval02:0.0044456827,((CHILaval03:0.0000010000,(((CHILchlo01:0.0000010000,CHILsylv01:0.0000010000)13:0.0000010000,CHILdiph01:0.0000010000)21:0.0000010000,(CHILform01:0.0000010000,CH…
(ARTHhunt01:0.0273377219,((ARTHoreo01:0.0135724272,((CALEmajo02:0.0134348202,PARAnigr01:0.0000010000)54:0.0000010000,PARAmino03:0.0270664384)67:0.0273739261)43:0.0136928088,((DRAKconc01:0.0000010000,DRAKliv101:0.0000010000)65:0.0000010000,DRAKglyp02:0.0134433755)91:0.0412922415)46:0.0000010000,((((CHILajea01:0.0000010000,CHILgram01:0.0000010000)5:0.0000010000,((((CHILchlo01:0.0000010000,CHILtrap0…
(ARTHhunt01:0.0411061614,((((CALEmajo01:0.0000010000,CALEmajo02:0.0000010000)37:0.0000010000,PARAterm01:0.0000010000)67:0.0000010000,(PARAlyon02:0.0000010000,PARAmino03:0.0134532708)91:0.0271522931)71:0.0134532706,((CHILdiph01:0.0000010000,CHILsemi01:0.0000010000)36:0.0000010000,CHILtril01:0.0000010000)66:0.0000010000)42:0.0000010000,((((CHILajea02:0.0000010000,(CHILgram01:0.0000010000,(CHILplur0…
(ARTHhunt01:0.0294212249,(ARTHoreo01:0.0000010000,(CALEmajo02:0.0415253088,((DRAKconc01:0.0454265183,SPICcili02:0.4412905933)49:0.0000020729,DRAKthyn01:0.0000010000)80:0.0679396270)85:0.0708570947)81:0.0322210342,(((((((CHILajea02:0.0000010000,(CHILgram01:0.0000010000,CHILtric01:0.0000010000)13:0.0000010000)7:0.0000010000,(CHILaval02:0.0000010000,CHILplur02:0.0000010000)27:0.0000010000)28:0.00000…
(ARTHhunt01:0.0496719792,ARTHoreo01:0.0267921300,((((((CALEmajo01:0.0000010000,CALEmajo02:0.0000010000)88:0.0140493055,PARAlyon02:0.0140458624)52:0.0000010000,(PARAmino03:0.0292273579,PARAterm01:0.0285564694)50:0.0000010000)67:0.0140365296,PARAnigr01:0.0000010000)78:0.0279270608,(CHILform02:0.0287166165,(SPICcili01:0.0000010000,SPICcili02:0.0000010000)86:0.0309092241)50:0.0145271744)32:0.00000100…
(ARTHhunt01:0.1612839318,((ARTHoreo01:0.0783025787,((((((CHILaval02:0.0000010000,((CHILform01:0.0000010000,CHILform02:0.0000010000)12:0.0000010000,CHILvali01:0.0000010000)13:0.0000010000)11:0.0000010000,CHILsemi01:0.0000010000)10:0.0000010000,CHILplur01:0.0000010000)5:0.0000010000,(((((CHILaval03:0.0000010000,CHILtrap02:0.0000010000)3:0.0000010000,CHILtric01:0.0000010000)3:0.0000010000,CHILplur02…
(ARTHhunt01:0.0572291311,(((((((CHILajea01:0.0000010000,CHILform02:0.0000010000)10:0.0000010000,(CHILform01:0.0000010000,(CHILsylv01:0.0000010000,CHILtrap01:0.0000010000)9:0.0000010000)6:0.0000010000)21:0.0000010000,CHILaval03:0.0000010000)8:0.0000010000,(CHILdiph01:0.0000010000,CHILsemi01:0.0000010000)8:0.0000010000)8:0.0000010000,CHILtrap02:0.0000010000)53:0.0000010000,((((CHILajea02:0.00000100…
(ARTHhunt01:0.0427779257,(((CALEmajo01:0.1461383198,CALEmajo02:0.0000010000)93:0.0136574998,PARAmino03:0.0183627085)48:0.0000010000,PARAterm01:0.0181296174)67:0.0090618738,(((((CHILajea02:0.0000010000,(CHILaval03:0.0000010000,((CHILchlo01:0.0000010000,CHILturf01:0.0000010000)14:0.0000010000,((CHILdiph01:0.0045231807,CHILsemi01:0.0045202775)84:0.0090062631,(CHILform01:0.0089989536,CHILform02:0.000…
(ARTHhunt01:0.0391866500,ARTHoreo01:0.0599636273,((((((((CHILajea02:0.0000010000,CHILaval03:0.0000010000)32:0.0000010000,CHILbifa01:0.0000010000)24:0.0000010000,CHILplur02:0.0000010000)30:0.0000010000,CHILvali01:0.0000010000)18:0.0000010000,CHILchlo01:0.0000010000)62:0.0000010000,((CHILform01:0.0000010000,CHILtrap01:0.0000010000)36:0.0000010000,(CHILform02:0.0000010000,CHILtrap02:0.0000010000)40:…
(ARTHhunt01:0.0503738261,(((((((((CHILajea01:0.0044560355,CHILajea02:0.0000010000)71:0.0044625198,(CHILaval03:0.0000010000,CHILchlo01:0.0000010000)78:0.0000010000)74:0.0089671270,((((((CHILbifa01:0.0000010000,CHILvali01:0.0000010000)11:0.0000010000,CHILturf01:0.0000010000)31:0.0000010000,CHILtric01:0.0000010000)8:0.0000010000,CHILplur01:0.0000010000)41:0.0000010000,CHILvali02:0.0044773843)8:0.000…
(ARTHhunt01:0.0618612148,ARTHoreo01:0.0494974482,(((((CALEmajo01:0.0000010000,CALEmajo02:0.0000010000)89:0.0047030996,PARAmino03:0.0140591725)78:0.0105506608,(PARAnigr01:0.0000010000,PARAterm01:0.0451536843)72:0.0119963041)84:0.0200529470,((((((CHILajea02:0.0044074689,((CHILchlo01:0.0000010000,CHILplur02:0.0000010000)55:0.0000010000,CHILvali01:0.0000010000)61:0.0000010000)68:0.0044189484,(CHILtri…
(ARTHhunt01:0.2879359995,((((CALEmajo01:0.0263668715,PARAlyon02:0.1909614600)60:0.0792212154,(DRAKliv101:0.0000010000,DRAKthyn01:0.0000010000)88:0.0304658762)59:0.1055673733,((((CHILajea01:0.0000010000,CHILaval03:0.0000010000)8:0.0000010000,CHILajea02:0.0000010000)39:0.0000010000,(CHILplur01:0.0000010000,CHILvali01:0.0000010000)29:0.0000010000)65:0.0000010000,((((CHILbifa01:0.0000010000,CHILgram0…
(ARTHhunt01:0.0279194160,((ARTHoreo01:0.0409565165,((DRAKconc01:0.0000010000,DRAKliv101:0.0000010000)79:0.0134378403,(DRAKglyp02:0.0000010000,DRAKthyn01:0.0000010000)62:0.0000010000)41:0.0000010000)43:0.0134378448,((((((CHILajea02:0.0000010000,(CHILaval02:0.0000010000,((CHILbifa01:0.0000010000,CHILvali01:0.0000010000)32:0.0000010000,CHILvali02:0.0000010000)34:0.0000010000)50:0.0000010000)33:0.000…
(ARTHhunt01:0.0382980745,ARTHoreo01:0.0124192484,(((((CALEmajo01:0.0000010000,CALEmajo02:0.0000010000)87:0.0315034048,((DRAKconc01:0.0119591366,DRAKliv101:0.0069758845)78:0.0069775942,DRAKthyn01:0.0000010000)84:0.0166651756)58:0.0173112393,((((CHILajea01:0.0000010000,CHILvali02:0.0000010000)28:0.0000010000,(CHILaval03:0.0000010000,CHILvali01:0.0000010000)34:0.0000010000)15:0.0000010000,((CHILchlo…
(ARTHhunt01:0.0000020092,ARTHoreo01:0.0299445259,(((((((((CHILajea02:0.0000010000,CHILplur01:0.0000010000)7:0.0000010000,(CHILaval02:0.0000010000,((CHILdiph01:0.0000010000,CHILplur02:0.0000010000)13:0.0000010000,(CHILsemi01:0.0000010000,CHILvali01:0.0000010000)8:0.0000010000)16:0.0000010000)6:0.0000010000)1:0.0000010000,CHILbifa01:0.0000010000)8:0.0000010000,CHILvali02:0.0000010000)10:0.000001000…
(ARTHhunt01:0.7573477292,((((CALEmajo01:0.0263206462,PARAlyon02:0.0612808052)72:0.0442882387,(((CHILajea02:0.0267638820,(CHILbifa01:0.0000010000,CHILgram01:0.0000010000)75:0.0129676558)36:0.0000010000,((CHILaval03:0.0000010000,CHILsylv01:0.0000010000)15:0.0000010000,((CHILdiph01:0.0000010000,CHILvali02:0.0000010000)14:0.0000010000,CHILsemi01:0.0000010000)14:0.0000010000)55:0.0000010000)53:0.01296…
(ARTHhunt01:0.0490218105,(((CALEmajo01:0.0000010000,CALEmajo02:0.0000010000)64:0.0000010000,PARAlyon02:0.0135256813)63:0.0086936234,(PARAnigr01:0.0000010000,PARAterm01:0.0000010000)99:0.0403889922)56:0.0128597630,(((((((CHILajea01:0.0000010000,CHILdiph01:0.0000010000)45:0.0000010000,((CHILform02:0.0000010000,CHILsylv01:0.0000010000)41:0.0000010000,CHILtrap01:0.0000010000)9:0.0000010000)16:0.00000…
(ARTHhunt01:0.1730989570,(((CALEmajo01:0.0311090387,((((((CHILajea02:0.0000010000,CHILplur01:0.0000010000)3:0.0000010000,(CHILaval03:0.0000010000,CHILplur02:0.0000010000)21:0.0000010000)2:0.0000010000,(((CHILaval02:0.0000010000,CHILtric01:0.0000010000)18:0.0000010000,(CHILturf01:0.0000010000,CHILvali02:0.0000010000)4:0.0000010000)1:0.0000010000,CHILvali01:0.0000010000)3:0.0000010000)11:0.00000100…
(ARTHhunt01:0.0000010000,(((CALEmajo01:0.0000010000,PARAlyon02:0.0000010000)76:0.0215606489,(SPICcili01:0.0000010000,SPICcili02:0.0000010000)96:0.0533376243)74:0.0215605304,(((((CHILajea02:0.0000010000,CHILplur01:0.0000010000)50:0.0000010000,(CHILchlo01:0.0000010000,CHILdiph01:0.0000010000)6:0.0000010000)15:0.0000010000,CHILsemi01:0.0000010000)7:0.0000010000,CHILbifa01:0.0000010000)59:0.000001000…
(ARTHhunt01:0.0000010000,ARTHoreo01:0.0136649499,(((CALEmajo02:0.0139116246,(PARAnigr01:0.0000010000,PARAterm01:0.0000010000)91:0.0139114948)53:0.0000010000,PARAlyon02:0.0141558000)58:0.0257241656,((((((((CHILajea01:0.0000010000,CHILtric01:0.0000010000)10:0.0000010000,CHILplur02:0.0000010000)8:0.0000010000,(((CHILaval03:0.0000010000,CHILturf01:0.0000010000)14:0.0000010000,CHILgram01:0.0000010000)…
(ARTHhunt01:0.0280143206,ARTHoreo01:0.0134950034,((CALEmajo01:0.0137216545,((((((((((CHILajea01:0.0000010000,CHILvali01:0.0000010000)11:0.0000010000,CHILchlo01:0.0000010000)23:0.0000010000,CHILajea02:0.0000010000)17:0.0000010000,CHILturf01:0.0000010000)17:0.0000010000,CHILplur01:0.0000010000)36:0.0000010000,CHILaval02:0.0000010000)15:0.0000010000,(CHILaval03:0.0000010000,(CHILbifa01:0.0000010000,…
(ARTHhunt01:0.0090252280,((ARTHoreo01:0.0000010000,PARAterm01:0.0145646797)55:0.0224191835,((((CHILajea01:0.0000010000,((((((CHILchlo01:0.0000010000,CHILplur01:0.0000010000)25:0.0000010000,CHILform01:0.0000010000)53:0.0000010000,(CHILdiph01:0.0000010000,(CHILplur02:0.0000010000,CHILvali02:0.0000010000)23:0.0000010000)8:0.0000010000)11:0.0000010000,CHILtrap02:0.0000010000)12:0.0000010000,CHILtrap0…
(ARTHhunt01:0.6133197191,((((ARTHoreo01:0.1067968482,((CHILaval03:0.0000010000,(CHILbifa01:0.0000010000,(((CHILchlo01:0.0000010000,CHILplur01:0.0000010000)6:0.0000010000,(CHILtrap01:0.0000010000,CHILvali01:0.0000010000)20:0.0000010000)7:0.0000010000,CHILvali02:0.0000010000)14:0.0000010000)42:0.0000010000)35:0.0000010000,CHILturf01:0.0000010000)60:0.0000010062)47:0.0000088981,(DRAKglyp02:0.0000010…
(ARTHhunt01:0.0000023167,(((((((ARTHoreo01:0.0608500842,CHILturf01:0.0065006513)73:0.0001942727,CHILvali02:0.0000010000)80:0.0000026307,CHILajea01:0.0000010000)67:0.0066526796,(CHILaval02:0.0000010000,(CHILchlo01:0.0000010000,CHILtric01:0.0000010000)27:0.0000010000)48:0.0000010000)65:0.0000010000,CHILsylv01:0.0000010000)35:0.0650861695,(((CHILajea02:0.0000010000,(CHILaval03:0.0066846167,((((CHILd…
(ARTHhunt01:0.1372625901,((CALEmajo01:0.0000010000,(PARAmino03:0.0050427796,PARAterm01:0.0157400965)81:0.1696367902)66:0.0000010000,((((CHILajea02:0.0000010000,((CHILaval03:0.0000010000,CHILvali01:0.0000010000)11:0.0000010000,CHILchlo01:0.0000010000)14:0.0000010000)12:0.0000010000,(CHILplur02:0.0000010000,CHILvali02:0.0000010000)33:0.0000010000)13:0.0000010000,CHILtric01:0.0000010000)58:0.0000010…
(ARTHhunt01:0.0168202001,ARTHoreo01:0.0247051401,(((CALEmajo01:0.0136383754,(PARAnigr01:0.0000010000,PARAterm01:0.0000010000)78:0.0136215895)38:0.0065875451,((((((CHILaval02:0.0000010000,CHILvali02:0.0000010000)13:0.0000010000,(((CHILchlo01:0.0000010000,CHILturf01:0.0000010000)13:0.0000010000,(CHILgram01:0.0000010000,CHILplur02:0.0000010000)33:0.0000010000)8:0.0000010000,CHILvali01:0.0000010000)1…
(ARTHhunt01:0.0261360188,((((ARTHoreo01:0.0412276591,(((CHILdiph01:0.0000010000,CHILtrap01:0.0000010000)23:0.0000010000,CHILform01:0.0000010000)69:0.0000010000,(CHILform02:0.0127913164,CHILsemi01:0.0260765590)39:0.0000010000)60:0.0127835920)35:0.0000010000,((((CHILaval02:0.0000010000,CHILbifa01:0.0000010000)20:0.0000010000,CHILturf01:0.0000010000)1:0.0000010000,(CHILchlo01:0.0000010000,CHILplur02…
(ARTHhunt01:0.0462412978,((((CALEmajo01:0.0000010000,CALEmajo02:0.0000010000)93:0.0270871654,(PARAlyon02:0.0296218643,PARAmino03:0.0000010000)88:0.0190597490)99:0.0626966016,((((((CHILajea01:0.0000010000,CHILtric01:0.0000010000)21:0.0000010000,CHILbifa01:0.0000010000)35:0.0000010000,CHILplur01:0.0000010000)9:0.0000010000,(CHILaval03:0.0000010000,CHILgram01:0.0000010000)5:0.0000010000)29:0.0000010…
(ARTHhunt01:0.0769936116,(((ARTHoreo01:0.0269264381,(SPICcili01:0.0000010000,SPICcili02:0.0000010000)96:0.0955985230)53:0.0344325120,((((CALEmajo01:0.0000010000,CALEmajo02:0.0000010000)93:0.0135253868,DRAKglyp02:0.0432560050)15:0.0000010000,(DRAKliv101:0.0284419357,PARAmino03:0.0000010000)69:0.0135251601)15:0.0000010000,DRAKconc01:0.0432608844)27:0.0133785466)18:0.0000010000,((((CHILajea01:0.0000…
(ARTHhunt01:0.0126456127,(ARTHoreo01:0.0000010000,(((((CALEmajo02:0.0059370096,PARAnigr01:0.0236116168)84:0.0236122744,((CHILform01:0.0000010000,CHILtrap01:0.0000010000)35:0.0000010000,CHILtrap02:0.0000010000)89:0.0139743393)34:0.0000010000,(CHILsemi01:0.0000010000,CHILsylv01:0.0000010000)48:0.0000010000)34:0.0000010000,(((((CHILajea01:0.0000010000,CHILajea02:0.0000010000)16:0.0000010000,CHILtric…
(ARTHhunt01:0.3845713513,(((((ARTHoreo01:0.1084028879,(CHILsemi01:0.0135648978,(CHILsylv01:0.0000010000,CHILtril01:0.0000010000)65:0.0000010000)59:0.0135644874)26:0.0000010000,((((((CHILajea01:0.0000010000,CHILvali01:0.0000010000)13:0.0000010000,CHILchlo01:0.0000010000)19:0.0000010000,CHILaval02:0.0000010000)6:0.0000010000,CHILtric01:0.0000010000)10:0.0000010000,(CHILbifa01:0.0000010000,CHILplur0…
(ARTHhunt01:0.0853455761,(((((((((((CALEmajo01:0.0000010000,CALEmajo02:0.0000010000)82:0.0072934905,(CHILtrap01:0.0000010000,(SPICcili01:0.0000010000,SPICcili02:0.0000010000)100:0.2901530071)64:0.0400071089)51:0.0072913661,((DRAKconc01:0.0000010000,(DRAKglyp02:0.0000010000,DRAKthyn01:0.0000010000)38:0.0000010000)99:0.0697588344,PARAnigr01:0.0134424748)37:0.0000010000)55:0.0000010000,(CHILaval03:0…
(ARTHhunt01:0.0428310954,((CALEmajo02:0.0136006474,(PARAlyon02:0.0357491314,(PARAmino03:0.0275215129,(PARAnigr01:0.0000010000,PARAterm01:0.0000010000)72:0.0000010000)93:0.0206101684)62:0.0000010000)74:0.0076429673,((DRAKglyp02:0.0161523891,DRAKthyn01:0.0000010000)64:0.0074568010,DRAKliv101:0.0000010000)78:0.0243311943)41:0.0061268996,((((CHILajea02:0.0000010000,CHILbifa01:0.0000010000)84:0.006717…
(ARTHhunt01:0.0422354243,ARTHoreo01:0.0354932290,(((CALEmajo01:0.0000010000,CALEmajo02:0.0000010000)65:0.0000010000,((((CHILajea01:0.0000010000,CHILtric01:0.0000010000)4:0.0000010000,(((CHILbifa01:0.0000010000,CHILturf01:0.0000010000)8:0.0000010000,CHILplur02:0.0000010000)22:0.0000010000,CHILvali01:0.0000010000)5:0.0000010000)75:0.0000010000,((((CHILdiph01:0.0000010000,(CHILform01:0.0000010000,CH…
(ARTHhunt01:0.0684290061,ARTHoreo01:0.0305501410,(((((CALEmajo01:0.0000010000,CALEmajo02:0.0000010000)90:0.0135716382,PARAmino03:0.0048210894)67:0.0088401198,(((DRAKconc01:0.0000010000,DRAKglyp02:0.0000010000)38:0.0000010000,DRAKliv101:0.0000010000)70:0.0045038435,DRAKthyn01:0.0000010000)100:0.0552862242)47:0.0083002606,SPICcili01:0.0224474847)39:0.0000010000,((((CHILajea01:0.0000010000,(CHILbifa…
(ARTHhunt01:0.0824013105,ARTHoreo01:0.0221411443,(((((((((CHILajea02:0.0000010000,CHILplur01:0.0000010000)25:0.0000010000,CHILvali01:0.0000010000)26:0.0000010000,CHILtric01:0.0000010000)56:0.0000029211,CHILaval02:0.0045032886)85:0.0090130584,(((CHILaval03:0.0000010000,CHILturf01:0.0089912289)71:0.0044563691,CHILchlo01:0.0000022339)50:0.0000020783,((((CHILdiph01:0.0044653263,CHILsylv01:0.000002386…
(ARTHhunt01:0.0139559425,(ARTHoreo01:0.0444084429,(CHILform02:0.0000010000,CHILtrap02:0.0000010000)83:0.0139557858)14:0.0000010000,((((CALEmajo02:0.0144274930,PARAlyon02:0.0139713872)40:0.0000010000,(PARAmino03:0.0000010000,PARAterm01:0.0295846944)75:0.0296544738)81:0.0139714174,(((CHILajea01:0.0000010000,(CHILajea02:0.0000010000,CHILtric01:0.0000010000)27:0.0000010000)85:0.0139574890,(CHILaval03…
(ARTHhunt01:0.0418490444,ARTHoreo01:0.0131839962,((((((CALEmajo02:0.0273765257,((PARAmino03:0.0000010000,PARAterm01:0.0000010000)66:0.0000010000,PARAnigr01:0.0135746606)64:0.0000010000)78:0.0134627135,PARAlyon02:0.0138366213)74:0.0136187476,(DRAKconc01:0.0000010000,DRAKglyp02:0.0000010000)97:0.0417106957)48:0.0135744514,(((CHILform01:0.0000010000,(CHILform02:0.0000010000,CHILtrap01:0.0000010000)2…
(ARTHhunt01:0.0799886933,ARTHoreo01:0.0832543745,(CALEmajo02:0.0000025082,((((((CHILbifa01:0.0000009998,(((CHILchlo01:0.0000009998,(CHILplur02:0.0000009998,(CHILtric01:0.0000009998,CHILvali02:0.0000009998)11:0.0000009998)2:0.0000009998)6:0.0000009998,CHILturf01:0.0000009998)13:0.0000009998,CHILplur01:0.0000009998)26:0.0000009998)60:0.0000009998,(CHILgram01:0.0000009998,(DRAKglyp02:0.0154711395,DR…
(ARTHhunt01:0.0869576318,((((CHILajea01:0.0000010000,CHILvali01:0.0000010000)29:0.0000010000,CHILbifa01:0.0000010000)20:0.0000010000,(((((CHILajea02:0.0000010000,CHILplur02:0.0000010000)23:0.0000010000,CHILgram01:0.0000010000)23:0.0000010000,CHILturf01:0.0000010000)6:0.0000010000,CHILvali02:0.0000010000)8:0.0000010000,CHILaval03:0.0000010000)17:0.0000010000)66:0.0000010000,(CHILform01:0.000001000…
(ARTHhunt01:0.0271598066,(ARTHoreo01:0.0394833444,DRAKliv101:0.0263620871)77:0.0159938238,(((((CALEmajo01:0.0000010000,CALEmajo02:0.0000010000)85:0.0067169972,PARAterm01:0.0134428023)49:0.0000010000,PARAnigr01:0.0202209632)89:0.0134928908,((((((CHILajea02:0.0000010000,CHILaval02:0.0000010000)9:0.0000010000,CHILchlo01:0.0000010000)9:0.0000010000,((CHILaval03:0.0000010000,CHILgram01:0.0000010000)10…
(ARTHhunt01:0.0613758926,(ARTHoreo01:0.0347674964,SPICcili02:0.0419350117)66:0.0245451491,((((CALEmajo01:0.0630852143,CALEmajo02:0.0000010000)94:0.0181621273,(PARAnigr01:0.0000010000,PARAterm01:0.0000010000)78:0.0136286343)74:0.0090523939,((((CHILajea01:0.0066886334,((CHILajea02:0.0000010000,CHILvali02:0.0000010000)14:0.0000010000,(((CHILbifa01:0.0000010000,CHILturf01:0.0000010000)23:0.0000010000…
(ARTHhunt01:0.0410777657,(((((((CHILaval03:0.0000010000,(CHILgram01:0.0000010000,CHILtril01:0.0000010000)9:0.0000010000)4:0.0000010000,(CHILchlo01:0.0000010000,(CHILdiph01:0.0000010000,CHILplur01:0.0000010000)25:0.0000010000)22:0.0000010000)4:0.0000010000,CHILtric01:0.0000010000)9:0.0000010000,CHILtrap02:0.0000010000)17:0.0000010000,CHILplur02:0.0000010000)7:0.0000010000,CHILvali02:0.0000010000)6…
(ARTHhunt01:0.1083133816,ARTHoreo01:0.0950605508,((((CHILajea02:0.0000010000,((((CHILaval02:0.0000010000,CHILvali01:0.0000010000)27:0.0000010000,CHILbifa01:0.0000010000)38:0.0000010000,CHILvali02:0.0000010000)4:0.0000010000,(CHILplur01:0.0000010000,CHILplur02:0.0000010000)22:0.0000010000)32:0.0000010000)73:0.0000010000,(CHILaval03:0.0068144488,SPICcili01:0.0762350282)36:0.0000024561)38:0.00000100…
(ARTHhunt01:0.0473457787,(((((CALEmajo01:0.0138670309,CALEmajo02:0.0000010000)54:0.0000010000,PARAnigr01:0.0139361815)89:0.0289043965,(CHILform02:0.0000010000,CHILtrap02:0.0000010000)81:0.0142312006)78:0.0092630091,((CHILaval02:0.0000010000,((CHILgram01:0.0000010000,CHILvali02:0.0000010000)14:0.0000010000,CHILvali01:0.0000010000)20:0.0000010000)10:0.0000010000,(CHILtric01:0.0000010000,CHILturf01:…
(ARTHhunt01:0.0463859921,(((((ARTHoreo01:0.1516799898,(((CHILaval02:0.0000010000,CHILvali01:0.0000010000)15:0.0000010000,((CHILsemi01:0.0000010000,CHILtrap02:0.0000010000)22:0.0000010000,CHILsylv01:0.0000010000)30:0.0000010000)19:0.0000010000,CHILbifa01:0.0000010000)55:0.0000010000)51:0.0000432757,SPICcili02:0.4947292339)70:0.0695623021,CHILdiph01:0.0000021569)80:0.0829595595,(CHILform01:0.000001…
(ARTHhunt01:0.0573829650,(CALEmajo01:0.0579024898,((DRAKconc01:0.2759726948,DRAKliv101:0.1943236339)60:0.0378853958,DRAKthyn01:0.0573089274)37:0.0000010000)62:0.0139320965,(((((CHILajea02:0.0000010000,((CHILtrap02:0.0000010000,CHILturf01:0.0000010000)3:0.0000010000,CHILtric01:0.0000010000)10:0.0000010000)1:0.0000010000,CHILtrap01:0.0000010000)2:0.0000010000,(CHILaval03:0.0000010000,((CHILdiph01:0…
(ARTHhunt01:0.0273664773,((ARTHoreo01:0.0134408228,(DRAKglyp02:0.0000010000,DRAKliv101:0.0134408234)75:0.0271003711)50:0.0000010000,SPICcili01:0.0000010000)34:0.0000010000,(CALEmajo01:0.0000010000,((((CHILajea01:0.0000010000,(CHILdiph01:0.0000010000,(CHILform01:0.0000010000,CHILgram01:0.0000010000)33:0.0000010000)14:0.0000010000)80:0.0134408335,(((CHILajea02:0.0000010000,CHILvali01:0.0000010000)4…
(ARTHhunt01:0.1053057327,(((((((((CHILajea02:0.0000010000,CHILgram01:0.0000010000)6:0.0000010000,CHILaval02:0.0000010000)8:0.0000010000,CHILtrap01:0.0000010000)23:0.0000010000,(((CHILchlo01:0.0000010000,CHILvali02:0.0000010000)3:0.0000010000,CHILtrap02:0.0000010000)3:0.0000010000,CHILplur01:0.0000010000)13:0.0000010000)20:0.0000010000,CHILvali01:0.0000010000)9:0.0000010000,((CHILbifa01:0.00000100…
(ARTHhunt01:0.0543446883,ARTHoreo01:0.0431726337,((((((((CHILajea01:0.0000010000,CHILtril01:0.0000010000)32:0.0000010000,(CHILajea02:0.0000010000,((CHILaval03:0.0000010000,CHILplur02:0.0000010000)10:0.0000010000,CHILsemi01:0.0000010000)30:0.0000010000)14:0.0000010000)3:0.0000010000,CHILdiph01:0.0000010000)13:0.0000010000,CHILtric01:0.0000010000)4:0.0000010000,CHILaval02:0.0000010000)18:0.00000100…
(ARTHhunt01:0.0305147753,(ARTHoreo01:0.0300217618,(((CHILajea01:0.0134429430,((((((CHILaval02:0.0000010000,CHILtric01:0.0000010000)25:0.0000010000,CHILgram01:0.0000010000)23:0.0000010000,CHILvali02:0.0000010000)20:0.0000010000,CHILplur02:0.0000010000)6:0.0000010000,(CHILbifa01:0.0000010000,(CHILchlo01:0.0000010000,CHILvali01:0.0000010000)1:0.0000010000)2:0.0000010000)56:0.0000010000,CHILaval03:0.…
(ARTHhunt01:0.0136044846,(ARTHoreo01:0.0000010000,SPICcili02:0.0135592346)64:0.0000010000,((((CALEmajo01:0.0000010000,(PARAnigr01:0.0000010000,PARAterm01:0.0000010000)44:0.0000010000)65:0.0000010000,(PARAlyon02:0.0267711211,PARAmino03:0.0133357958)60:0.0000010000)67:0.0133356913,CHILtrap01:0.0870875166)48:0.0000010000,(((((CHILajea02:0.0000010000,CHILvali02:0.0000010000)28:0.0000010000,(((CHILava…
(ARTHhunt01:0.0697852322,((((CALEmajo01:0.0134532755,CALEmajo02:0.0000010000)79:0.0134532659,((PARAlyon02:0.0000010000,PARAterm01:0.0000010000)39:0.0000010000,PARAnigr01:0.0000010000)51:0.0000010000)94:0.0414381369,(DRAKconc01:0.0000010000,DRAKglyp02:0.0000010000)69:0.0135171528)67:0.0136269314,(((((((((((CHILajea01:0.0000010000,(CHILaval02:0.0000010000,CHILtrap01:0.0000010000)8:0.0000010000)13:0…
(ARTHhunt01:0.0347284758,ARTHoreo01:0.0472490983,((((CHILajea01:0.0000010000,CHILtrap01:0.0000010000)79:0.0071722138,(((((CHILajea02:0.0000010000,((CHILplur01:0.0000010000,CHILvali02:0.0000010000)19:0.0000010000,CHILturf01:0.0000010000)19:0.0000010000)54:0.0000010000,CHILtric01:0.0072133335)81:0.0071733174,(CHILaval03:0.0071733831,CHILgram01:0.0000010000)48:0.0000010000)77:0.0145001558,(CHILdiph0…
(ARTHhunt01:0.1192920410,((CHILajea01:0.0000010000,(((CHILaval03:0.0000010000,CHILplur01:0.0000010000)21:0.0000010000,CHILgram01:0.0000010000)36:0.0000010000,CHILchlo01:0.0000010000)17:0.0000010000)76:0.0000010000,(CHILbifa01:0.0000010000,(CHILtric01:0.0000010000,CHILturf01:0.0000010000)26:0.0000010000)47:0.0134626554)52:0.0147006369,((CHILform01:0.0000010000,CHILtrap01:0.0000010000)16:0.00000100…
(ARTHhunt01:0.0683401620,(ARTHoreo01:0.0132729925,(((((((((CHILajea01:0.0000010000,CHILgram01:0.0000010000)21:0.0000010000,CHILajea02:0.0000010000)21:0.0000010000,CHILsylv01:0.0000010000)36:0.0000010000,(CHILturf01:0.0000010000,CHILvali02:0.0000010000)12:0.0000010000)2:0.0000010000,CHILdiph01:0.0000010000)4:0.0000010000,CHILvali01:0.0000010000)4:0.0000010000,CHILplur02:0.0000010000)12:0.000001000…
(ARTHhunt01:0.0714133658,((((CHILajea01:0.0000010000,(CHILajea02:0.0000010000,CHILaval03:0.0000010000)18:0.0000010000)61:0.0000010000,((CHILplur01:0.0000010000,CHILsemi01:0.0000010000)38:0.0000010000,CHILsylv01:0.0000010000)53:0.0000010000)50:0.0000010000,(CHILchlo01:0.0000010000,(CHILgram01:0.0000010000,(CHILtric01:0.0000010000,CHILvali02:0.0000010000)17:0.0000010000)44:0.0000010000)57:0.0000010…
(ARTHhunt01:0.0129807373,(((CALEmajo01:0.0000010000,CALEmajo02:0.0000010000)77:0.0136113215,PARAmino03:0.0136114760)70:0.0136472404,(((((((CHILajea02:0.0000010000,CHILvali01:0.0000010000)13:0.0000010000,CHILtric01:0.0000010000)21:0.0000010000,CHILbifa01:0.0000010000)16:0.0000010000,CHILaval02:0.0000010000)13:0.0000010000,(CHILaval03:0.0000010000,(CHILgram01:0.0000010000,CHILplur01:0.0000010000)18…
(ARTHhunt01:0.0419484812,ARTHoreo01:0.0283928389,((((CALEmajo02:0.0135909472,PARAnigr01:0.0134486749)57:0.0000010000,PARAlyon02:0.0134486478)61:0.0135909510,(((CHILajea01:0.0000010000,((CHILgram01:0.0000010000,CHILsemi01:0.0000010000)8:0.0000010000,CHILtrap02:0.0000010000)30:0.0000010000)7:0.0000010000,((((((CHILaval03:0.0000010000,(CHILplur02:0.0000010000,CHILvali01:0.0000010000)9:0.0000010000)5…
(ARTHhunt01:0.0271544105,(((CALEmajo02:0.0000010000,(PARAlyon02:0.1186258246,PARAterm01:0.0728007961)72:0.0112932396)71:0.0135180973,PARAmino03:0.0704501373)63:0.0135198128,PARAnigr01:0.0271551617)45:0.0000010000,((((((((CHILajea01:0.0000010000,CHILbifa01:0.0000010000)25:0.0000010000,CHILtric01:0.0000010000)9:0.0000010000,CHILform01:0.0000010000)8:0.0000010000,CHILdiph01:0.0000010000)10:0.0000010…
(ARTHhunt01:0.0311559636,(CALEmajo01:0.0516202623,((CHILajea02:0.0149495210,((((CHILaval02:0.0000010000,(CHILsemi01:0.0000010000,CHILsylv01:0.0000010000)17:0.0000010000)12:0.0000010000,CHILplur01:0.0000010000)0:0.0000010000,(CHILbifa01:0.0000010000,(CHILdiph01:0.0000010000,CHILtrap02:0.0000010000)11:0.0000010000)32:0.0000010000)10:0.0000010000,(CHILaval03:0.0000010000,(CHILtril01:0.0000010000,CHI…
(ARTHhunt01:0.0425531782,((ARTHoreo01:0.0281703798,((CALEmajo01:0.0000010000,CALEmajo02:0.0000010000)82:0.0137718117,(PARAmino03:0.0136161171,PARAnigr01:0.0000010000)81:0.0137718426)75:0.0141210116)43:0.0137967318,((((((((CHILajea01:0.0000010000,((CHILaval03:0.0000010000,CHILplur01:0.0000010000)15:0.0000010000,(CHILchlo01:0.0000010000,CHILturf01:0.0000010000)19:0.0000010000)10:0.0000010000)23:0.0…
(ARTHhunt01:0.0415653630,((CALEmajo02:0.0203109652,(PARAlyon02:0.0066993295,(PARAnigr01:0.0000020179,PARAterm01:0.0202370067)52:0.0066998627)78:0.0069209981)84:0.0134824619,(((((CHILajea01:0.0000010000,CHILgram01:0.0000010000)39:0.0000010000,((CHILajea02:0.0000010000,CHILplur01:0.0000010000)4:0.0000010000,(CHILturf01:0.0000010000,CHILvali01:0.0000010000)26:0.0000010000)5:0.0000010000)5:0.00000100…
(ARTHhunt01:0.0148912519,(ARTHoreo01:0.0289395235,(((((CHILajea01:0.0000010000,CHILvali02:0.0000010000)79:0.0134532755,(CHILaval03:0.0000010000,(CHILplur01:0.0000010000,CHILvali01:0.0000010000)35:0.0000010000)71:0.0134532754)48:0.0000010000,((CHILajea02:0.0000010000,((CHILform02:0.0000010000,CHILgram01:0.0000010000)35:0.0000010000,CHILtrap01:0.0000010000)29:0.0000010000)14:0.0000010000,CHILplur02…
(ARTHhunt01:0.0781355039,((((((((CALEmajo01:0.0000010000,CALEmajo02:0.0000010000)91:0.0603572389,((CHILform01:0.0000010000,CHILtrap02:0.0000010000)35:0.0000010000,CHILtrap01:0.0000010000)91:0.0282894054)22:0.0000027469,((((CHILaval02:0.0000010000,CHILplur02:0.0000010000)13:0.0000010000,CHILdiph01:0.0000010000)4:0.0000010000,CHILsylv01:0.0000010000)18:0.0000010000,CHILaval03:0.0000010000)46:0.0000…
(ARTHhunt01:0.0631917976,(((CALEmajo01:0.0102566157,(PARAlyon02:0.0204960075,PARAmino03:0.0221487802)63:0.0073520071)67:0.0062911383,(PARAnigr01:0.0000010000,PARAterm01:0.0000010000)99:0.0325543761)83:0.0106828674,((((((((((CHILajea01:0.0000010000,((CHILaval02:0.0000010000,(CHILplur02:0.0000010000,CHILvali01:0.0019051576)27:0.0000010122)65:0.0000016886,CHILgram01:0.0000010000)55:0.0000010000)32:0…
(ARTHhunt01:0.0845966206,(CALEmajo02:0.0000010000,(((((CHILajea01:0.0000010000,((CHILform01:0.0000010000,CHILsylv01:0.0000010000)11:0.0000010000,CHILvali02:0.0000010000)34:0.0000010000)14:0.0000010000,(((((CHILchlo01:0.0000010000,(CHILdiph01:0.0000010000,CHILform02:0.0000010000)14:0.0000010000)24:0.0000010000,CHILtrap01:0.0000010000)20:0.0000010000,CHILtril01:0.0000010000)17:0.0000010000,CHILsemi…
(ARTHhunt01:0.0807437016,((((CALEmajo01:0.0000010000,(PARAnigr01:0.0138414373,PARAterm01:0.0138414228)43:0.0000010000)63:0.0000010000,PARAmino03:0.0601349391)50:0.0151923516,(((CHILaval02:0.0000010000,CHILaval03:0.0000010000)80:0.0138418413,((((((CHILbifa01:0.0000010000,(((CHILdiph01:0.0000010000,CHILform02:0.0000010000)30:0.0000010000,CHILtril01:0.0000010000)4:0.0000010000,CHILvali02:0.000001000…
(ARTHhunt01:0.0419868760,((CALEmajo02:0.0071372563,(PARAnigr01:0.0198698623,PARAterm01:0.0142323621)71:0.0134544832)45:0.0000010000,(((DRAKconc01:0.0000010000,DRAKglyp02:0.0067121064)44:0.0000010000,DRAKliv101:0.0000010000)66:0.0000010000,DRAKthyn01:0.0000010000)100:0.0697360349)56:0.0066812226,((((((CHILajea01:0.0000010000,CHILgram01:0.0000010000)45:0.0000010000,((((CHILajea02:0.0000010000,(CHIL…
(ARTHhunt01:0.0442799690,(ARTHoreo01:0.0375356141,((DRAKconc01:0.0137922624,((DRAKglyp02:0.0000010000,DRAKthyn01:0.0000010000)25:0.0000010000,DRAKliv101:0.0000010000)69:0.0000010000)79:0.0113688306,SPICcili02:0.1428224894)61:0.0183755178)37:0.0000020392,(((CALEmajo02:0.0275650808,PARAlyon02:0.0204458239)46:0.0000010000,(PARAmino03:0.0209768000,(PARAnigr01:0.0000010000,PARAterm01:0.0000010000)81:0…
(ARTHhunt01:0.0802399878,ARTHoreo01:0.0265589612,(CALEmajo01:0.0232788227,((((((((CHILaval02:0.0000010000,((CHILbifa01:0.0000010000,CHILdiph01:0.0000010000)25:0.0000010000,(CHILchlo01:0.0000010000,(CHILsemi01:0.0000010000,CHILvali02:0.0000010000)41:0.0000010000)29:0.0000010000)25:0.0000010000)55:0.0000010000,(CHILaval03:0.0000010000,CHILplur01:0.0000010000)83:0.0045258778)76:0.0035540746,(CHILfor…
(ARTHhunt01:0.0417652218,ARTHoreo01:0.0417651366,(((((((((CHILajea02:0.0000010000,CHILvali02:0.0000010000)20:0.0000010000,CHILtric01:0.0000010000)15:0.0000010000,CHILplur02:0.0000010000)3:0.0000010000,CHILbifa01:0.0000010000)27:0.0000010000,(CHILgram01:0.0000010000,CHILplur01:0.0000010000)11:0.0000010000)34:0.0000010000,CHILvali01:0.0000010000)22:0.0000010000,CHILaval03:0.0000010000)62:0.01342496…
(ARTHhunt01:0.0204433921,ARTHoreo01:0.0241581685,(((CHILbifa01:0.0000010000,(CHILgram01:0.0000010000,(CHILplur01:0.0000010000,((CHILplur02:0.0000010000,CHILtrap01:0.0000010000)21:0.0000010000,(CHILsylv01:0.0000010000,CHILvali02:0.0000010000)8:0.0000010000)15:0.0000010000)12:0.0000010000)3:0.0000010000)2:0.0000010000,(CHILsemi01:0.0000010000,CHILturf01:0.0000010000)17:0.0000010000)76:0.0335291983,…
(ARTHhunt01:0.0562081843,ARTHoreo01:0.0000010000,(((((CHILajea01:0.0000010000,CHILdiph01:0.0000010000)29:0.0000010000,((CHILaval02:0.0000010000,CHILform01:0.0000010000)12:0.0000010000,(((CHILbifa01:0.0000010000,CHILvali01:0.0000010000)18:0.0000010000,(((CHILgram01:0.0000010000,CHILtrap01:0.0000010000)27:0.0000010000,CHILsemi01:0.0000010000)24:0.0000010000,CHILvali02:0.0000010000)15:0.0000010000)2…
(ARTHhunt01:0.0592046087,((((CALEmajo01:0.0000010000,CALEmajo02:0.0000010000)77:0.0000010000,PARAterm01:0.0000010000)83:0.0043431181,PARAmino03:0.0138979164)95:0.0237626107,(((((((((CHILajea01:0.0000010000,CHILchlo01:0.0044718013)85:0.0089873611,(CHILdiph01:0.0000010000,CHILsylv01:0.0000010000)91:0.0044718261)7:0.0000010000,((((CHILajea02:0.0000010000,CHILturf01:0.0000010000)88:0.0161952594,(CHIL…
(ARTHhunt01:0.0067286436,(ARTHoreo01:0.0346527027,((DRAKconc01:0.0000010000,DRAKliv101:0.0000010000)62:0.0066939900,DRAKthyn01:0.0000010000)87:0.0138422660)72:0.0065275804,(((((CHILaval02:0.0000010000,(CHILbifa01:0.0000010000,(CHILchlo01:0.0000010000,CHILtril01:0.0000010000)19:0.0000010000)6:0.0000010000)16:0.0000010000,((((CHILaval03:0.0000010000,CHILgram01:0.0000010000)23:0.0000010000,CHILtric0…
(ARTHhunt01:0.0915716967,(((ARTHoreo01:0.0142581473,((((CHILajea01:0.0000010000,((CHILaval02:0.0000010000,(CHILgram01:0.0000010000,CHILturf01:0.0000010000)31:0.0000010000)7:0.0000010000,(CHILaval03:0.0000010000,CHILplur01:0.0000010000)8:0.0000010000)17:0.0000010000)29:0.0000010000,CHILvali01:0.0000010000)47:0.0000010000,(((CHILdiph01:0.0000010000,CHILsylv01:0.0000010000)69:0.0000010000,CHILsemi01…
(ARTHhunt01:0.2808647708,((CALEmajo01:0.0000010000,CALEmajo02:0.0000010000)53:0.0000020606,(PARAmino03:0.6656252962,(PARAnigr01:0.0000010000,PARAterm01:0.0000010000)86:0.1226010773)54:0.1870822760)52:0.0446008920,((((((((CHILajea01:0.0000010000,CHILvali01:0.0000010000)20:0.0000010000,CHILplur01:0.0000010000)9:0.0000010000,(CHILajea02:0.0000010000,((CHILgram01:0.0000010000,(CHILturf01:0.0000010000…
(ARTHhunt01:0.0000010000,(ARTHoreo01:0.0271522925,(SPICcili01:0.0000010000,SPICcili02:0.0000010000)98:0.0553245078)42:0.0000010000,((CALEmajo01:0.0271522833,(PARAlyon02:0.0134532754,(PARAnigr01:0.0000010000,PARAterm01:0.0000010000)66:0.0000010000)63:0.0000010000)56:0.0134532734,((((((((CHILaval03:0.0000010000,CHILturf01:0.0000010000)3:0.0000010000,CHILvali01:0.0000010000)4:0.0000010000,CHILchlo01…
(ARTHhunt01:0.0323460473,ARTHoreo01:0.0279728692,((((((CALEmajo01:0.0013583694,CALEmajo02:0.0000010000)100:0.0114643474,(PARAmino03:0.0052788057,PARAterm01:0.0114236412)67:0.0014122641)62:0.0013873052,PARAlyon02:0.0169380931)100:0.0157887336,((DRAKconc01:0.0017201223,DRAKthyn01:0.0069783596)99:0.0103714349,DRAKliv101:0.0008157919)100:0.0382845643)67:0.0004642004,(((CHILajea02:0.0000010000,(CHILav…
(ARTHhunt01:0.0409044988,ARTHoreo01:0.0396620741,(((CALEmajo01:0.0000010000,CALEmajo02:0.0000010000)98:0.0215495221,(PARAnigr01:0.0044927031,PARAterm01:0.0000010000)89:0.0123865165)96:0.0319964735,((((((CHILajea01:0.0000010000,CHILbifa01:0.0000010000)12:0.0000010000,(((CHILajea02:0.0044681692,(CHILaval02:0.0000010000,CHILvali02:0.0000010000)83:0.0044601968)40:0.0000010000,CHILtric01:0.0000010000)…
(ARTHhunt01:0.0633128683,((CALEmajo02:0.0145056251,PARAterm01:0.0555525534)99:0.1041265847,((((((CHILaval02:0.0000010000,CHILvali01:0.0000010000)29:0.0000010000,(((CHILbifa01:0.0000010000,((CHILgram01:0.0000010000,CHILtric01:0.0000010000)32:0.0000010000,CHILturf01:0.0000010000)34:0.0000010000)29:0.0000010000,CHILchlo01:0.0000010000)25:0.0000010000,CHILvali02:0.0000010000)28:0.0000010000)25:0.0000…
(ARTHhunt01:0.0944913977,(((CALEmajo01:0.0000010000,CALEmajo02:0.0000010000)69:0.0000010000,PARAnigr01:0.0212261318)66:0.0229324645,(SPICcili01:0.0000010000,SPICcili02:0.0000010000)99:0.0647828502)33:0.0055859334,((((CHILajea02:0.0000010000,((CHILplur01:0.0000010000,CHILplur02:0.0000010000)33:0.0000010000,CHILvali02:0.0000010000)30:0.0000010000)50:0.0000010000,((CHILform01:0.0000010000,((CHILform…
(ARTHhunt01:0.0821752031,ARTHoreo01:0.0101804272,((((CALEmajo01:0.0033783349,CALEmajo02:0.0000010000)99:0.0314792014,((DRAKconc01:0.0139774784,((DRAKglyp02:0.0000010000,DRAKliv101:0.0040796749)66:0.0000010000,DRAKthyn01:0.0040699089)88:0.0026617041)100:0.0726117198,(PARAlyon02:0.0000010000,PARAmino03:0.0254971239)99:0.0354229783)56:0.0084503865)32:0.0074084900,(((((((CHILaval03:0.0000010000,CHILp…
(ARTHhunt01:0.1961653586,(((CALEmajo01:0.0000009623,CALEmajo02:0.0000009623)67:0.0000009622,(((DRAKconc01:0.0000009623,DRAKthyn01:0.0000009623)34:0.0000009622,DRAKglyp02:0.0000009623)78:0.0620814709,(PARAmino03:0.0000018744,PARAterm01:0.1468451308)77:0.0695917741)51:0.0367879824)32:0.0000009622,(SPICcili01:0.0000009623,SPICcili02:0.0000009623)100:0.3138489531)53:0.0430212134,(((((((CHILajea02:0.0…
(ARTHhunt01:0.0751096467,(ARTHoreo01:0.0993627607,(((CALEmajo01:0.0000010000,CALEmajo02:0.0000010000)88:0.0209763903,(DRAKconc01:0.1823159885,((DRAKglyp02:0.0206610613,DRAKliv101:0.0067905900)71:0.0000010000,DRAKthyn01:0.0066554252)76:0.0311858506)87:0.0601580350)50:0.0000022541,((((((((CHILajea01:0.0000010000,CHILgram01:0.0068618230)21:0.0000010000,CHILvali02:0.0000010000)37:0.0000010000,((CHILc…
(ARTHhunt01:0.1009704413,((CALEmajo01:0.0000010000,CALEmajo02:0.0134397675)81:0.0134523054,PARAmino03:0.0410291905)39:0.0000010000,((((((CHILajea02:0.0000010000,CHILplur01:0.0000010000)45:0.0000010000,CHILplur02:0.0000010000)57:0.0000010000,((CHILaval02:0.0000010000,((CHILaval03:0.0000010000,(CHILtric01:0.0000010000,CHILvali02:0.0000010000)17:0.0000010000)18:0.0000010000,CHILvali01:0.0000010000)1…
(ARTHhunt01:0.0276853867,ARTHoreo01:0.0139293042,((((CALEmajo01:0.0000010000,CALEmajo02:0.0000010000)76:0.0134478358,((((CHILajea01:0.0000010000,CHILajea02:0.0000010000)81:0.0134478357,(((CHILform01:0.0000010000,(CHILform02:0.0000010000,(CHILtrap01:0.0000010000,CHILvali01:0.0000010000)42:0.0000010000)75:0.0135863616)74:0.0134478276,CHILtric01:0.0134478357)55:0.0000010000,((CHILgram01:0.0000010000…
(ARTHhunt01:0.3324258630,((((CHILajea02:0.0000010000,(((CHILaval02:0.0000010000,CHILchlo01:0.0000010000)17:0.0000010000,(CHILbifa01:0.0000010000,CHILturf01:0.0000010000)35:0.0000010000)8:0.0000010000,(CHILplur01:0.0000010000,CHILplur02:0.0000010000)23:0.0000010000)23:0.0000010000)55:0.0000010000,((CHILsylv01:0.0000010000,(SPICcili01:0.0219057684,SPICcili02:0.0200411250)100:0.2434179427)64:0.01389…
(ARTHhunt01:0.1191376997,((CALEmajo01:0.0750546893,CALEmajo02:0.0000010000)89:0.0138755210,((((DRAKconc01:0.0000010000,DRAKglyp02:0.0000010000)62:0.0000010000,DRAKthyn01:0.0311715458)96:0.0580741482,PARAterm01:0.0066550179)54:0.0071768745,((PARAlyon02:0.0279876190,PARAmino03:0.0000020523)37:0.0000021231,SPICcili01:0.0311713005)37:0.0068736259)33:0.0066221919)53:0.0073240394,(((CHILajea01:0.000001…
(ARTHhunt01:0.0594709005,ARTHoreo01:0.0457841383,((((CALEmajo01:0.0000010000,CALEmajo02:0.0000010000)89:0.0180012239,(PARAnigr01:0.0000010000,PARAterm01:0.0000010000)99:0.0409879889)77:0.0263661484,((((((((CHILaval02:0.0000010000,(CHILchlo01:0.0000010000,CHILvali02:0.0000010000)19:0.0000010000)32:0.0000010000,(CHILplur01:0.0000010000,CHILturf01:0.0000010000)22:0.0000010000)15:0.0000010000,CHILplu…
(ARTHhunt01:0.1147468180,CALEmajo01:0.0000010000,(CALEmajo02:0.0000010000,(((((CHILaval02:0.0000010000,(CHILchlo01:0.0000010000,((CHILdiph01:0.0050756926,DRAKliv101:0.0810379757)47:0.0040531304,CHILsemi01:0.0000010000)69:0.0045322989)68:0.0090295405)43:0.0044376240,CHILaval03:0.0000010000)19:0.0000020884,(CHILbifa01:0.0000010000,(((CHILform01:0.0045525174,(CHILtrap01:0.0000010000,CHILtrap02:0.000…
(ARTHhunt01:0.0558544760,ARTHoreo01:0.0000026351,((CALEmajo01:0.0000010000,CALEmajo02:0.0000010000)70:0.0134498910,(((((((CHILajea01:0.0000010000,CHILsylv01:0.0000010000)38:0.0000010000,CHILtrap01:0.0000010000)16:0.0000010000,((CHILajea02:0.0000010000,CHILchlo01:0.0000010000)21:0.0000010000,CHILaval03:0.0000010000)22:0.0000010000)11:0.0000010000,((CHILplur01:0.0000010000,CHILtrap02:0.0000010000)2…
(ARTHhunt01:0.0204875605,((ARTHoreo01:0.0243453634,PARAnigr01:0.0293329656)38:0.0000010000,(SPICcili01:0.0000010000,SPICcili02:0.0000010000)100:0.0971410170)70:0.0094747964,(((((CHILajea01:0.0000010000,(CHILajea02:0.0091273871,CHILvali01:0.0000010000)6:0.0000010000)4:0.0000010000,(CHILaval03:0.0000010000,CHILgram01:0.0000010000)25:0.0000010000)31:0.0000010000,((CHILbifa01:0.0000010000,CHILplur02:…
(ARTHhunt01:0.0877195427,CALEmajo02:0.0000020073,(((((((((CHILajea01:0.0000010000,(CHILajea02:0.0000010000,CHILdiph01:0.0000010000)12:0.0000010000)13:0.0000010000,CHILplur01:0.0000010000)1:0.0000010000,(CHILaval03:0.0000010000,((CHILchlo01:0.0000010000,(CHILform01:0.0000010000,CHILform02:0.0000010000)15:0.0000010000)12:0.0000010000,CHILvali01:0.0000010000)4:0.0000010000)14:0.0000010000)24:0.00000…
(ARTHhunt01:0.0707984218,(ARTHoreo01:0.0304558828,(PARAnigr01:0.0134530634,PARAterm01:0.0000010000)71:0.0137945750)70:0.0110142359,(((((((((CHILajea01:0.0000010000,CHILturf01:0.0000010000)8:0.0000010000,CHILtric01:0.0000010000)4:0.0000010000,((CHILaval02:0.0000010000,(CHILdiph01:0.0000010000,CHILvali01:0.0000010000)19:0.0000010000)21:0.0000010000,(CHILplur01:0.0000010000,CHILvali02:0.0000010000)9…
(ARTHhunt01:0.0135169288,ARTHoreo01:0.0414378510,((((CALEmajo02:0.0000026569,PARAmino03:0.0271509434)90:0.0411045312,PARAterm01:0.0000010000)59:0.0134539377,DRAKglyp02:0.0271533326)49:0.0000010000,(((((CHILajea01:0.0000010000,CHILvali01:0.0000010000)4:0.0000010000,((CHILajea02:0.0000010000,CHILaval03:0.0000010000)30:0.0000010000,((CHILbifa01:0.0000010000,CHILform01:0.0000010000)29:0.0000010000,CH…
(ARTHhunt01:0.0505584270,ARTHoreo01:0.0095131880,(((((CALEmajo01:0.0000010000,PARAlyon02:0.0000010000)70:0.0000021918,CALEmajo02:0.5174151715)61:0.0145222332,(PARAnigr01:0.0139656868,(SPICcili01:0.0000010000,SPICcili02:0.0000010000)100:0.0644953885)76:0.0148347711)42:0.0063801976,PARAmino03:0.0074006890)44:0.0224793711,((((((((CHILajea01:0.0000010000,CHILgram01:0.0000010000)12:0.0000010000,CHILaj…
(ARTHhunt01:0.0271314712,((CALEmajo02:0.0000010000,(PARAlyon02:0.0285898201,(PARAnigr01:0.0000010000,PARAterm01:0.0000010000)78:0.0131853594)68:0.0275027903)50:0.0135909217,(DRAKconc01:0.0134484631,DRAKliv101:0.0000010000)72:0.0135916053)51:0.0135904076,((((((CHILajea02:0.0000010000,(CHILbifa01:0.0000010000,CHILtric01:0.0000010000)25:0.0000010000)9:0.0000010000,((CHILform02:0.0000010000,CHILplur0…
(ARTHhunt01:0.0136000534,ARTHoreo01:0.0136002180,((((CALEmajo01:0.0138890434,(PARAlyon02:0.0411018598,PARAmino03:0.0000010000)79:0.0134651326)72:0.0125081744,(PARAnigr01:0.0000010000,PARAterm01:0.0000010000)98:0.0725263435)73:0.0289562386,((((CHILajea02:0.0134533614,CHILaval02:0.0134533709)14:0.0000010000,(CHILaval03:0.0000010000,((((CHILchlo01:0.0000010000,CHILgram01:0.0000010000)28:0.0000010000…
(ARTHhunt01:0.0954240422,(((CHILajea01:0.0000010000,((CHILajea02:0.0000010000,((CHILform02:0.0000010000,CHILtrap02:0.0000010000)10:0.0000010000,(CHILplur02:0.0000010000,CHILtric01:0.0000010000)18:0.0000010000)5:0.0000010000)3:0.0000010000,CHILform01:0.0000010000)18:0.0000010000)54:0.0000010000,((CHILsemi01:0.0000010000,CHILsylv01:0.0000010000)57:0.0000010000,(CHILtril01:0.0000010000,(DRAKliv101:0…
(ARTHhunt01:0.1334618666,((((((ARTHoreo01:0.0291069527,((CHILform01:0.0000010000,CHILtrap01:0.0000010000)41:0.0000010000,CHILform02:0.0000010000)62:0.0000010000)69:0.0140820432,(((((((CHILajea01:0.0000010000,CHILvali01:0.0000010000)10:0.0000010000,CHILchlo01:0.0000010000)19:0.0000010000,(CHILajea02:0.0000010000,CHILbifa01:0.0000010000)8:0.0000010000)14:0.0000010000,CHILplur01:0.0000010000)14:0.00…
(ARTHhunt01:0.0146668394,ARTHoreo01:0.0146722167,((((CHILajea01:0.0000010000,((((CHILajea02:0.0000010000,(CHILplur01:0.0000010000,CHILvali01:0.0000010000)10:0.0000010000)7:0.0000010000,(CHILbifa01:0.0000010000,CHILvali02:0.0000010000)8:0.0000010000)9:0.0000010000,CHILgram01:0.0000010000)19:0.0000010000,(CHILchlo01:0.0000010000,CHILplur02:0.0000010000)4:0.0000010000)8:0.0000010000)16:0.0000010000,…
(ARTHhunt01:0.0300264676,ARTHoreo01:0.0123252471,((((((CALEmajo01:0.0000010000,CALEmajo02:0.0425190969)82:0.0134939868,((CHILsylv01:0.2171894176,PARAmino03:0.0000010000)52:0.0138148785,PARAnigr01:0.0425868989)35:0.0000010000)69:0.0605771583,(((CHILaval03:0.0000010000,(CHILchlo01:0.0000010000,CHILplur02:0.0000010000)19:0.0000010000)11:0.0000010000,(CHILgram01:0.0000010000,CHILtric01:0.0000010000)6…
(ARTHhunt01:0.1296358558,((((((((((CALEmajo01:0.0000010000,CALEmajo02:0.0000010000)83:0.0691229669,((DRAKconc01:0.0000010000,DRAKglyp02:0.0000010000)62:0.0000010000,DRAKliv101:0.0470795250)99:0.3051242237)60:0.1057560320,PARAnigr01:0.0193347381)71:0.1624263786,(CHILgram01:0.0000010000,CHILplur02:0.0000010000)59:0.0000010000)54:0.0138688219,CHILplur01:0.0000010000)5:0.0000010000,((((CHILaval02:0.0…
(ARTHhunt01:0.6074887150,((((((CALEmajo01:0.0000010000,CALEmajo02:0.0000010000)76:0.0117693501,((PARAlyon02:0.0000010000,PARAmino03:0.0141954705)57:0.0000021260,(PARAnigr01:0.0000010000,PARAterm01:0.0000010000)99:0.0808518022)93:0.0490497375)90:0.0659893673,CHILform01:0.0000025852)55:0.0138723465,(CHILsylv01:0.0000010000,CHILtril01:0.0000010000)51:0.0000020735)60:0.0278429393,(((DRAKconc01:0.0770…
(ARTHhunt01:0.0238563819,ARTHoreo01:0.0164215129,((((CALEmajo01:0.0000021154,PARAlyon02:0.0000010000)69:0.0076705821,PARAnigr01:0.0186789211)72:0.0088756316,((DRAKconc01:0.0000010000,(DRAKglyp02:0.0000026888,(DRAKthyn01:0.0065142198,SPICcili01:0.0495558944)33:0.0000034003)34:0.0000010000)24:0.0000021876,DRAKliv101:0.0000010000)55:0.0391136036)45:0.0072836851,((((((CHILajea01:0.0000010000,CHILchlo…
(ARTHhunt01:0.0599042185,(ARTHoreo01:0.0281049608,((CALEmajo01:0.0000010000,CALEmajo02:0.0000010000)67:0.0000010000,((PARAlyon02:0.0134744912,(PARAmino03:0.0446188908,PARAterm01:0.0303520367)86:0.0223237031)79:0.0204970184,PARAnigr01:0.0000010000)93:0.0277859368)80:0.0136130925)56:0.0148843357,(((((CHILajea01:0.0000010000,((CHILform01:0.0000010000,(CHILform02:0.0000010000,((CHILsemi01:0.000001000…
(ARTHhunt01:0.0136892472,((((((((CHILajea01:0.0000010000,CHILvali01:0.0000010000)4:0.0000010000,((CHILajea02:0.0000010000,CHILplur01:0.0000010000)20:0.0000010000,CHILvali02:0.0000010000)2:0.0000010000)2:0.0000010000,CHILturf01:0.0000010000)6:0.0000010000,CHILplur02:0.0000010000)25:0.0000010000,(CHILaval03:0.0000010000,CHILtric01:0.0000010000)10:0.0000010000)54:0.0000010000,(((CHILdiph01:0.0000010…
(ARTHhunt01:0.0571343055,ARTHoreo01:0.0125636180,((((CHILajea01:0.0000010000,CHILajea02:0.0000010000)65:0.0000010000,((CHILaval03:0.0000010000,(CHILplur01:0.0000010000,((CHILplur02:0.0000010000,CHILtric01:0.0000010000)12:0.0000010000,CHILturf01:0.0000010000)6:0.0000010000)15:0.0000010000)65:0.0000010000,CHILgram01:0.0134313334)70:0.0134313334)65:0.0134313390,((CHILdiph01:0.0000010000,((CHILform01…
(ARTHhunt01:0.0255566632,((CALEmajo01:0.0000010000,CALEmajo02:0.0000010000)76:0.0067256544,(PARAlyon02:0.0065942626,(PARAmino03:0.0276999039,PARAterm01:0.0000010000)52:0.0000010000)33:0.0000010000)88:0.0368802908,(((CHILaval02:0.0065880068,(((CHILplur01:0.0000010000,CHILvali01:0.0000010000)20:0.0000010000,CHILtrap01:0.0000010000)29:0.0000010000,(CHILtric01:0.0000010000,CHILturf01:0.0000010000)29:…
(ARTHhunt01:0.0947530794,(((((CALEmajo01:0.0000010000,CALEmajo02:0.0000010000)92:0.0636923991,PARAmino03:0.0186400959)48:0.0211176112,PARAlyon02:0.0216043396)51:0.0338039410,PARAnigr01:0.0725509399)79:0.0645667504,(DRAKglyp02:0.0000010000,DRAKthyn01:0.0000010000)99:0.1321736574)80:0.0421698901,((((((CHILajea01:0.0000010000,CHILaval02:0.0000010000)26:0.0000010000,CHILajea02:0.0000010000)54:0.00000…
(ARTHhunt01:0.0924050052,(((ARTHoreo01:1.6933217382,PARAmino03:0.0205632155)75:0.1389696094,DRAKthyn01:0.0622285453)79:0.1431965966,(((CHILajea01:0.0067223067,(((CHILdiph01:0.0000010000,CHILsylv01:0.0000010000)43:0.0000026420,((CHILform01:0.0067190584,CHILtrap01:0.0000010000)80:0.0067139552,CHILsemi01:0.0135286453)16:0.0000023397)14:0.0000010000,(CHILform02:0.0000010000,CHILtrap02:0.0067190173)79…
(ARTHhunt01:0.0861608583,((((CALEmajo01:0.0000010000,CALEmajo02:0.0000010000)85:0.0141320105,PARAmino03:0.0141185466)49:0.0000010000,PARAnigr01:0.0000010000)71:0.0173552460,((((((CHILajea01:0.0000010000,CHILtric01:0.0000010000)24:0.0000010000,(CHILgram01:0.0000010000,CHILvali02:0.0000010000)27:0.0000010000)23:0.0000010000,(CHILaval03:0.0000010000,CHILplur02:0.0000010000)18:0.0000010000)44:0.00000…
(ARTHhunt01:0.0273476470,((CALEmajo01:0.1799630511,CALEmajo02:0.0000010000)79:0.0134532070,(PARAlyon02:0.0000010000,PARAnigr01:0.0134532754)56:0.0000010000)66:0.0135145567,((((((((CHILajea01:0.0000010000,CHILtric01:0.0000010000)4:0.0000010000,CHILsylv01:0.0000010000)6:0.0000010000,(((CHILaval03:0.0000010000,CHILbifa01:0.0000010000)14:0.0000010000,CHILplur01:0.0000010000)7:0.0000010000,CHILturf01:…
(ARTHhunt01:0.1104297210,(ARTHoreo01:0.0677023046,(((((CALEmajo01:0.0000010090,CALEmajo02:0.0000010090)70:0.0000024169,PARAmino03:0.0262538410)76:0.0122079204,PARAterm01:0.0247558810)84:0.0306836535,SPICcili02:0.0485050066)87:0.0725099722,((((CHILajea01:0.0000010090,(CHILajea02:0.0000010090,((((CHILform01:0.0000010090,CHILtril01:0.0000010090)58:0.0000010090,(CHILform02:0.0000010090,CHILtrap01:0.0…
(ARTHhunt01:0.0201271211,ARTHoreo01:0.0257567612,(((((CALEmajo01:0.0000010000,CALEmajo02:0.0000010000)92:0.0133045028,(PARAlyon02:0.0000010000,SPICcili01:0.0342841459)73:0.0031463960)67:0.0037305749,PARAterm01:0.0067220168)71:0.0067218505,(((DRAKconc01:0.0000010000,DRAKthyn01:0.0000010000)25:0.0000010000,DRAKliv101:0.0000010000)30:0.0000010000,DRAKglyp02:0.0000010000)89:0.0135561158)44:0.00000205…
(ARTHhunt01:0.0329934037,ARTHoreo01:0.0179577518,((((((((CALEmajo01:0.0000010000,CALEmajo02:0.0000010000)81:0.0067917862,((PARAlyon02:0.0066898152,(PARAnigr01:0.0000010000,PARAterm01:0.0000010000)76:0.0000010000)69:0.0000010000,PARAmino03:0.0203831068)68:0.0066760408)79:0.0134755007,(SPICcili01:0.0000010000,SPICcili02:0.0000010000)100:0.0622537972)38:0.0000010000,((CHILform01:0.0000010000,((CHILf…
(ARTHhunt01:0.0727267738,(((((ARTHoreo01:0.0276834564,(((((CHILajea01:0.0000010000,(((CHILplur02:0.0000010000,(CHILsylv01:0.0000010000,CHILtrap01:0.0000010000)5:0.0000010000)1:0.0000010000,CHILtrap02:0.0000010000)2:0.0000010000,CHILvali02:0.0000010000)8:0.0000010000)2:0.0000010000,CHILbifa01:0.0000010000)4:0.0000010000,CHILform02:0.0000010000)0:0.0000010000,CHILtric01:0.0000010000)7:0.0000010000,…
(ARTHhunt01:0.0273807479,((CALEmajo01:0.0195812536,((CHILturf01:0.0000010000,CHILvali02:0.0000010000)99:0.1660983304,PARAlyon02:0.0000010000)62:0.0212429397)72:0.0463547635,(((CHILajea01:0.0000020831,((CHILaval02:0.0000010000,(CHILaval03:0.0000010000,((CHILgram01:0.0000010000,CHILplur02:0.0000010000)19:0.0000010000,CHILvali01:0.0000010000)23:0.0000010000)17:0.0000010000)51:0.0000010000,((CHILform…
(ARTHhunt01:0.1804503007,ARTHoreo01:0.0427263181,((((((CHILajea02:0.0000010000,CHILvali02:0.0000010000)20:0.0000010000,(CHILaval02:0.0000010000,CHILbifa01:0.0000010000)28:0.0000010000)80:0.0126592860,CHILgram01:0.0000010000)93:0.0264444611,CHILvali01:0.0000010000)91:0.0274470295,((((CHILaval03:0.0000010000,CHILturf01:0.0000010000)36:0.0000010000,CHILplur01:0.0000010000)41:0.0000010000,CHILplur02:…
(ARTHhunt01:0.0000010000,ARTHoreo01:0.0134256579,((((CALEmajo02:0.0000010000,((PARAlyon02:0.0135282489,PARAmino03:0.0000010000)51:0.0000010000,PARAnigr01:0.0270390349)59:0.0134256724)57:0.0135282511,(((CHILaval02:0.0000010000,CHILvali01:0.0000010000)20:0.0000010000,(CHILchlo01:0.0000010000,CHILform02:0.0000010000)29:0.0000010000)16:0.0000010000,((CHILaval03:0.0000010000,((CHILdiph01:0.0000010000,…
(ARTHhunt01:0.0692970076,ARTHoreo01:0.0385673391,((((CALEmajo01:0.0059380768,CALEmajo02:0.0067432701)86:0.0070991962,((PARAlyon02:0.0138028821,PARAmino03:0.0134407896)81:0.0149744015,PARAterm01:0.0744242075)94:0.0261472041)92:0.0221274450,((((((CHILajea02:0.0000010000,CHILturf01:0.0000010000)55:0.0000010000,CHILchlo01:0.0000010000)48:0.0000010000,CHILtric01:0.0045622256)75:0.0045024941,(CHILform0…
(ARTHhunt01:0.0552601862,(((((((CHILajea02:0.0000010000,CHILtric01:0.0000010000)19:0.0000010000,(CHILbifa01:0.0000010000,CHILturf01:0.0000010000)14:0.0000010000)39:0.0000010000,(((CHILaval02:0.0000010000,CHILplur01:0.0000010000)15:0.0000010000,CHILplur02:0.0000010000)25:0.0000010000,CHILchlo01:0.0000010000)44:0.0000010000)12:0.0000010000,CHILaval03:0.0000010000)73:0.0134262260,(((CHILdiph01:0.000…
(ARTHhunt01:0.2910586559,((((((ARTHoreo01:0.0804713752,(((CALEmajo01:0.0176043726,(PARAlyon02:0.0194921490,PARAmino03:0.0610867703)60:0.0601061389)37:0.0077467693,(CALEmajo02:0.0000010000,(DRAKglyp02:0.0000010000,DRAKthyn01:0.0000010000)79:0.0000027149)36:0.0562549528)35:0.0153716526,SPICcili02:0.1479994517)15:0.0000026439)9:0.0000022414,(CHILplur02:0.0000010000,CHILtric01:0.0000010000)22:0.00000…
(ARTHhunt01:0.2256838214,((CALEmajo01:0.0395764321,(PARAlyon02:0.0131727301,(PARAmino03:0.0360365316,PARAterm01:0.1059380555)51:0.0020964470)47:0.0188533614)59:0.0105807737,((((((CHILajea01:0.0000010000,CHILchlo01:0.0000010000)18:0.0000010000,CHILplur01:0.0000010000)10:0.0000010000,(CHILajea02:0.0000010000,(CHILaval02:0.0000010000,CHILvali01:0.0000010000)20:0.0000010000)13:0.0000010000)79:0.00448…
(ARTHhunt01:0.2056940853,((CALEmajo02:0.0500587670,PARAnigr01:0.1290849795)59:0.0372038167,(((DRAKconc01:0.0134108122,(DRAKglyp02:0.0000010217,DRAKthyn01:0.0000010217)65:0.0000010217)97:0.0984422261,DRAKliv101:0.0000029453)72:0.0175291145,(SPICcili01:0.0000010217,SPICcili02:0.0000010217)81:0.0443986594)31:0.0171660658)44:0.0218897125,(((((CHILajea02:0.0000010217,CHILvali02:0.0000010217)57:0.00000…
(ARTHhunt01:0.0231130109,ARTHoreo01:0.0330188508,((((((CALEmajo01:0.0000010000,PARAnigr01:0.0140603081)26:0.0000029168,(PARAlyon02:0.0049243975,PARAmino03:0.0139685935)44:0.0000021374)61:0.0067097446,CALEmajo02:0.0033621370)92:0.0242934923,((((CHILajea01:0.0033872229,CHILvali01:0.0034068165)23:0.0000010000,(((CHILgram01:0.0000010000,CHILturf01:0.0000010000)21:0.0000010000,CHILtric01:0.0000010000)…
(ARTHhunt01:0.0591694934,ARTHoreo01:0.0276808072,((((CALEmajo01:0.0000010000,CALEmajo02:0.0000010000)84:0.0037335788,PARAnigr01:0.0385523129)88:0.0487914162,((CHILsylv01:0.0000010000,CHILtril01:0.0000010000)57:0.0000010000,((DRAKconc01:0.0000010000,((DRAKglyp02:0.0000010000,DRAKliv101:0.0000010000)71:0.0000010000,DRAKthyn01:0.0519346354)42:0.0067995786)76:0.0314989675,(SPICcili01:0.0000010000,SPI…
(ARTHhunt01:0.0996723714,ARTHoreo01:0.0000010000,((((CALEmajo01:0.0134570120,PARAmino03:0.0411192746)54:0.0000010000,SPICcili02:0.0996882055)71:0.0124488800,(((((((CHILajea01:0.0000010000,CHILtril01:0.0000010000)47:0.0000010000,CHILvali01:0.0000010000)8:0.0000010000,CHILchlo01:0.0000010000)16:0.0000010000,(CHILaval03:0.0000010000,CHILtrap01:0.0000010000)38:0.0000010000)11:0.0000010000,CHILbifa01:…
(ARTHhunt01:0.0552137676,(((((((((CHILajea01:0.0000010000,((CHILajea02:0.0000010000,CHILform01:0.0000010000)21:0.0000010000,CHILplur02:0.0000010000)2:0.0000010000)3:0.0000010000,((CHILplur01:0.0000010000,CHILvali01:0.0000010000)21:0.0000010000,CHILsemi01:0.0000010000)3:0.0000010000)9:0.0000010000,CHILaval02:0.0000010000)3:0.0000010000,(CHILdiph01:0.0000010000,CHILgram01:0.0000010000)10:0.00000100…
(ARTHhunt01:0.0630849723,ARTHoreo01:0.0593757512,((((CALEmajo01:0.0000010000,CALEmajo02:0.0000010000)84:0.0135232397,((PARAlyon02:0.0000010000,PARAterm01:0.0000010000)42:0.0000010000,PARAnigr01:0.0000010000)68:0.0000010000)98:0.0571603389,((((((((CHILajea01:0.0000010000,CHILchlo01:0.0000010000)13:0.0000010000,(((CHILajea02:0.0000010000,CHILaval02:0.0000010000)15:0.0000010000,CHILtric01:0.00000100…
(ARTHhunt01:0.1225458151,ARTHoreo01:0.0000023413,((((((CALEmajo01:0.0000010000,CALEmajo02:0.0000010000)85:0.0080290709,(((DRAKconc01:0.0000010000,DRAKliv101:0.0000010000)46:0.0000010000,DRAKthyn01:0.0000010000)94:0.0730564576,PARAmino03:0.0244934794)15:0.0000022541)17:0.0000010000,PARAlyon02:0.0080959390)31:0.0000010000,((CHILajea01:0.0000010000,((CHILajea02:0.0000010000,((CHILaval02:0.0000010000…
(ARTHhunt01:0.0558035780,ARTHoreo01:0.1022925209,(((((CALEmajo01:0.0000010000,CALEmajo02:0.0000010000)80:0.0075906607,PARAmino03:0.0075906733)79:0.0075711555,(PARAlyon02:0.0075366983,PARAnigr01:0.0152027572)45:0.0000010000)69:0.0076851441,(((((((((((CHILajea02:0.0000010000,(CHILform02:0.0000010000,CHILtrap01:0.0000010000)4:0.0000010000)13:0.0000010000,CHILbifa01:0.0000010000)3:0.0000010000,CHILav…
(ARTHhunt01:0.0134388698,((((((CALEmajo01:0.0000010000,CALEmajo02:0.0000010000)76:0.0066945312,PARAnigr01:0.0134458705)34:0.0000010000,PARAmino03:0.0066945311)58:0.0000010000,(((DRAKconc01:0.0134458555,DRAKglyp02:0.0000010000)85:0.0066951662,DRAKthyn01:0.0204664224)54:0.0000010000,DRAKliv101:0.0066951512)97:0.0272638387)60:0.0066945086,PARAterm01:0.0000010000)73:0.0134458554,(((((((((CHILajea01:0…
(ARTHhunt01:0.0892145773,(CALEmajo02:0.0283451448,((((((((CHILajea02:0.0044874485,(CHILaval03:0.0044661382,CHILvali01:0.0000010000)62:0.0044874420)9:0.0000010000,((CHILbifa01:0.0000010000,CHILplur02:0.0000010000)84:0.0044661488,CHILchlo01:0.0044874108)12:0.0000010000)16:0.0000010000,CHILtric01:0.0000010000)8:0.0000010000,CHILvali02:0.0000010000)3:0.0000010000,CHILplur01:0.0000010000)28:0.00000100…
(ARTHhunt01:0.0409955117,(((CALEmajo02:0.0000010000,(DRAKconc01:0.0000010000,(DRAKglyp02:0.0000010000,DRAKliv101:0.0067165103)97:0.0163685487)95:0.0245009662)46:0.0067080931,PARAmino03:0.0138172922)54:0.0078493926,PARAnigr01:0.0263430285)85:0.0379506252,((((CHILajea01:0.0000010000,CHILvali02:0.0000010000)36:0.0000010000,(CHILchlo01:0.0000010000,CHILplur01:0.0000010000)38:0.0000010000)82:0.0066900…
(ARTHhunt01:0.0136033702,ARTHoreo01:0.0276411986,(((((CALEmajo01:0.0000010000,CALEmajo02:0.0000010000)69:0.0000010000,((((DRAKconc01:0.0000010000,DRAKglyp02:0.0000010000)16:0.0000010000,DRAKliv101:0.0000010000)19:0.0000010000,DRAKthyn01:0.0000010000)82:0.0271716107,PARAlyon02:0.0274765510)51:0.0000010000)40:0.0000010000,(((((CHILbifa01:0.0000010000,CHILform01:0.0000010000)15:0.0000010000,((CHILpl…
(ARTHhunt01:0.0007612318,ARTHoreo01:0.1162440295,(((((CHILajea01:0.0000010096,CHILaval03:0.0000010096)12:0.0000010096,(((CHILchlo01:0.0000010096,CHILplur01:0.0000010096)28:0.0000010096,CHILvali02:0.0000010096)13:0.0000010096,CHILtric01:0.0000010096)16:0.0000010096)78:0.0137298000,(((CHILform01:0.0000010096,CHILform02:0.0000010096)9:0.0000010096,CHILtrap02:0.0000010096)31:0.0000010096,CHILtrap01:0…
(ARTHhunt01:0.0632118246,ARTHoreo01:0.0393865905,(((((CHILajea02:0.0000010000,(CHILaval03:0.0000010000,CHILgram01:0.0000010000)10:0.0000010000)7:0.0000010000,CHILvali02:0.0000010000)19:0.0000010000,((CHILbifa01:0.0000010000,CHILplur02:0.0000010000)25:0.0000010000,((((CHILdiph01:0.0000010000,CHILtril01:0.0000010000)17:0.0000010000,CHILplur01:0.0000010000)4:0.0000010000,CHILsemi01:0.0000010000)3:0.…
(ARTHhunt01:0.0000010000,((CALEmajo02:0.0000010000,(PARAnigr01:0.0000010000,PARAterm01:0.0143561740)81:0.0311529280)50:0.0070264958,(SPICcili01:0.0286155393,SPICcili02:0.0000010000)97:0.0483037476)41:0.0070135572,((((((((CHILajea01:0.0000010000,(CHILdiph01:0.0000010000,CHILtric01:0.0000010000)31:0.0000010000)2:0.0000010000,CHILturf01:0.0000010000)13:0.0000010000,CHILajea02:0.0000010000)15:0.00000…
(ARTHhunt01:0.0418732117,ARTHoreo01:0.0282791086,(((((((CHILaval03:0.0000010000,CHILplur01:0.0000010000)12:0.0000010000,CHILbifa01:0.0000010000)3:0.0000010000,((CHILdiph01:0.0000010000,CHILsylv01:0.0000010000)27:0.0000010000,CHILturf01:0.0000010000)9:0.0000010000)10:0.0000010000,CHILtric01:0.0000010000)57:0.0000010000,(CHILtrap01:0.0000010000,CHILtrap02:0.0000010000)67:0.0066937807)41:0.000001000…
(ARTHhunt01:0.1150577009,CALEmajo01:0.0134532400,(((((((((CHILajea01:0.0000010000,CHILtrap02:0.0000010000)11:0.0000010000,CHILaval03:0.0000010000)8:0.0000010000,CHILplur01:0.0000010000)22:0.0000010000,CHILaval02:0.0000010000)9:0.0000010000,CHILform01:0.0000010000)37:0.0000010000,CHILtril01:0.0000010000)43:0.0000010000,CHILgram01:0.0000010000)73:0.0000010000,((((CHILform02:0.0000010000,CHILvali02:…
(ARTHhunt01:0.0810535385,ARTHoreo01:0.0333256194,((CALEmajo01:0.0428720642,(((((CHILajea02:0.0000010000,(CHILaval02:0.0000010000,CHILchlo01:0.0000010000)43:0.0000010000)44:0.0000010000,CHILvali02:0.0015052665)91:0.0015055208,(CHILaval03:0.0015057925,((CHILbifa01:0.0000010000,CHILplur02:0.0000010000)38:0.0000010000,CHILtric01:0.0000010000)94:0.0015070059)39:0.0000010000)95:0.0045777450,(CHILform01…
(ARTHhunt01:0.0487473732,(((ARTHoreo01:0.0000010000,SPICcili01:0.6222875986)35:0.0000010000,(((CALEmajo01:0.0000010000,(DRAKliv101:0.0691419853,DRAKthyn01:0.1029434966)97:0.1424825236)39:0.0000010000,PARAnigr01:0.0387248929)64:0.0100954072,PARAterm01:0.0297127724)63:0.0097665999)80:0.0659932386,((((CHILdiph01:0.0000010000,CHILtril01:0.0000010000)59:0.0000010000,CHILsemi01:0.0068124682)85:0.013447…
(ARTHhunt01:0.0517729070,(ARTHoreo01:0.1356956842,((((((CHILajea02:0.0000010000,(CHILaval02:0.0000010000,(CHILplur02:0.0000010000,CHILturf01:0.0000010000)12:0.0000010000)18:0.0000010000)20:0.0000010000,(CHILvali01:0.0000010000,CHILvali02:0.0000010000)19:0.0000010000)16:0.0000010000,CHILgram01:0.0000010000)76:0.0070654745,(CHILform02:0.0000010000,(CHILtrap01:0.0000010000,CHILtrap02:0.0000010000)35…
(ARTHhunt01:0.0996724243,((((CALEmajo02:0.0411123440,PARAnigr01:0.0134542325)58:0.0000010000,PARAlyon02:0.0271570660)88:0.0274213944,((((CHILajea01:0.0000010000,((((CHILajea02:0.0000010000,CHILtric01:0.0000010000)14:0.0000010000,CHILgram01:0.0000010000)12:0.0000010000,CHILaval03:0.0000010000)18:0.0000010000,CHILaval02:0.0000010000)11:0.0000010000)5:0.0000010000,CHILvali02:0.0000010000)60:0.000001…
(ARTHhunt01:0.0135157721,ARTHoreo01:0.0135163701,(((((CALEmajo01:0.0215608055,(PARAnigr01:0.0000010000,PARAterm01:0.0000010000)98:0.0533378171)70:0.0215605905,CHILform01:0.0271522860)52:0.0000010000,((((((CHILajea02:0.0000010000,CHILvali01:0.0000010000)11:0.0000010000,CHILturf01:0.0000010000)19:0.0000010000,CHILchlo01:0.0000010000)18:0.0000010000,CHILdiph01:0.0000010000)19:0.0000010000,((((CHILav…
(ARTHhunt01:0.2539163885,((CHILbifa01:0.0000010000,((((CHILchlo01:0.0000010000,CHILtrap02:0.0000010000)6:0.0000010000,CHILtril01:0.0000010000)1:0.0000010000,CHILgram01:0.0000010000)5:0.0000010000,((CHILform01:0.0000010000,CHILplur02:0.0000010000)3:0.0000010000,CHILvali01:0.0000010000)4:0.0000010000)1:0.0000010000)4:0.0000010000,((CHILsylv01:0.0000010000,CHILvali02:0.0000010000)2:0.0000010000,CHIL…
(ARTHhunt01:0.0438709951,((ARTHoreo01:0.0000010000,SPICcili01:0.1446560220)63:0.0130287975,(((((CHILajea02:0.0000010000,(CHILbifa01:0.0000010000,((CHILplur01:0.0000010000,CHILturf01:0.0000010000)15:0.0000010000,CHILtric01:0.0000010000)13:0.0000010000)3:0.0000010000)3:0.0000010000,(CHILaval03:0.0000010000,CHILchlo01:0.0000010000)33:0.0000010000)51:0.0000010000,CHILgram01:0.0134836240)100:0.2200307…
(ARTHhunt01:0.0638198395,((ARTHoreo01:0.0457325227,(CALEmajo02:0.0000010000,(PARAlyon02:0.0487437969,(PARAnigr01:0.0000010000,PARAterm01:0.0140919835)89:0.0157108818)61:0.0127449620)50:0.0073013458)32:0.0067042093,(((((((CHILajea01:0.0000010000,((CHILchlo01:0.0000010000,(CHILplur02:0.0000010000,CHILtric01:0.0000010000)20:0.0000010000)5:0.0000010000,CHILform02:0.0000010000)16:0.0000010000)7:0.0000…
(ARTHhunt01:0.0449277730,((CALEmajo02:0.0000010000,(((((((CHILajea01:0.0000010000,CHILsylv01:0.0000010000)3:0.0000010000,CHILplur01:0.0000010000)6:0.0000010000,((CHILajea02:0.0000010000,CHILgram01:0.0000010000)8:0.0000010000,(((CHILaval03:0.0000010000,CHILchlo01:0.0000010000)17:0.0000010000,CHILsemi01:0.0000010000)11:0.0000010000,CHILvali02:0.0000010000)11:0.0000010000)11:0.0000010000)1:0.0000010…
(ARTHhunt01:0.0605856917,((CALEmajo02:0.0000010000,PARAmino03:0.0139638487)52:0.0000010000,PARAnigr01:0.0137304972)82:0.0449820918,(((((CHILajea01:0.0000010000,CHILchlo01:0.0000010000)100:0.6699874423,(CHILbifa01:0.0000010000,(CHILplur01:0.0000010000,CHILplur02:0.0000010000)25:0.0000010000)71:0.0130324231)41:0.0007326052,((CHILform01:0.0000010000,CHILtrap01:0.0000010000)81:0.0137261168,CHILsylv01…
(ARTHhunt01:0.2530276831,((((((CHILajea01:0.0000010050,((CHILajea02:0.0000010050,(CHILgram01:0.0000010050,CHILplur01:0.0000010050)17:0.0000010050)7:0.0000010050,CHILplur02:0.0000010050)19:0.0000010050)28:0.0000010050,((CHILaval03:0.0000010050,CHILvali01:0.0000010050)37:0.0000010050,CHILtric01:0.0000010050)33:0.0000010050)18:0.0000010050,(CHILaval02:0.0000010050,CHILchlo01:0.0000010050)28:0.000001…
(ARTHhunt01:0.0632203370,(ARTHoreo01:0.0981315202,(((((CHILaval02:0.0000010000,CHILchlo01:0.0000010000)19:0.0000010000,((CHILaval03:0.0000010000,CHILtric01:0.0000010000)33:0.0000010000,CHILgram01:0.0000010000)41:0.0000010000)9:0.0000010000,CHILsemi01:0.0000010000)6:0.0000010000,((CHILtrap01:0.0000010000,CHILvali02:0.0000010000)30:0.0000010000,CHILvali01:0.0000010000)6:0.0000010000)13:0.0000010000…
(ARTHhunt01:0.0291184590,(ARTHoreo01:0.0336979773,((CALEmajo01:0.0118214555,(PARAlyon02:0.0000010000,PARAmino03:0.0138298564)85:0.0167899992)78:0.0509852813,(DRAKconc01:0.0000010000,DRAKliv101:0.0138285617)81:0.0122771186)79:0.0543475353)44:0.0100077795,(((((((CHILaval02:0.0000010000,((CHILchlo01:0.0000010000,CHILform02:0.0000010000)31:0.0000010000,CHILtrap02:0.0000010000)24:0.0000010000)32:0.000…
(ARTHhunt01:0.0685546281,(((ARTHoreo01:0.1398863393,(CHILajea01:0.0000010000,(((((CHILaval03:0.0000010000,CHILplur01:0.0000010000)19:0.0000010000,(CHILdiph01:0.0000010000,(CHILtril01:0.0000010000,CHILvali02:0.0000010000)29:0.0000010000)32:0.0000010000)30:0.0000010000,CHILvali01:0.0000010000)8:0.0000010000,(CHILchlo01:0.0000010000,CHILsemi01:0.0000010000)19:0.0000010000)52:0.0000010000,CHILtrap01:…
(ARTHhunt01:0.0262173195,ARTHoreo01:0.0394772760,(((((CALEmajo02:0.0128802686,(PARAlyon02:0.0000010000,(PARAnigr01:0.0130511577,PARAterm01:0.0398374071)65:0.0000010000)51:0.0000010000)60:0.0000010000,PARAmino03:0.0400990432)58:0.0260977395,(DRAKglyp02:0.0000010000,DRAKliv101:0.0000010000)75:0.0000010000)44:0.0128799656,DRAKthyn01:0.0127122233)30:0.0128520231,((((((CHILajea02:0.0000010000,(CHILava…
(ARTHhunt01:0.0261916579,ARTHoreo01:0.0162373030,((((CALEmajo01:0.0062420852,(CALEmajo02:0.0044046722,PARAlyon02:0.0000010000)65:0.0000010000)74:0.0039343644,PARAnigr01:0.0097721860)84:0.0146139829,((DRAKconc01:0.0000010000,DRAKglyp02:0.0000010000)62:0.0000010000,DRAKliv101:0.0044697506)99:0.0290202549)48:0.0000010000,(((CHILajea01:0.0000010000,((CHILbifa01:0.0000010000,CHILtric01:0.0000010000)17…
(ARTHhunt01:0.0000010000,((ARTHoreo01:0.0161442512,SPICcili01:0.0635816262)45:0.0123937263,((CHILajea01:0.0000010000,CHILvali02:0.0000010000)83:0.0137311842,(((((((((((CHILajea02:0.0000010000,CHILsemi01:0.0000010000)42:0.0000010000,CHILform01:0.0000010000)37:0.0000010000,(CHILaval03:0.0000010000,CHILtrap02:0.0000010000)37:0.0000010000)31:0.0000010000,CHILplur02:0.0000010000)43:0.0000010000,(CHILa…
(ARTHhunt01:0.0555876635,(ARTHoreo01:0.0550498452,((((CHILajea01:0.0000010000,(CHILajea02:0.0000010000,CHILdiph01:0.0000010000)33:0.0000010000)70:0.0134379413,PARAlyon02:0.0135644889)30:0.0000010000,(CHILaval03:0.0000010000,((((CHILchlo01:0.0000010000,CHILsemi01:0.0000010000)15:0.0000010000,CHILtril01:0.0000010000)14:0.0000010000,CHILvali02:0.0000010000)41:0.0000010000,CHILvali01:0.0000010000)40:…
(ARTHhunt01:0.0650896422,ARTHoreo01:0.0140024071,(((((((CHILajea01:0.0000010000,CHILplur01:0.0000010000)14:0.0000010000,CHILchlo01:0.0000010000)22:0.0000010000,CHILturf01:0.0000010000)14:0.0000010000,((((CHILaval02:0.0000010000,CHILbifa01:0.0000010000)36:0.0000010000,CHILsylv01:0.0000010000)28:0.0000010000,(CHILtric01:0.0000010000,CHILvali01:0.0000010000)23:0.0000010000)35:0.0000010000,(CHILaval0…
(ARTHhunt01:0.0460011493,ARTHoreo01:0.0324987970,((CALEmajo01:0.0365074385,(((((((CHILajea01:0.0000010000,CHILchlo01:0.0000010000)36:0.0000010000,CHILvali01:0.0000010000)13:0.0000010000,CHILturf01:0.0000010000)26:0.0000010000,CHILplur02:0.0000010000)21:0.0000010000,CHILgram01:0.0000010000)66:0.0000010000,(CHILtrap01:0.0000010000,CHILtril01:0.0000010000)76:0.0136161320)80:0.0285756557,((DRAKconc01…
(ARTHhunt01:0.0539120358,(((ARTHoreo01:0.0357408688,SPICcili02:0.1047679353)55:0.0181102955,((((((((CHILajea02:0.0000010000,CHILchlo01:0.0000010000)31:0.0000010000,CHILbifa01:0.0000010000)56:0.0000010000,(CHILtric01:0.0000010000,CHILvali01:0.0000010000)89:0.0068083109)82:0.0068854817,(CHILgram01:0.0137809207,CHILtrap02:0.0000010000)55:0.0000021051)39:0.0000010000,CHILform01:0.0000010000)8:0.00000…
(ARTHhunt01:0.0941050962,((CALEmajo01:0.0000010000,CALEmajo02:0.0000010000)86:0.0280999011,PARAnigr01:0.1033168414)70:0.0123144411,(CHILajea01:0.0000010000,((((((CHILaval02:0.0000010000,((((CHILchlo01:0.0275029446,CHILtrap02:0.0133271695)65:0.0000010000,(CHILsemi01:0.0000010000,CHILtril01:0.0000010000)78:0.0135577854)55:0.0000010000,CHILturf01:0.0000010000)14:0.0000010000,CHILvali02:0.0000010000)…
(ARTHhunt01:0.0573707393,((((CALEmajo01:0.0436617777,(CHILsemi01:0.0000010000,CHILtril01:0.0000010000)76:0.0000026257)64:0.0066900179,((((CHILajea01:0.0000010000,CHILgram01:0.0000010000)23:0.0000010000,((CHILaval02:0.0000010000,CHILvali01:0.0000010000)9:0.0000010000,CHILtrap02:0.0000010000)4:0.0000010000)7:0.0000010000,((CHILaval03:0.0000010000,(CHILform01:0.0000010000,CHILplur01:0.0000010000)18:…
(ARTHhunt01:0.0000010000,(((ARTHoreo01:0.0273185339,(((((CHILajea01:0.0000010000,(CHILplur01:0.0000010000,CHILturf01:0.0000010000)10:0.0000010000)9:0.0000010000,CHILvali02:0.0000010000)9:0.0000010000,CHILtric01:0.0000010000)73:0.0134167199,CHILform01:0.0135479389)69:0.0136600153,(PARAnigr01:0.0134707262,PARAterm01:0.0000010000)46:0.0000010000)60:0.0135583341)64:0.0135583678,((DRAKglyp02:0.0000010…
(ARTHhunt01:0.0138919710,(ARTHoreo01:0.0579683403,((DRAKconc01:0.0000010000,DRAKthyn01:0.0067202127)79:0.0065446115,(DRAKglyp02:0.0000010000,DRAKliv101:0.0066900775)90:0.0137388591)94:0.0324140450)55:0.0091489245,((((((((CHILajea01:0.0000010000,CHILplur02:0.0000010000)37:0.0000010000,CHILbifa01:0.0000010000)34:0.0000010000,CHILgram01:0.0000010000)8:0.0000010000,((CHILaval03:0.0000010000,CHILchlo0…
(ARTHhunt01:0.0548470410,ARTHoreo01:0.0000010000,(((CALEmajo01:0.0273630307,(DRAKthyn01:0.4541125440,PARAnigr01:0.1205241107)48:0.0000021426)58:0.0133459527,((((CHILajea01:0.0134237944,(((CHILaval02:0.0000010000,CHILgram01:0.0000010000)28:0.0000010000,(((CHILaval03:0.0000010000,CHILtric01:0.0000010000)17:0.0000010000,CHILturf01:0.0000010000)22:0.0000010000,CHILvali02:0.0000010000)13:0.0000010000)…
(ARTHhunt01:0.0134471929,ARTHoreo01:0.0271261790,((((CALEmajo01:0.0000010000,CALEmajo02:0.0000010000)77:0.0134471850,((((CHILajea01:0.0000010000,CHILvali01:0.0000010000)25:0.0000010000,CHILaval03:0.0000010000)77:0.0134471925,((((((CHILaval02:0.0000010000,((CHILbifa01:0.0000010000,((CHILtrap02:0.0000010000,CHILtril01:0.0000010000)56:0.0000010000,CHILtric01:0.0000010000)13:0.0000010000)6:0.00000100…
(ARTHhunt01:0.0978815901,(((CHILajea01:0.0000010000,((((CHILajea02:0.0000010000,CHILvali02:0.0000010000)11:0.0000010000,(CHILaval03:0.0000010000,CHILplur02:0.0000010000)3:0.0000010000)15:0.0000010000,CHILaval02:0.0000010000)11:0.0000010000,CHILturf01:0.0000010000)6:0.0000010000)6:0.0000010000,CHILplur01:0.0000010000)63:0.0000010000,(SPICcili01:0.0000010000,SPICcili02:0.0269788780)100:0.8249928176…
(ARTHhunt01:0.0100238311,((ARTHoreo01:0.0456093973,(((CALEmajo02:0.0380622245,(DRAKliv101:0.0000010000,DRAKthyn01:0.0180069189)49:0.0181552445)46:0.0180650445,PARAterm01:0.0000010000)63:0.0177687857,PARAnigr01:0.0000010000)90:0.0771833266)55:0.0217824562,((((((((CHILbifa01:0.0000010000,CHILturf01:0.0000010000)6:0.0000010000,CHILform01:0.0000010000)5:0.0000010000,((((CHILchlo01:0.0000010000,CHILsy…
(ARTHhunt01:0.0634852439,ARTHoreo01:0.0260348471,((CALEmajo01:0.0000010000,((DRAKconc01:0.0074632232,(DRAKglyp02:0.0045814299,(DRAKliv101:0.0000010000,DRAKthyn01:0.0000010000)73:0.0000010000)81:0.0061214839)94:0.0276415048,(PARAlyon02:0.0285287545,((PARAmino03:0.0000010000,SPICcili02:0.0820010734)69:0.0301128708,PARAnigr01:0.0143759302)40:0.0088889039)35:0.0000020286)32:0.0048083089)43:0.00335547…
(ARTHhunt01:0.0701311953,ARTHoreo01:0.0137421819,(((CALEmajo01:0.0000010000,CALEmajo02:0.0000010000)62:0.0000020304,(DRAKglyp02:0.0051223988,PARAmino03:0.2956449626)96:0.4316574506)73:0.0501995682,(((((((CHILajea01:0.0000010000,CHILajea02:0.0000010000)21:0.0000010000,((CHILplur01:0.0000010000,CHILvali02:0.0000010000)2:0.0000010000,CHILplur02:0.0000010000)1:0.0000010000)1:0.0000010000,(CHILaval02:…
(ARTHhunt01:0.4061154426,((((CALEmajo01:0.0134095787,(PARAlyon02:0.0133289166,PARAmino03:0.1176855408)65:0.0000010000)63:0.0000010000,(PARAnigr01:0.0000010000,PARAterm01:0.0413087544)76:0.0271323629)80:0.0691404297,CHILajea02:0.1546374288)49:0.0320661017,((((CHILaval02:0.0000010000,CHILchlo01:0.0000010000)18:0.0000010000,(CHILplur01:0.0000010000,CHILvali01:0.0000010000)25:0.0000010000)24:0.000001…
(ARTHhunt01:0.0716285213,((CHILajea01:0.0000010000,(CHILaval03:0.0000010000,CHILplur02:0.0000010000)39:0.0000010000)62:0.0000010000,((DRAKliv101:0.0000010000,DRAKthyn01:0.0000010000)89:0.0271755574,((PARAlyon02:0.0134592418,PARAterm01:0.0000010000)80:0.0254167067,SPICcili01:0.0601577202)99:0.0908613844)54:0.0000010000)62:0.0000010000,((((CHILdiph01:0.0000010000,CHILform01:0.0000010000)6:0.0000010…
(ARTHhunt01:0.0554200455,(((((((CHILajea01:0.0000010000,CHILturf01:0.0000010000)42:0.0000010000,CHILvali02:0.0000010000)24:0.0000010000,((CHILajea02:0.0000010000,CHILchlo01:0.0000010000)25:0.0000010000,CHILgram01:0.0000010000)28:0.0000010000)23:0.0000010000,CHILvali01:0.0000010000)63:0.0000010000,((CHILbifa01:0.0000010000,CHILplur02:0.0000010000)37:0.0000010000,CHILtric01:0.0000010000)72:0.013430…
(ARTHhunt01:0.0598402015,ARTHoreo01:0.0330287316,(((CALEmajo01:0.0212097832,((PARAmino03:0.0205683240,PARAterm01:0.0067628167)72:0.0000010000,PARAnigr01:0.0066959630)94:0.0291917058)95:0.0623792772,(SPICcili01:0.0000010000,SPICcili02:0.0258333607)100:0.1099591774)70:0.0212629200,((((((CHILajea02:0.0000010000,CHILchlo01:0.0000010000)91:0.0067784983,CHILtric01:0.0067099091)27:0.0000010000,(CHILaval…
(ARTHhunt01:0.0460147881,ARTHoreo01:0.0136746006,((((((CALEmajo02:0.0447736180,(PARAnigr01:0.0000010000,PARAterm01:0.0000010000)85:0.0142773112)70:0.0000010000,PARAlyon02:0.0282467276)94:0.0869903000,(SPICcili01:0.0000010000,SPICcili02:0.0000010000)91:0.0673851151)55:0.0102988909,((((CHILajea01:0.0000010000,CHILaval03:0.0000010000)34:0.0000010000,((CHILgram01:0.0000010000,CHILturf01:0.0000010000)…
(ARTHhunt01:0.0000010000,((ARTHoreo01:0.0134675592,((((CALEmajo01:0.0000010000,CALEmajo02:0.0000010000)82:0.0136254279,PARAnigr01:0.0000010000)49:0.0000010000,(((DRAKconc01:0.0000010000,(DRAKliv101:0.0000010000,DRAKthyn01:0.0000010000)17:0.0000010000)19:0.0000010000,DRAKglyp02:0.0000010000)73:0.0272133029,PARAmino03:0.0000010000)52:0.0134675471)57:0.0134684089,(CHILform01:0.0000010000,CHILtrap01:…
(ARTHhunt01:0.0415637543,((ARTHoreo01:0.0136260815,(DRAKglyp02:0.0000010000,DRAKliv101:0.0135289404)76:0.0136715850)74:0.0272370776,SPICcili01:0.0272212085)60:0.0142356994,((((((((CHILajea01:0.0000010000,(CHILaval02:0.0000010000,CHILbifa01:0.0000010000)24:0.0000010000)11:0.0000010000,CHILform01:0.0000010000)19:0.0000010000,CHILtric01:0.0000010000)17:0.0000010000,CHILchlo01:0.0000010000)29:0.00000…
(ARTHhunt01:0.0585877944,(((((CHILajea02:0.0000010000,CHILbifa01:0.0000010000)15:0.0000010000,CHILsylv01:0.0000010000)11:0.0000010000,CHILtril01:0.0000010000)6:0.0000010000,((((CHILaval02:0.0000010000,CHILplur01:0.0000010000)16:0.0000010000,CHILtrap01:0.0000010000)12:0.0000010000,(CHILtrap02:0.0000010000,(CHILtric01:0.0000010000,CHILturf01:0.0000010000)30:0.0000010000)33:0.0000010000)11:0.0000010…
(ARTHhunt01:0.1273754462,((((CALEmajo01:0.0000010000,CALEmajo02:0.0000010000)82:0.0135931855,PARAnigr01:0.0132755661)94:0.0420269446,(DRAKconc01:0.0000010000,(DRAKliv101:0.0000010000,DRAKthyn01:0.0067111768)67:0.0000010000)95:0.0421394635)60:0.0132046251,(((CHILaval03:0.0000010000,((CHILbifa01:0.0000010000,CHILgram01:0.0000010000)31:0.0000010000,CHILplur02:0.0000010000)41:0.0000010000)17:0.000001…
(ARTHhunt01:0.0384797614,ARTHoreo01:0.0302711224,(((((CALEmajo01:0.0000022253,PARAterm01:0.0073042296)46:0.0071867630,PARAnigr01:0.0146291006)30:0.0000010000,(PARAlyon02:0.0082391323,PARAmino03:0.0240276551)52:0.0063809501)66:0.0071907285,((((((((CHILajea01:0.0000010000,CHILvali02:0.0000010000)17:0.0000010000,(CHILaval03:0.0000010000,CHILbifa01:0.0000010000)6:0.0000010000)4:0.0000010000,(CHILaval…
(ARTHhunt01:0.0399049164,(((CALEmajo02:0.0278753450,DRAKthyn01:0.1167902719)64:0.0130956864,SPICcili02:0.0558142026)60:0.0135354995,PARAlyon02:0.0135651742)47:0.0073517775,(((CHILajea01:0.0000010000,((CHILplur01:0.0000010000,CHILsemi01:0.0000010000)31:0.0000010000,CHILvali02:0.0000010000)15:0.0000010000)29:0.0000010000,CHILtril01:0.0000010000)64:0.0000010000,((CHILaval02:0.0000010000,((CHILplur02…
(ARTHhunt01:0.0287198841,(((CALEmajo01:0.0136119782,(PARAnigr01:0.0068122029,PARAterm01:0.0000010000)85:0.0067377462)62:0.0000010000,((PARAlyon02:0.0000023137,SPICcili01:0.0598158632)72:0.0208537938,PARAmino03:0.0071142869)49:0.0066127062)67:0.0218618382,((DRAKconc01:0.0069017457,DRAKglyp02:0.0069017156)81:0.0066847063,(DRAKliv101:0.0000010000,DRAKthyn01:0.0137627190)49:0.0000010000)81:0.01445351…
(ARTHhunt01:0.0213842930,(ARTHoreo01:0.0318054557,(((CALEmajo01:0.0000010000,CALEmajo02:0.0000010000)80:0.0070078284,PARAlyon02:0.0138884065)87:0.0156888222,(((((CHILajea01:0.0000010000,(((CHILajea02:0.0000010000,CHILaval02:0.0000010000)44:0.0000010000,CHILbifa01:0.0000010000)39:0.0000010000,CHILplur02:0.0000010000)16:0.0000010000)62:0.0000010000,(((CHILgram01:0.0000010000,CHILturf01:0.0000010000…
(ARTHhunt01:0.0692576360,(((((CALEmajo01:0.0068048627,DRAKconc01:0.1510001785)48:0.0000020420,CALEmajo02:0.0000010000)68:0.0067253103,(PARAlyon02:0.0279119038,PARAmino03:0.0208120264)38:0.0000010000)49:0.0000010000,PARAnigr01:0.0068043986)67:0.0138301815,(SPICcili01:0.0000010000,SPICcili02:0.0000010000)96:0.0218369812)72:0.0124310270,(((((CHILajea02:0.0000010000,CHILvali02:0.0000010000)11:0.00000…
(ARTHhunt01:0.0271522883,ARTHoreo01:0.0000010000,((((((((CALEmajo02:0.0000010000,(CHILplur01:0.0000010000,(CHILtric01:0.0000010000,CHILvali02:0.0000010000)9:0.0000010000)28:0.0000010000)5:0.0000010000,(CHILaval02:0.0000010000,(CHILchlo01:0.0000010000,(CHILplur02:0.0000010000,CHILturf01:0.0000010000)21:0.0000010000)23:0.0000010000)5:0.0000010000)56:0.0000010000,CHILvali01:0.0000010000)61:0.0000010…
(ARTHhunt01:0.0336421237,(ARTHoreo01:0.1128362236,DRAKliv101:0.3203127037)71:0.1179284576,((((((((CHILajea01:0.0000010000,CHILchlo01:0.0000010000)31:0.0000010000,CHILtric01:0.0000010000)38:0.0000010000,CHILaval03:0.0000010000)24:0.0000010000,CHILplur01:0.0000010000)66:0.0000010000,(CHILturf01:0.0135577817,CHILvali01:0.0135577944)44:0.0000010000)71:0.0135577460,(CHILform01:0.0000010000,(CHILform02…
(ARTHhunt01:0.0894022727,((((((CALEmajo01:0.0134579648,PARAlyon02:0.0134579747)60:0.0000010000,PARAterm01:0.0000010000)62:0.0000010000,(PARAmino03:0.0000010000,(SPICcili01:0.0000010000,SPICcili02:0.0000010000)94:0.0411450384)56:0.0136064640)55:0.0134579867,((CHILform02:0.0000010000,(CHILtrap01:0.0000010000,CHILtrap02:0.0000010000)28:0.0000010000)90:0.0274746590,CHILsylv01:0.0000010000)70:0.013457…
(ARTHhunt01:0.1378567431,(CALEmajo01:0.0574898055,(PARAlyon02:0.0286295475,PARAterm01:0.0126487532)87:0.0586386276)68:0.0308318718,(((((((CHILaval02:0.0000010000,CHILvali01:0.0000010000)11:0.0000010000,((CHILbifa01:0.0000010000,CHILplur02:0.0000010000)15:0.0000010000,(CHILchlo01:0.0000010000,CHILtric01:0.0000010000)22:0.0000010000)19:0.0000010000)1:0.0000010000,CHILvali02:0.0000010000)2:0.0000010…
(ARTHhunt01:0.1923118541,(((((ARTHoreo01:0.0595842099,(CALEmajo01:0.0000020957,CALEmajo02:0.0143366425)92:0.0815909467)63:0.0623886531,CHILplur02:0.0000022497)35:0.0137304438,(((((CHILajea02:0.0000010000,((CHILaval03:0.0000010000,CHILgram01:0.0000010000)21:0.0000010000,CHILchlo01:0.0000010000)8:0.0000010000)15:0.0000010000,CHILvali01:0.0000010000)10:0.0000010000,CHILturf01:0.0000010000)10:0.00000…
(ARTHhunt01:0.0629541345,ARTHoreo01:0.0584662505,(((CALEmajo01:0.0255822475,((PARAlyon02:0.0122782095,(PARAnigr01:0.0000010000,PARAterm01:0.0000010000)92:0.0122782492)70:0.0000010000,PARAmino03:0.0645987972)52:0.0124132725)60:0.0248241422,(((CHILaval02:0.0000010000,CHILvali02:0.0000010000)6:0.0000010000,(((CHILbifa01:0.0000010000,CHILchlo01:0.0000010000)16:0.0000010000,CHILplur02:0.0000010000)31:…
(ARTHhunt01:0.0446521575,ARTHoreo01:0.0940475524,((CALEmajo01:0.0345460055,(PARAnigr01:0.0000010000,PARAterm01:0.0000010000)98:0.0250032675)66:0.0220593455,(((((CHILajea02:0.0000010000,(((((CHILaval02:0.0000010000,CHILaval03:0.0000010000)92:0.0067432628,(CHILdiph01:0.0067445915,(CHILsemi01:0.0000010000,CHILtril01:0.0000010000)60:0.0000010000)87:0.0067432571)11:0.0000010000,(CHILvali01:0.000001000…
(ARTHhunt01:0.0274437296,(((CHILajea01:0.0000010000,CHILajea02:0.0000010000)84:0.0134751891,(((CHILaval03:0.0000010000,((CHILchlo01:0.0000010000,CHILtrap02:0.0000010000)15:0.0000010000,CHILform02:0.0000010000)9:0.0000010000)10:0.0000010000,(CHILbifa01:0.0000010000,(CHILplur02:0.0000010000,CHILtrap01:0.0000010000)11:0.0000010000)8:0.0000010000)14:0.0000010000,CHILtric01:0.0000010000)59:0.000001000…
(ARTHhunt01:0.0170732109,ARTHoreo01:0.0357234079,((((CALEmajo01:0.0000020395,PARAlyon02:0.0340151946)74:0.0281354650,PARAmino03:0.0292334541)69:0.0219814727,(((((CHILajea01:0.0000010000,((CHILplur01:0.0000010000,CHILtric01:0.0000010000)8:0.0000010000,CHILturf01:0.0000010000)2:0.0000010000)3:0.0000010000,(CHILgram01:0.0000010000,CHILplur02:0.0000010000)6:0.0000010000)1:0.0000010000,(CHILaval03:0.0…
(ARTHhunt01:0.0415477526,ARTHoreo01:0.0387666007,(((CALEmajo01:0.0000010005,CALEmajo02:0.0000010005)88:0.0484334428,(PARAmino03:0.0000026126,PARAnigr01:0.0142674058)80:0.0079593446)98:0.0564848450,(((((((((CHILajea02:0.0000010005,CHILplur02:0.0000010005)28:0.0000010005,CHILvali02:0.0000010005)18:0.0000010005,CHILchlo01:0.0000010005)14:0.0000010005,(CHILaval02:0.0000010005,CHILtric01:0.0000010005)…
(ARTHhunt01:0.0487519947,((((CALEmajo01:0.2184472220,CALEmajo02:0.0000010000)87:0.0227886893,(PARAlyon02:0.0203992689,PARAnigr01:0.0067529165)70:0.0064735545)96:0.0279910591,DRAKthyn01:0.0270398160)58:0.0000010000,(((DRAKconc01:0.0000010000,DRAKliv101:0.0414052739)59:0.0000010000,DRAKglyp02:0.0000010000)97:0.0266980251,SPICcili01:0.0530121913)59:0.0091957217)72:0.0099269227,(((((CHILajea01:0.0000…
(ARTHhunt01:0.0585964113,ARTHoreo01:0.0231224426,((((CALEmajo01:0.0289909026,CALEmajo02:0.0000020770)99:0.0347992010,(PARAmino03:0.0310411586,(PARAnigr01:0.0067735486,PARAterm01:0.0037454580)88:0.0086670695)73:0.0089455509)80:0.0174230863,(((DRAKconc01:0.0106736820,DRAKliv101:0.0000010000)49:0.0030904345,(DRAKglyp02:0.0110679931,DRAKthyn01:0.0104199160)58:0.0079828048)92:0.0542193469,SPICcili01:0…
(ARTHhunt01:0.0274141739,(((CALEmajo02:0.0134532754,(PARAlyon02:0.0135157481,SPICcili02:0.0135165357)67:0.0135159340)33:0.0000010000,PARAmino03:0.0000010000)66:0.0000010000,((((CHILajea01:0.0000010000,CHILbifa01:0.0000010000)36:0.0000010000,(CHILtric01:0.0000010000,CHILturf01:0.0000010000)23:0.0000010000)16:0.0000010000,(CHILaval03:0.0000010000,(CHILsylv01:0.0000010000,CHILtril01:0.0000010000)13:…
(ARTHhunt01:0.0288102926,ARTHoreo01:0.0254715741,((((CALEmajo01:0.0000010000,CALEmajo02:0.0000010000)92:0.0125729057,PARAmino03:0.0428572342)81:0.0124360815,(((DRAKconc01:0.0000010000,(DRAKglyp02:0.0000010000,DRAKliv101:0.0000010000)66:0.0000010000)57:0.0078616354,DRAKthyn01:0.0200592896)74:0.0370044150,SPICcili01:0.2342545139)90:0.0608946412)54:0.0030634287,(((((((CHILajea01:0.0000010000,CHILplu…
(ARTHhunt01:0.0690855351,((CALEmajo02:0.0422907366,(PARAmino03:0.0135759731,(PARAnigr01:0.0000010000,PARAterm01:0.0000010000)60:0.0000010000)58:0.0000010000)53:0.0138716210,((((CHILajea01:0.0000010000,CHILaval03:0.0000010000)22:0.0000010000,(CHILchlo01:0.0000010000,(CHILgram01:0.0000010000,CHILtric01:0.0000010000)14:0.0000010000)23:0.0000010000)55:0.0000010000,((CHILplur01:0.0000010000,CHILvali02…
(ARTHhunt01:0.0126930556,ARTHoreo01:0.1334139475,(((((CALEmajo02:0.0134658840,PARAterm01:0.0134658610)78:0.0137421773,PARAlyon02:0.1017995066)69:0.0135803732,((((CHILaval02:0.0000010000,CHILvali02:0.0000010000)32:0.0000010000,CHILaval03:0.0000010000)45:0.0000010000,CHILchlo01:0.0000010000)83:0.0134221709,((((CHILbifa01:0.0000010000,(CHILform02:0.0000010000,(((CHILgram01:0.0000010000,CHILtril01:0.…
(ARTHhunt01:0.0276904703,((((((CALEmajo01:0.0000010000,CALEmajo02:0.0000010000)61:0.0000022336,(SPICcili01:0.0000010000,SPICcili02:0.0000010000)100:0.1209619033)42:0.0135662949,PARAlyon02:0.0135568402)14:0.0000010000,PARAterm01:0.0000010000)10:0.0000010000,PARAnigr01:0.0137860537)24:0.0000010000,(((((CHILajea01:0.0000010000,CHILvali01:0.0000010000)52:0.0000010000,CHILaval03:0.0000010000)37:0.0000…
(ARTHhunt01:0.1100198642,ARTHoreo01:0.0263555451,((((CALEmajo01:0.0104423116,((PARAlyon02:0.0043539175,PARAterm01:0.0103845599)86:0.0000022440,PARAmino03:0.0184608741)99:0.0288025642)96:0.0438956501,(SPICcili01:0.0000010000,SPICcili02:0.0000010000)100:0.1503813033)59:0.0400305256,(DRAKconc01:0.2503928606,(DRAKglyp02:0.0000010000,DRAKthyn01:0.0035248724)64:0.0000020824)92:0.0436527685)21:0.0000024…
(ARTHhunt01:0.0087939855,ARTHoreo01:0.0241334746,((((CALEmajo01:0.0381901541,(DRAKconc01:0.0074409971,(DRAKliv101:0.0142037899,DRAKthyn01:0.0000020959)77:0.0108622345)77:0.0133089793)68:0.0089448669,PARAterm01:0.0000010000)58:0.0051077724,(SPICcili01:0.0000010000,SPICcili02:0.0000010000)97:0.0281499452)44:0.0028945547,(((((((CHILajea02:0.0000010000,CHILplur02:0.0000010000)17:0.0000010000,CHILaval…
(ARTHhunt01:0.0437992421,((CALEmajo01:0.0000010000,CALEmajo02:0.0000010000)72:0.0026901152,(PARAmino03:0.0223300265,PARAnigr01:0.0303424244)80:0.0080483786)80:0.0087004465,((((CHILajea02:0.0000010000,((CHILaval03:0.0000010000,CHILdiph01:0.0000010000)21:0.0000010000,(CHILtric01:0.0000010000,CHILvali02:0.0000010000)10:0.0000010000)5:0.0000010000)5:0.0000010000,((CHILbifa01:0.0022559641,CHILgram01:0…
(ARTHhunt01:0.0540956600,(((((CALEmajo01:0.0000010000,CALEmajo02:0.0000010000)90:0.0144118852,PARAlyon02:0.0293554784)70:0.0141416481,(PARAmino03:0.2000024675,PARAnigr01:0.0050516357)84:0.0249797854)65:0.0385804668,(((CHILform02:0.0000010000,CHILtrap01:0.0000010000)40:0.0000010000,CHILtrap02:0.0000010000)82:0.0069170326,(CHILsemi01:0.0000010000,CHILtril01:0.0000010000)54:0.0000010000)71:0.0071056…
(ARTHhunt01:0.1016640671,((((ARTHoreo01:0.0426753800,((DRAKconc01:0.0040630532,DRAKthyn01:0.0049121289)79:0.0096339226,DRAKliv101:0.0044177623)100:0.0569661422)36:0.0026025238,CALEmajo01:0.0401017310)34:0.0092017299,(((((CHILajea01:0.0000010000,CHILplur02:0.0044852165)57:0.0000010000,(CHILchlo01:0.0044856770,CHILvali02:0.0000010000)91:0.0044653372)92:0.0044852183,CHILdiph01:0.0044654059)21:0.0000…
(ARTHhunt01:0.0287666392,(((ARTHoreo01:0.0446296970,((CALEmajo01:0.0591760365,((PARAmino03:0.0594067017,(PARAnigr01:0.0000010000,PARAterm01:0.0000010000)70:0.0000022087)76:0.0145168590,(SPICcili01:0.0000010000,SPICcili02:0.0000010000)88:0.0293154080)45:0.0000021962)43:0.0143965429,CHILaval02:0.0000025004)58:0.0139459139)26:0.0000022071,(CHILform02:0.0000010000,(CHILtrap01:0.0139170588,CHILtril01:…
(ARTHhunt01:0.5032159091,((((CHILajea01:0.0000010000,((((CHILchlo01:0.0000010000,CHILtrap02:0.0000010000)24:0.0000010000,(CHILform02:0.0000010000,CHILturf01:0.0000010000)6:0.0000010000)8:0.0000010000,CHILvali02:0.0000010000)1:0.0000010000,(CHILgram01:0.0000010000,(CHILsylv01:0.0000010000,CHILvali01:0.0000010000)33:0.0000010000)13:0.0000010000)3:0.0000010000)4:0.0000010000,CHILdiph01:0.0000010000)…
(ARTHhunt01:0.0992095614,(((CALEmajo01:0.0000010000,CALEmajo02:0.0000010000)83:0.0571730492,(PARAlyon02:0.0000010000,(PARAmino03:0.0000010000,(SPICcili01:0.0000010000,SPICcili02:0.0000010000)39:0.0000010000)35:0.0000010000)78:0.0182130653)58:0.0152691680,(((((CHILajea01:0.0000010000,CHILbifa01:0.0000010000)14:0.0000010000,CHILturf01:0.0000010000)53:0.0000010000,(CHILaval02:0.0000010000,(CHILgram0…
(ARTHhunt01:0.0389144833,((CALEmajo01:0.0000010000,CALEmajo02:0.0000010000)98:0.0459023013,(DRAKconc01:0.1118641738,((DRAKliv101:0.0000010000,DRAKthyn01:0.0000010000)95:0.1276332548,(PARAnigr01:0.0000010000,PARAterm01:0.0000010000)94:0.0802971364)75:0.0426130327)79:0.0483186117)74:0.0190398953,((((((CHILaval03:0.0069341804,CHILvali01:0.0000010000)65:0.0069922878,CHILdiph01:0.0000010000)11:0.00000…
(ARTHhunt01:0.0863022145,ARTHoreo01:0.0275968390,(((((CALEmajo02:0.0135172120,((((CHILaval02:0.0000010000,CHILchlo01:0.0000010000)39:0.0000010000,CHILaval03:0.0000010000)28:0.0000010000,CHILvali02:0.0000010000)68:0.0000010000,(PARAmino03:0.0134234854,PARAnigr01:0.0134234854)16:0.0000010000)14:0.0000010000)74:0.0134234309,((DRAKglyp02:0.0135951949,DRAKliv101:0.0273119519)77:0.0135953600,DRAKthyn01…
(ARTHhunt01:0.0232495956,((((CALEmajo01:0.0000010000,CALEmajo02:0.0000010000)91:0.0164334466,(PARAmino03:0.0115622857,(PARAnigr01:0.0000010000,PARAterm01:0.0000010000)95:0.0166785690)96:0.0238136283)89:0.0168259655,DRAKconc01:0.0298124661)62:0.0135927692,DRAKliv101:0.1199440923)40:0.0000010000,((((CHILajea01:0.0000010000,((CHILbifa01:0.0000010000,(CHILgram01:0.0044984695,CHILsemi01:0.0045073951)1…
(ARTHhunt01:0.0000010000,(((((CHILajea01:0.0000010000,CHILtric01:0.0000010000)70:0.0134753440,CHILgram01:0.0135016275)56:0.0000010000,(((((CHILajea02:0.0000010000,CHILaval02:0.0000010000)21:0.0000010000,CHILaval03:0.0000010000)27:0.0000010000,CHILsylv01:0.0000010000)27:0.0000010000,CHILtrap01:0.0000010000)18:0.0000010000,CHILdiph01:0.0000010000)65:0.0000010000)46:0.0000010000,CHILvali02:0.0134947…
(ARTHhunt01:0.0000010000,ARTHoreo01:0.0135387523,(CALEmajo02:0.0408705821,(((((((CHILplur01:0.0000010000,CHILtric01:0.0000010000)9:0.0000010000,(CHILturf01:0.0000010000,CHILvali02:0.0000010000)12:0.0000010000)13:0.0000010000,CHILplur02:0.0000010000)68:0.0000010000,(SPICcili01:0.0000010000,SPICcili02:0.0270506495)93:0.0419163447)60:0.0134285671,(DRAKconc01:0.0000010000,DRAKglyp02:0.0000010000)77:0…
(ARTHhunt01:0.0450579955,(((CALEmajo01:0.0000010000,CALEmajo02:0.0000010000)77:0.0092880610,(PARAnigr01:0.0000010000,PARAterm01:0.0000010000)97:0.0623041702)41:0.0000010000,PARAmino03:0.0000010000)70:0.0268772290,((((CHILajea01:0.0000010000,(((((((CHILajea02:0.0000010000,CHILvali01:0.0000010000)21:0.0000010000,CHILgram01:0.0000010000)15:0.0000010000,(CHILaval02:0.0000010000,CHILvali02:0.000001000…
(ARTHhunt01:0.0387546702,(((((CALEmajo01:0.0138484708,CALEmajo02:0.0000021393)52:0.0075849415,((((DRAKconc01:0.0386331054,DRAKthyn01:0.0000010000)53:0.0000021108,DRAKglyp02:0.0115269596)98:0.0776969587,PARAnigr01:0.0000020226)39:0.0143564498,PARAlyon02:0.0069440123)22:0.0066273297)63:0.0223053662,(CHILplur01:0.0067929166,CHILplur02:0.0000010000)57:0.0000020240)34:0.0067927849,(((CHILform01:0.0000…
(ARTHhunt01:0.0743036969,(((ARTHoreo01:0.1361108327,((CALEmajo01:0.0146037730,CALEmajo02:0.0091895585)100:0.1083210679,(PARAlyon02:0.0098538990,(PARAmino03:0.0143957531,PARAnigr01:0.0337021630)66:0.0044628666)74:0.0255872364)44:0.0000021019)46:0.0180548173,(((((((CHILaval02:0.0000010000,(CHILplur01:0.0000010000,CHILplur02:0.0000010000)15:0.0000010000)28:0.0000010000,CHILsemi01:0.0000010000)20:0.0…
(ARTHhunt01:0.0292033069,((((CALEmajo01:0.0000010000,CALEmajo02:0.0000010000)62:0.0000010000,PARAterm01:0.0138083320)58:0.0000010000,((DRAKconc01:0.0000010000,DRAKglyp02:0.0000010000)35:0.0000010000,DRAKthyn01:0.0000010000)69:0.0138075343)46:0.0108260414,((CHILajea02:0.0000010000,(((CHILaval03:0.0000010000,CHILtrap02:0.0000010000)11:0.0000010000,(CHILchlo01:0.0000010000,(CHILform02:0.0000010000,(…
(ARTHhunt01:0.0000020246,((((CALEmajo01:0.0000010000,CALEmajo02:0.0078386587)80:0.0219077542,PARAnigr01:0.1406431535)78:0.0334324677,((DRAKconc01:0.0071594504,DRAKthyn01:0.0477597039)45:0.0071005770,DRAKliv101:0.0142691229)82:0.0635791596)70:0.0257215708,((((((((CHILajea01:0.0000010000,CHILvali01:0.0000010000)12:0.0000010000,(CHILbifa01:0.0000010000,CHILtric01:0.0000010000)33:0.0000010000)21:0.00…
(ARTHhunt01:0.0471378390,((((CALEmajo01:0.0000010000,CALEmajo02:0.0000010000)100:0.0268194297,(PARAlyon02:0.0142873619,PARAmino03:0.0269493726)51:0.0077626662)38:0.0055192629,PARAnigr01:0.0196609739)66:0.0163268905,(DRAKglyp02:0.0355523948,DRAKliv101:0.0000023129)95:0.0373003607)37:0.0004402692,((((CHILajea01:0.0000010000,(((CHILaval02:0.0000010000,CHILbifa01:0.0000010000)9:0.0000010000,CHILgram0…
(ARTHhunt01:0.0673635690,ARTHoreo01:0.0072729015,((((((CALEmajo01:0.0000010000,(CHILaval02:0.0000010000,CHILplur02:0.0000010000)81:0.0134292903)48:0.0000010000,(PARAnigr01:0.0000010000,PARAterm01:0.0000010000)80:0.0270536007)60:0.0134292998,(CHILtrap01:0.0000010000,CHILtrap02:0.0134292999)82:0.0134292998)37:0.0000010000,((((CHILajea01:0.0000010000,(CHILsemi01:0.0000010000,CHILturf01:0.0000010000)…
(ARTHhunt01:0.0544560627,(((ARTHoreo01:0.0271522834,PARAterm01:0.0134532754)48:0.0000010000,PARAmino03:0.0000010000)16:0.0000010000,((((((CHILajea01:0.0000010000,CHILaval02:0.0000010000)8:0.0000010000,(CHILbifa01:0.0000010000,(((CHILgram01:0.0000010000,CHILvali01:0.0000010000)16:0.0000010000,CHILplur02:0.0000010000)30:0.0000010000,(CHILplur01:0.0000010000,CHILturf01:0.0000010000)32:0.0000010000)7…
(ARTHhunt01:0.0327041771,ARTHoreo01:0.0177760690,(((((CHILajea01:0.0000010000,(((((CHILdiph01:0.0000010000,CHILtril01:0.0000010000)29:0.0000010000,CHILsylv01:0.0000010000)56:0.0000010000,CHILsemi01:0.0033506831)96:0.0067359879,CHILturf01:0.0000010000)94:0.0033508969,CHILvali01:0.0000010000)92:0.0033506730)44:0.0000010000,CHILaval02:0.0033506666)88:0.0068396093,(((CHILajea02:0.0033506949,(CHILbifa…
(ARTHhunt01:0.0720737574,((ARTHoreo01:0.1322985986,DRAKglyp02:0.1744503830)20:0.0095626907,PARAlyon02:0.0696214423)17:0.0159143212,((((CALEmajo01:0.1472972689,PARAmino03:0.1588072350)71:0.0413414348,PARAterm01:0.1033374142)75:0.0499008702,PARAnigr01:0.0490820851)62:0.0377157509,((((((((CHILajea01:0.0000010000,CHILdiph01:0.0000010000)21:0.0000010000,CHILsemi01:0.0000010000)16:0.0000010000,((CHILav…
(ARTHhunt01:0.0891483217,((((((CALEmajo01:0.0116237334,(DRAKglyp02:0.0265480493,(PARAnigr01:0.0000010000,PARAterm01:0.0000010000)70:0.0000010000)58:0.0324452283)67:0.0455833086,PARAmino03:0.0664893595)73:0.0343446847,DRAKconc01:0.1082162491)54:0.0087449612,((CHILajea02:0.0000010000,CHILgram01:0.0000010000)84:0.0066736409,CHILvali02:0.0000010000)68:0.0066913061)27:0.0000010000,((CHILaval02:0.00000…
(ARTHhunt01:0.0738502462,(((CALEmajo01:0.0066793907,CALEmajo02:0.0000010000)97:0.0297499578,(PARAmino03:0.0073810919,PARAterm01:0.0143692308)66:0.0000010000)84:0.0265111308,(((CHILaval02:0.0000010000,(((((CHILaval03:0.0000010000,CHILtril01:0.0000010000)24:0.0000010000,CHILplur01:0.0000010000)29:0.0000010000,(CHILbifa01:0.0000010000,((CHILdiph01:0.0000010000,(CHILsylv01:0.0000010000,CHILvali02:0.0…
(ARTHhunt01:0.0482994186,((ARTHoreo01:0.0643018377,((CALEmajo02:0.0373591852,PARAnigr01:0.0270297587)64:0.0000010000,PARAlyon02:0.0133377249)88:0.0628150914)50:0.0319223851,(SPICcili01:0.0000010000,SPICcili02:0.0000010000)99:0.0411254289)36:0.0000020004,(((((((CHILaval02:0.0000010000,((((CHILbifa01:0.0000010000,((CHILgram01:0.0000010000,CHILtrap01:0.0000010000)33:0.0000010000,(CHILplur02:0.000001…
(ARTHhunt01:0.0577822402,ARTHoreo01:0.0552056825,(((((CALEmajo01:0.0134607654,((PARAlyon02:0.0000010000,PARAterm01:0.0000010000)37:0.0000010000,PARAmino03:0.0000010000)56:0.0000010000)52:0.0000010000,(SPICcili01:0.0000010000,SPICcili02:0.0000010000)100:0.1169277575)62:0.0136136870,PARAnigr01:0.0136138301)63:0.0136188406,((((((CHILbifa01:0.0000010000,CHILgram01:0.0000010000)34:0.0000010000,CHILplu…
(ARTHhunt01:0.0263048019,(ARTHoreo01:0.0793989570,(((CALEmajo02:0.0454538284,PARAnigr01:0.0139421994)90:0.0322653148,(((((CHILajea01:0.0000010000,CHILvali02:0.0000010000)29:0.0000010000,CHILturf01:0.0000010000)20:0.0000010000,(CHILajea02:0.0000010000,(CHILchlo01:0.0000010000,CHILgram01:0.0000010000)24:0.0000010000)37:0.0000010000)83:0.0144519593,((CHILaval02:0.0000010000,(CHILplur02:0.0000010000,…
(ARTHhunt01:0.1173876068,(((((CALEmajo01:0.0000010000,CALEmajo02:0.0000010000)84:0.0134564483,PARAlyon02:0.0553291240)62:0.0000010000,(PARAnigr01:0.0134532708,PARAterm01:0.0000010000)88:0.0271548908)56:0.0071487963,PARAmino03:0.0399263497)68:0.0074374839,(DRAKglyp02:0.0553778945,SPICcili01:0.2146565381)28:0.0000010000)53:0.0124797832,(((((((CHILajea02:0.0000010000,CHILplur01:0.0000010000)28:0.000…
(ARTHhunt01:0.0576226296,((CALEmajo02:0.0000010000,(PARAlyon02:0.0000010000,PARAnigr01:0.0139713813)46:0.0000010000)76:0.0386084998,((((CHILajea01:0.0000010000,(((CHILajea02:0.0000010000,CHILaval03:0.0000010000)17:0.0000010000,CHILvali02:0.0000010000)13:0.0000010000,(((CHILbifa01:0.0000010000,CHILsylv01:0.0000010000)26:0.0000010000,CHILplur01:0.0000010000)31:0.0000010000,(CHILsemi01:0.0000010000,…
(ARTHhunt01:0.0135202321,ARTHoreo01:0.0416719408,(((((((((CHILajea02:0.0000010000,CHILaval03:0.0000010000)9:0.0000010000,CHILvali02:0.0000010000)9:0.0000010000,CHILaval02:0.0000010000)8:0.0000010000,(((CHILbifa01:0.0000010000,CHILsemi01:0.0000010000)2:0.0000010000,CHILplur01:0.0000010000)1:0.0000010000,CHILvali01:0.0000010000)1:0.0000010000)8:0.0000010000,CHILtric01:0.0000010000)35:0.0000010000,C…
(ARTHhunt01:0.0215453506,((CALEmajo02:0.0000010000,(PARAnigr01:0.0000010000,PARAterm01:0.0000010000)97:0.0414930422)73:0.0135909041,(((((CHILajea01:0.0000010000,CHILtric01:0.0000010000)31:0.0000010000,(((((CHILaval02:0.0000010000,CHILchlo01:0.0000010000)22:0.0000010000,CHILplur02:0.0000010000)14:0.0000010000,CHILvali01:0.0000010000)6:0.0000010000,(CHILaval03:0.0000010000,CHILdiph01:0.0000010000)3…
(ARTHhunt01:0.0348190864,ARTHoreo01:0.0706749956,(((((CALEmajo01:0.0000010000,CALEmajo02:0.0135577677)76:0.0271427128,(CHILajea02:0.0135127165,(((CHILaval03:0.0000010000,CHILbifa01:0.0000010000)41:0.0000010000,CHILplur01:0.0000010000)87:0.0067141621,(((((CHILchlo01:0.0000010000,CHILturf01:0.0000010000)29:0.0000010000,CHILplur02:0.0000010000)13:0.0000010000,CHILvali02:0.0000010000)7:0.0000010000,C…
(ARTHhunt01:0.0066674301,((((((((((ARTHoreo01:0.0125407117,(PARAnigr01:0.0723298816,SPICcili02:0.2417982567)83:0.0663946017)71:0.0291954581,(PARAlyon02:0.0000021186,PARAmino03:0.0406010641)78:0.0575281100)89:0.0618783550,CALEmajo02:0.1183330729)52:0.0038448785,PARAterm01:0.0320878186)65:0.1180890956,CALEmajo01:0.1364786903)70:0.1017583292,CHILajea02:0.0530092924)50:0.0208214827,(CHILdiph01:0.0134…
(ARTHhunt01:0.0000010000,((ARTHoreo01:0.0338912341,((CALEmajo02:0.0137708096,(PARAlyon02:0.0000010000,PARAterm01:0.0495275270)79:0.0136643843)45:0.0035971437,(DRAKliv101:0.0000010586,PARAnigr01:0.4271483788)89:0.0356110643)33:0.0064849833)34:0.0061056209,(((CHILajea02:0.0033657944,DRAKthyn01:0.0597972414)47:0.0000027304,(CHILaval02:0.0000010000,(CHILaval03:0.0000010000,CHILvali02:0.0000010000)18:…
(ARTHhunt01:0.0719761603,((((ARTHoreo01:0.0270780988,(((((CHILdiph01:0.0000010000,(CHILsemi01:0.0000010000,CHILsylv01:0.0000010000)7:0.0000010000)2:0.0000010000,CHILtrap01:0.0000010000)16:0.0000010000,CHILform02:0.0000010000)67:0.0000010000,CHILtril01:0.0135580130)66:0.0000010000,CHILform01:0.0270781088)77:0.0134353465)46:0.0000010000,(CHILaval02:0.0000010000,SPICcili01:0.1170420057)65:0.01355799…
(ARTHhunt01:0.0958728505,(((((ARTHoreo01:0.0634021064,DRAKconc01:0.0065745691)28:0.0000026610,DRAKliv101:0.0136089443)45:0.0119754411,DRAKthyn01:0.0449847013)54:0.0280592441,DRAKglyp02:0.0000021504)68:0.0541853414,((((CHILajea02:0.0091313620,(((((CHILaval02:0.0000010000,CHILaval03:0.0000010000)32:0.0000010000,((CHILgram01:0.0000010000,CHILtric01:0.0000010000)23:0.0000010000,CHILvali01:0.000001000…
(ARTHhunt01:0.0378902503,(((CALEmajo01:0.0000010000,(((((((((((CHILajea01:0.0000010000,CHILbifa01:0.0000010000)17:0.0000010000,CHILplur01:0.0000010000)8:0.0000010000,((CHILaval03:0.0000010000,CHILgram01:0.0000010000)13:0.0000010000,CHILturf01:0.0000010000)11:0.0000010000)32:0.0000010000,CHILplur02:0.0000010000)17:0.0000010000,CHILchlo01:0.0000010000)13:0.0000010000,CHILvali01:0.0000010000)65:0.00…
(ARTHhunt01:0.0445479786,(((ARTHoreo01:0.0792769869,(((CHILajea02:0.0000010000,(CHILplur01:0.0000010000,CHILtric01:0.0000010000)11:0.0000010000)9:0.0000010000,((CHILchlo01:0.0033497784,(CHILform02:0.0033491529,CHILtrap02:0.0000010000)81:0.0033683755)18:0.0000020479,CHILgram01:0.0000010000)4:0.0000010000)2:0.0000026497,(((CHILaval02:0.0000010000,CHILplur02:0.0000010000)26:0.0000010000,CHILsemi01:0…
(ARTHhunt01:0.1093825833,(((((CALEmajo01:0.0000010000,CALEmajo02:0.0000010000)99:0.0232795730,PARAmino03:0.0186341730)61:0.0043208613,PARAnigr01:0.0248165212)89:0.0354275499,(((((((CHILaval03:0.0000010000,CHILplur02:0.0000010000)23:0.0000010000,CHILgram01:0.0000010000)13:0.0000010000,CHILchlo01:0.0000010000)36:0.0000010000,(((((CHILdiph01:0.0000010000,CHILsylv01:0.0019256763)82:0.0038632671,CHILs…
(ARTHhunt01:0.1091360081,ARTHoreo01:0.0571599723,((((CALEmajo01:0.0873852877,((DRAKconc01:0.0000010000,DRAKglyp02:0.0000010000)96:0.0204173611,DRAKthyn01:0.0076957682)98:0.0671793316)77:0.0372994292,((((CHILajea01:0.0000010000,CHILvali01:0.0000010000)33:0.0000010000,CHILtrap02:0.0000010000)21:0.0000010000,CHILplur02:0.0000010000)77:0.0046347180,(CHILform01:0.0000021475,SPICcili01:0.2587742149)67:…
(ARTHhunt01:0.0980967950,(ARTHoreo01:0.0330985801,(((CALEmajo01:0.0361745964,(PARAnigr01:0.0000010000,PARAterm01:0.0000010000)98:0.0278640892)59:0.0000010000,(PARAlyon02:0.0000010000,PARAmino03:0.0000010000)94:0.0274027957)98:0.0641771538,(((((((((CHILajea02:0.0000010000,CHILtric01:0.0000010000)61:0.0000010000,CHILvali01:0.0090839881)82:0.0044887391,CHILsemi01:0.0044564811)17:0.0000010000,CHILchl…
(ARTHhunt01:0.0687159006,((CALEmajo02:0.1022379411,DRAKthyn01:0.0629552940)87:0.0592493985,((((CHILajea01:0.0000010000,((CHILdiph01:0.0033653911,((CHILsemi01:0.0000010000,CHILsylv01:0.0000010000)39:0.0000010000,CHILtril01:0.0000010000)60:0.0000010000)86:0.0068005258,((CHILform01:0.0000010000,CHILform02:0.0000010000)47:0.0000010000,CHILtrap01:0.0000010000)98:0.0103928555)76:0.0103851009)3:0.000001…
(ARTHhunt01:0.0000026324,(ARTHoreo01:0.0000010000,(((CALEmajo01:0.0000010000,PARAlyon02:0.0151433044)77:0.0000010000,PARAterm01:0.0486085563)70:0.0350231342,(((((((((CHILajea02:0.0000010000,CHILvali02:0.0000010000)28:0.0000010000,CHILbifa01:0.0000010000)5:0.0000010000,((CHILaval02:0.0000010000,(CHILvali01:0.0000010000,(DRAKconc01:0.0151428475,DRAKthyn01:0.0000010000)94:0.0313200359)60:0.006776408…
(ARTHhunt01:0.0372913479,((((CALEmajo01:0.0000010000,CALEmajo02:0.0000010000)99:0.0597851202,((PARAlyon02:0.3534367717,PARAmino03:0.0327117927)31:0.0000023846,(PARAnigr01:0.0000010000,PARAterm01:0.0000010000)100:0.0550057357)52:0.0099501654)43:0.0099341210,((((((((CHILajea01:0.0000010000,(((CHILajea02:0.0189873075,CHILaval03:0.0047030246)75:0.0044308180,((CHILchlo01:0.0000021203,CHILtric01:0.0185…
(ARTHhunt01:0.0595066651,((((((CALEmajo02:0.0000010000,(PARAlyon02:0.0098832369,PARAmino03:0.0302965632)97:0.0184266754)76:0.0289149503,(((DRAKconc01:0.0825046118,DRAKthyn01:0.0226367293)21:0.0000024660,DRAKliv101:0.0551207760)43:0.0000021238,DRAKglyp02:0.0000010000)97:0.0843089704)17:0.0000020431,CHILtril01:0.0000010000)21:0.0033637204,((((((CHILajea01:0.0000010000,CHILplur02:0.0000010000)4:0.00…
(ARTHhunt01:0.0396068657,(ARTHoreo01:0.0453724968,((((CHILajea01:0.0071481211,(PARAlyon02:0.0000010000,(PARAmino03:0.0239055990,PARAterm01:0.0133307046)60:0.0000010000)99:0.0413271167)22:0.0000010000,CHILplur01:0.0000010000)34:0.0071480000,((((CHILaval02:0.0000010000,(CHILaval03:0.0000010000,CHILtric01:0.0000010000)17:0.0000010000)5:0.0000010000,(CHILbifa01:0.0000010000,CHILchlo01:0.0000010000)17…
(ARTHhunt01:0.0308798156,(ARTHoreo01:0.0235210277,DRAKliv101:0.0886403960)54:0.0177653229,((((CALEmajo01:0.0414699160,CALEmajo02:0.0000010000)97:0.0275994671,PARAterm01:0.0249411369)75:0.0202499417,((((((CHILajea01:0.0000010000,CHILaval03:0.0000010000)6:0.0000010000,(CHILchlo01:0.0000010000,CHILvali01:0.0000010000)11:0.0000010000)39:0.0000010000,((CHILajea02:0.0000010000,CHILaval02:0.0000010000)9…
(ARTHhunt01:0.0516401082,((CALEmajo02:0.0226501735,PARAterm01:0.0198541823)61:0.0052598727,(((DRAKconc01:0.0000010000,DRAKliv101:0.0058612815)56:0.0000010000,DRAKglyp02:0.0000010000)56:0.0000010000,SPICcili01:0.0801716766)67:0.0437018221)46:0.0000010000,(((((CHILajea01:0.0000010000,(CHILaval02:0.0000010000,CHILturf01:0.0000010000)19:0.0000010000)25:0.0000010000,(CHILplur02:0.0000010000,CHILvali02…
(ARTHhunt01:0.0766823375,(((CALEmajo01:0.0000010000,CALEmajo02:0.0000010000)80:0.0134102853,PARAterm01:0.0000010000)68:0.0068817038,((((CHILajea01:0.0000010000,(CHILajea02:0.0000010000,((CHILaval02:0.0000010000,CHILvali02:0.0000010000)45:0.0000010000,CHILturf01:0.0000010000)33:0.0000010000)12:0.0000010000)70:0.0000010000,(CHILchlo01:0.0417301655,CHILplur02:0.0133584533)43:0.0000010000)77:0.027493…
(ARTHhunt01:0.0910823903,((((((((ARTHoreo01:0.2474256367,((CALEmajo02:0.0693444907,CHILchlo01:0.0703197938)87:0.0281236063,CHILajea02:0.0462689706)65:0.0383368367)43:0.0000020096,(CHILgram01:0.0000010529,CHILtrap01:0.0129251598)66:0.0126080147)42:0.0000010529,CHILajea01:0.0125258906)61:0.0126965488,((((CHILaval03:0.0000010529,(CHILdiph01:0.0000010529,CHILsylv01:0.0000010529)39:0.0000010529)82:0.0…
(ARTHhunt01:0.0705008883,((((((ARTHoreo01:0.0435387154,((CHILaval03:0.0000010000,CHILvali01:0.0000010000)38:0.0000010000,CHILplur01:0.0000010000)75:0.0006797939)45:0.0042656432,(CHILtric01:0.0000010000,CHILvali02:0.0000010000)48:0.0000010000)8:0.0000010000,(CHILajea02:0.0000010000,CHILchlo01:0.0000010000)87:0.0049727888)58:0.0049679756,((CHILdiph01:0.0000010000,CHILtril01:0.0000010000)42:0.000001…
(ARTHhunt01:0.2081113654,((((CALEmajo01:0.0000010000,CALEmajo02:0.0000010000)93:0.0177434467,PARAlyon02:0.0309002087)64:0.0088892270,(DRAKconc01:0.0000010000,DRAKglyp02:0.0000010000)95:0.0267120012)52:0.0059132683,SPICcili01:0.1681910661)64:0.0161157658,(((((CHILajea02:0.0000010000,CHILtric01:0.0000010000)45:0.0000010000,CHILgram01:0.0000010000)27:0.0000010000,CHILplur01:0.0000010000)64:0.0005037…
(ARTHhunt01:0.0394708445,(ARTHoreo01:0.0872310412,((((((((CHILajea01:0.0000010000,(CHILtric01:0.0000010000,CHILvali02:0.0000010000)25:0.0000010000)19:0.0000010000,CHILtrap01:0.0000010000)35:0.0000010000,CHILbifa01:0.0000010000)37:0.0000010000,CHILform01:0.0000010000)31:0.0000010000,((CHILgram01:0.0000010000,CHILtrap02:0.0000010000)23:0.0000010000,CHILvali01:0.0000010000)24:0.0000010000)13:0.00000…
(ARTHhunt01:0.0891492761,(ARTHoreo01:0.0510534050,((CHILajea01:0.0000010000,(((CHILchlo01:0.0000010000,(CHILgram01:0.0000010000,CHILplur01:0.0000010000)25:0.0000010000)17:0.0000010000,(CHILtric01:0.0000010000,CHILvali02:0.0000010000)3:0.0000010000)6:0.0000010000,CHILturf01:0.0000010000)6:0.0000010000)63:0.0000010000,CHILaval02:0.0166755546)59:0.0000010000)61:0.0162057687,((CHILform02:0.0000010000…
(ARTHhunt01:0.0616682479,(ARTHoreo01:0.0447240646,((((CALEmajo01:0.0000010000,CALEmajo02:0.0000010000)90:0.0141074042,(PARAmino03:0.0349708246,(PARAnigr01:0.0113619192,PARAterm01:0.0000010000)96:0.0264156572)80:0.0080748342)90:0.0205900683,((((((CHILajea01:0.0000010000,(CHILajea02:0.0000010000,CHILbifa01:0.0000010000)92:0.0038665470)87:0.0363371757,CHILvali01:0.0047101487)61:0.0000010000,(CHILdip…
(ARTHhunt01:0.0000022079,ARTHoreo01:0.0358639170,(((CALEmajo02:0.0207711829,PARAlyon02:0.0136631301)48:0.0067410011,PARAmino03:0.0000010000)41:0.0000010000,(((((((CHILajea01:0.0000010000,((CHILaval02:0.0000010000,CHILgram01:0.0000010000)26:0.0000010000,(CHILaval03:0.0000010000,CHILturf01:0.0000010000)17:0.0000010000)9:0.0000010000)20:0.0000010000,(CHILform01:0.0070487664,CHILvali01:0.0070274477)3…
(ARTHhunt01:0.0101798481,ARTHoreo01:0.0000026420,(((((CALEmajo01:0.0340873115,CALEmajo02:0.0000010000)98:0.0202830262,PARAlyon02:0.0067706236)89:0.0136189487,((((CHILajea01:0.0000010000,(CHILajea02:0.0000010000,CHILvali02:0.0000010000)85:0.0066886112)94:0.0134583896,(((((CHILaval03:0.0000010000,CHILgram01:0.0000010000)38:0.0000010000,CHILvali01:0.0000010000)80:0.0067061077,PARAterm01:0.0000010000…
(ARTHhunt01:0.0268901943,ARTHoreo01:0.0273617590,((((CALEmajo01:0.0000010000,CALEmajo02:0.0000010000)100:0.1372978306,PARAlyon02:0.0178486526)69:0.0049381114,(((DRAKconc01:0.0821098015,(DRAKliv101:0.0071340430,(DRAKthyn01:0.0227353656,(SPICcili01:0.0000010000,SPICcili02:0.0000010000)92:0.0854584968)19:0.0017179685)63:0.0601039091)59:0.0955862837,PARAmino03:0.0306876980)30:0.0141402794,PARAnigr01:…
(ARTHhunt01:0.0000010000,(((ARTHoreo01:0.0134532754,(CHILbifa01:0.0000010000,((CHILchlo01:0.0000010000,CHILtric01:0.0000010000)36:0.0000010000,CHILvali01:0.0000010000)54:0.0134532747)55:0.0134532755)59:0.0000010000,((CHILajea01:0.0000010000,(CHILajea02:0.0000010000,DRAKliv101:0.0000010000)38:0.0000010000)27:0.0000010000,((((CHILform01:0.0000010000,CHILplur01:0.0000010000)12:0.0000010000,DRAKglyp0…
(ARTHhunt01:0.0413431195,((((CALEmajo01:0.0134987045,(CALEmajo02:0.0000010000,(PARAmino03:0.0137701196,PARAnigr01:0.1512161641)78:0.0134935337)61:0.0000010000)68:0.0135037227,(((DRAKconc01:0.0133917889,DRAKthyn01:0.0000010000)74:0.0000010000,DRAKliv101:0.0268317033)85:0.0270800234,SPICcili01:0.0271696354)43:0.0000010000)59:0.0134453032,CHILtril01:0.0134021990)25:0.0000010000,(CHILdiph01:0.0134022…
(ARTHhunt01:0.0873829820,((((((CHILajea01:0.0000010000,((CHILajea02:0.0000010000,CHILbifa01:0.0000010000)2:0.0000010000,((CHILaval02:0.0000010000,CHILvali01:0.0000010000)14:0.0000010000,(CHILturf01:0.0000010000,CHILvali02:0.0000010000)5:0.0000010000)6:0.0000010000)26:0.0000010000)23:0.0000010000,CHILplur01:0.0000010000)53:0.0000010000,CHILaval03:0.0026944521)52:0.0000010000,CHILtric01:0.005421085…
(ARTHhunt01:0.1071595489,(((CALEmajo01:0.0306984009,(((((CHILajea01:0.0000010000,(((CHILaval03:0.0000010000,CHILtrap02:0.0000010000)18:0.0000010000,CHILform02:0.0000010000)13:0.0000010000,CHILgram01:0.0000010000)4:0.0000010000)10:0.0000010000,CHILplur01:0.0000010000)5:0.0000010000,CHILdiph01:0.0000010000)9:0.0000010000,(CHILaval02:0.0000010000,CHILturf01:0.0000010000)12:0.0000010000)47:0.00000100…
(ARTHhunt01:0.0568271342,((CALEmajo01:0.0000010000,PARAmino03:0.0000010000)69:0.0153772700,(((CHILajea02:0.0068286230,(((CHILaval02:0.0000010000,(CHILvali01:0.0000010000,CHILvali02:0.0000010000)15:0.0000010000)25:0.0000010000,CHILplur02:0.0000010000)3:0.0000010000,(CHILplur01:0.0000010000,CHILturf01:0.0000010000)23:0.0000010000)54:0.0000010000)78:0.0067475211,CHILdiph01:0.0070014238)79:0.02147896…
(ARTHhunt01:0.0420375301,((((((CHILajea01:0.0000010000,CHILdiph01:0.0000010000)45:0.0000010000,CHILsemi01:0.0000010000)5:0.0000010000,(((CHILajea02:0.0000010000,CHILform02:0.0000010000)29:0.0000010000,CHILgram01:0.0000010000)12:0.0000010000,CHILchlo01:0.0000010000)5:0.0000010000)62:0.0000010000,(CHILtrap01:0.0000010000,CHILtrap02:0.0000010000)81:0.0134224219)62:0.0070401580,(CHILbifa01:0.00000100…
(ARTHhunt01:0.0166882298,(ARTHoreo01:0.0000020069,(CALEmajo01:0.0000010000,CALEmajo02:0.0000010000)98:0.1020327174)80:0.0167417000,((((((((CHILajea01:0.0000010000,(((CHILaval03:0.0000010000,((CHILbifa01:0.0000010000,CHILplur02:0.0000010000)18:0.0000010000,CHILplur01:0.0000010000)17:0.0000010000)22:0.0000010000,CHILgram01:0.0000010000)24:0.0000010000,(CHILchlo01:0.0000010000,CHILvali02:0.000001000…
(ARTHhunt01:0.0463071867,(((ARTHoreo01:0.0293053710,((((CHILajea02:0.0000010000,CHILaval02:0.0000010000)39:0.0000010000,(((CHILchlo01:0.0000010000,CHILvali02:0.0000010000)15:0.0000010000,CHILplur01:0.0000010000)10:0.0000010000,CHILturf01:0.0000010000)9:0.0000010000)19:0.0000010000,CHILaval03:0.0000010000)77:0.0067405796,((((CHILdiph01:0.0000010000,CHILtrap01:0.0000010000)27:0.0000010000,CHILform0…
(ARTHhunt01:0.0650344314,ARTHoreo01:0.0000020609,(((((CALEmajo01:0.0000010000,CALEmajo02:0.0000010000)59:0.0000010000,(((DRAKconc01:0.0000010000,DRAKglyp02:0.0000010000)62:0.0000010000,(SPICcili01:0.0000010000,SPICcili02:0.0000010000)100:0.0919228973)52:0.0000010000,DRAKliv101:0.0282638615)100:0.1443060762)57:0.0167538626,(PARAlyon02:0.1217297645,PARAmino03:0.1108844617)57:0.0197834601)44:0.01039…
(ARTHhunt01:0.0000010000,(((CALEmajo01:0.0000010000,CALEmajo02:0.0000010000)70:0.0000010000,PARAlyon02:0.0698174667)66:0.0070349379,(SPICcili01:0.0000010000,SPICcili02:0.0000010000)100:0.0691099098)67:0.0070385135,(((((((((CHILajea01:0.0000010000,CHILaval03:0.0000010000)8:0.0000010000,CHILdiph01:0.0000010000)8:0.0000010000,((((CHILaval02:0.0000010000,CHILtric01:0.0000010000)26:0.0000010000,(CHILs…
(ARTHhunt01:0.0288445194,((((ARTHoreo01:0.0175547924,PARAmino03:0.0000010000)72:0.0052846580,(CALEmajo01:0.0000010000,(PARAnigr01:0.0070812188,PARAterm01:0.0000010000)80:0.0070268706)55:0.0000010000)77:0.0106909129,((DRAKconc01:0.0000010000,DRAKglyp02:0.0145414307)75:0.0071627411,DRAKthyn01:0.0069402051)84:0.0144400780)62:0.0104889217,SPICcili01:0.0363523608)57:0.0000010000,((((((CHILaval02:0.000…
(ARTHhunt01:0.0218873899,ARTHoreo01:0.0434989655,((((CALEmajo01:0.0097971207,PARAmino03:0.0145857475)75:0.0053628173,(PARAterm01:0.0334396004,SPICcili02:0.1334950767)82:0.0186151656)93:0.0240810509,SPICcili01:0.0450129164)60:0.0074834499,(((((((CHILajea02:0.0000010000,CHILaval03:0.0000010000)15:0.0000010000,(((CHILbifa01:0.0000010000,CHILplur01:0.0000010000)11:0.0000010000,CHILvali02:0.0000010000…
(ARTHhunt01:0.0591393820,((ARTHoreo01:0.1022531096,(CHILsylv01:0.0083643088,CHILtril01:0.0062301316)95:0.0276422890)44:0.0112884858,((((CALEmajo01:0.0000010000,CALEmajo02:0.0000010000)43:0.0000010000,((DRAKconc01:0.1179053360,PARAlyon02:0.0141457437)64:0.0032124584,PARAterm01:0.0169345986)67:0.0082958630)84:0.0165078403,CHILform01:0.0026193229)43:0.0019392085,(((((CHILajea01:0.0045543178,(SPICcil…
(ARTHhunt01:0.0000010000,((((((CHILajea01:0.0134226784,((CHILdiph01:0.0000010000,CHILsemi01:0.0000010000)39:0.0000010000,CHILtril01:0.0000010000)64:0.0000010000)76:0.0271633580,CHILform02:0.0000010000)53:0.0134234623,((CHILplur01:0.0000010000,(DRAKglyp02:0.2332353769,(PARAmino03:0.1294134197,SPICcili01:0.3561978262)83:0.1322809112)67:0.0829405460)82:0.0417875787,CHILtric01:0.0412889632)89:0.04227…
(ARTHhunt01:0.0686399459,(CALEmajo02:0.0136037662,(PARAmino03:0.0226441852,(PARAnigr01:0.0082816633,PARAterm01:0.0052657169)100:0.0323223241)90:0.0091766639)90:0.0109511381,(((((((((CHILajea01:0.0000010000,CHILtric01:0.0000010000)14:0.0000010000,(CHILaval02:0.0000010000,(CHILplur01:0.0000010000,CHILvali01:0.0000010000)27:0.0000010000)20:0.0000010000)27:0.0000010000,CHILplur02:0.0000010000)51:0.00…
(ARTHhunt01:0.0000010012,(ARTHoreo01:0.0000010012,((CALEmajo01:0.0403820342,(DRAKconc01:0.0000010012,DRAKthyn01:0.0000010012)98:0.1004849763)47:0.0000010012,(((((((CHILajea02:0.0000010012,CHILturf01:0.0000010012)28:0.0000010012,CHILplur02:0.0000010012)7:0.0000010012,CHILvali01:0.0000010012)11:0.0000010012,(CHILplur01:0.0000010012,CHILsemi01:0.0000010012)7:0.0000010012)5:0.0000010012,(CHILdiph01:0…
(ARTHhunt01:0.0134532755,ARTHoreo01:0.0000010000,((((((((CALEmajo01:0.0000010000,CALEmajo02:0.0000010000)98:0.0411061513,(PARAlyon02:0.0000010000,PARAnigr01:0.0000010000)73:0.0000010000)73:0.0134532576,(SPICcili01:0.0000010000,SPICcili02:0.0000010000)90:0.0271522834)55:0.0000010000,((CHILbifa01:0.0089465764,CHILdiph01:0.0089457651)79:0.0089471924,((DRAKglyp02:0.0000010000,DRAKliv101:0.0000010000)…
(ARTHhunt01:0.0583150226,(((CHILajea01:0.0000010000,(CHILajea02:0.0000010000,CHILplur01:0.0000010000)10:0.0000010000)22:0.0000010000,((((((((CHILaval02:0.0000010000,CHILplur02:0.0000010000)14:0.0000010000,CHILsemi01:0.0000010000)36:0.0000010000,CHILtric01:0.0000010000)8:0.0000010000,CHILvali02:0.0000010000)8:0.0000010000,CHILaval03:0.0000010000)11:0.0000010000,CHILvali01:0.0000010000)8:0.00000100…
(ARTHhunt01:0.0407409486,((((CALEmajo01:0.0395202050,(PARAnigr01:0.0000010000,PARAterm01:0.0000010000)100:0.0494103711)47:0.0071268777,PARAmino03:0.0403168644)59:0.0053173377,PARAlyon02:0.0000010000)100:0.0672579896,((((CHILajea01:0.0044736152,(((CHILajea02:0.0000010000,CHILbifa01:0.0000010000)27:0.0000010000,CHILplur02:0.0000010000)66:0.0000010000,(((CHILform02:0.0000010000,CHILtrap01:0.00000100…
(ARTHhunt01:0.0271596818,((((((((CHILajea02:0.0000010000,CHILturf01:0.0000010000)5:0.0000010000,CHILform02:0.0000010000)17:0.0000010000,(CHILbifa01:0.0000010000,(CHILplur02:0.0000010000,CHILtric01:0.0000010000)20:0.0000010000)24:0.0000010000)15:0.0000010000,CHILplur01:0.0000010000)9:0.0000010000,(CHILtrap01:0.0000010000,CHILvali02:0.0000010000)8:0.0000010000)51:0.0134532705,(CHILdiph01:0.00000100…
(ARTHhunt01:0.3294112951,((((CHILajea01:0.0000010000,CHILtrap02:0.0000010000)7:0.0000010000,(((((CHILbifa01:0.0000010000,CHILsemi01:0.0000010000)17:0.0000010000,CHILplur01:0.0000010000)4:0.0000010000,CHILtric01:0.0000010000)4:0.0000010000,CHILvali01:0.0000010000)4:0.0000010000,(CHILplur02:0.0000010000,CHILvali02:0.0000010000)16:0.0000010000)4:0.0000010000)5:0.0000010000,CHILform01:0.0000010000)55…
(ARTHhunt01:0.0000010000,((ARTHoreo01:0.0134532697,PARAlyon02:0.0134532754)57:0.0000010000,(((((((((CHILajea01:0.0000010000,CHILplur01:0.0000010000)35:0.0000010000,((CHILajea02:0.0000010000,CHILturf01:0.0000010000)35:0.0000010000,CHILsemi01:0.0000010000)11:0.0000010000)15:0.0000010000,CHILsylv01:0.0000010000)28:0.0000010000,(((CHILaval03:0.0000010000,CHILplur02:0.0000010000)11:0.0000010000,CHILdi…
(ARTHhunt01:0.0832379009,ARTHoreo01:0.0000010000,(((((((((CHILajea01:0.0000010000,CHILtric01:0.0000010000)33:0.0000010000,(CHILchlo01:0.0000010000,(CHILgram01:0.0000010000,CHILturf01:0.0000010000)12:0.0000010000)7:0.0000010000)42:0.0000010000,CHILajea02:0.0000010000)71:0.0000010000,(((CHILaval02:0.0000010000,CHILbifa01:0.0000010000)23:0.0000010000,CHILplur01:0.0000010000)14:0.0000010000,CHILplur0…
(ARTHhunt01:0.0424400325,ARTHoreo01:0.0414616747,(((CALEmajo01:0.0000010000,(PARAmino03:0.0134353323,PARAterm01:0.0202304143)55:0.0000010000)87:0.0135993736,(((((CHILajea02:0.0000010000,(((CHILchlo01:0.0000010000,CHILplur01:0.0000010000)43:0.0000010000,CHILtric01:0.0000010000)15:0.0000010000,CHILturf01:0.0000010000)23:0.0000010000)17:0.0000010000,((CHILaval02:0.0000010000,CHILgram01:0.0000010000)…
(ARTHhunt01:0.0891538277,(ARTHoreo01:0.0121598940,PARAlyon02:0.0158997316)93:0.0417687645,((((((((((CALEmajo01:0.0552026287,(PARAnigr01:0.0000010000,PARAterm01:0.0000010000)86:0.0164752143)38:0.0134462307,CALEmajo02:0.0129220639)30:0.0000172841,PARAmino03:0.0000010000)61:0.0453141274,(DRAKglyp02:0.0000022685,(DRAKliv101:0.0000023571,DRAKthyn01:0.0157065193)62:0.0153159149)54:0.0141201073)38:0.013…
(ARTHhunt01:0.0274336189,(((((CALEmajo01:0.0000010000,CALEmajo02:0.0000010000)89:0.0270339847,PARAlyon02:0.0270339853)58:0.0000010000,PARAmino03:0.0000010000)73:0.0133723499,PARAnigr01:0.0274558207)85:0.0274558277,((((((CHILajea01:0.0000010000,CHILtrap02:0.0000010000)34:0.0000010000,CHILajea02:0.0000010000)3:0.0000010000,(CHILform02:0.0000010000,(CHILplur02:0.0000010000,CHILvali01:0.0000010000)5:…
(ARTHhunt01:0.0919173472,ARTHoreo01:0.0256461118,((((CALEmajo01:0.0000010000,CALEmajo02:0.0000010000)68:0.0130473014,(DRAKconc01:0.0889118928,DRAKthyn01:0.0330259863)75:0.0661703649)45:0.0157581835,(PARAlyon02:0.0000024093,PARAmino03:0.0293740487)56:0.0000023311)53:0.0000022767,((((CHILaval02:0.0000010000,CHILvali01:0.0000010000)22:0.0000010000,CHILplur02:0.0000010000)23:0.0000010000,CHILaval03:0…
(ARTHhunt01:0.0000020022,(((((((CHILajea02:0.0000010000,CHILplur01:0.0000010000)7:0.0000010000,(CHILturf01:0.0000010000,CHILvali02:0.0000010000)4:0.0000010000)2:0.0000010000,CHILaval03:0.0000010000)4:0.0000010000,(((CHILaval02:0.0000010000,CHILplur02:0.0000010000)21:0.0000010000,CHILchlo01:0.0000010000)7:0.0000010000,CHILvali01:0.0000010000)4:0.0000010000)68:0.0136530642,CHILbifa01:0.0000010000)9…
(ARTHhunt01:0.1002979287,(ARTHoreo01:0.0397069719,((((((CHILajea01:0.0000010000,CHILvali01:0.0000010000)28:0.0000010000,CHILturf01:0.0000010000)11:0.0000010000,CHILvali02:0.0000010000)0:0.0000010000,((((CHILajea02:0.0000010000,CHILaval03:0.0000010000)11:0.0000010000,CHILgram01:0.0000010000)20:0.0000010000,(CHILplur01:0.0000010000,CHILtric01:0.0000010000)20:0.0000010000)15:0.0000010000,CHILplur02:…
(ARTHhunt01:0.0349185442,ARTHoreo01:0.1386366894,((((CHILajea01:0.0000010000,CHILajea02:0.0000010000)70:0.0000010000,(((((((CHILdiph01:0.0000010000,CHILsylv01:0.0067478321)51:0.0033569062,CHILvali01:0.0000010000)53:0.0000020123,((CHILform02:0.0000010000,CHILtrap01:0.0000010000)77:0.0000010000,CHILtrap02:0.0000010000)96:0.0101979907)59:0.0000010000,CHILtril01:0.0000010000)12:0.0000010000,CHILplur0…
(ARTHhunt01:0.0869681807,((CALEmajo01:0.0070728677,((PARAlyon02:0.0126786722,PARAmino03:0.0131341833)77:0.0072077257,PARAnigr01:0.0143343813)75:0.0067324590)86:0.0132731318,(((DRAKconc01:0.0000010000,(DRAKglyp02:0.0000010000,DRAKthyn01:0.0000010000)30:0.0000010000)56:0.0000010000,DRAKliv101:0.0141124194)99:0.0908210870,SPICcili01:0.0522737085)43:0.0000022328)34:0.0000010000,(((CHILajea01:0.000001…
(ARTHhunt01:0.0561935758,ARTHoreo01:0.0271221042,((((CALEmajo01:0.0107099310,(PARAlyon02:0.0025319695,(PARAnigr01:0.0000010000,PARAterm01:0.0000010000)98:0.0139218416)76:0.0028825536)72:0.0022676778,PARAmino03:0.0083717684)100:0.0356779260,(((((((CHILajea02:0.0000010000,CHILgram01:0.0000010000)45:0.0000010000,CHILtric01:0.0000010000)38:0.0000010000,CHILaval02:0.0026933866)86:0.0026972431,CHILchlo…
(ARTHhunt01:0.0138593474,ARTHoreo01:0.0134694299,(((CALEmajo01:0.0274134155,CALEmajo02:0.0000010000)76:0.0134483048,((PARAlyon02:0.0000010000,PARAmino03:0.0000010000)47:0.0000010000,PARAnigr01:0.0134480239)53:0.0000010000)67:0.0134695043,((((((CHILajea01:0.0000010000,CHILaval02:0.0000010000)21:0.0000010000,CHILdiph01:0.0000010000)7:0.0000010000,(((CHILaval03:0.0000010000,CHILplur02:0.0000010000)2…
(ARTHhunt01:0.0435682117,((((CALEmajo01:0.0136758247,(PARAlyon02:0.0082184154,(PARAnigr01:0.0000010000,PARAterm01:0.0044330772)98:0.0180351651)90:0.0121782016)56:0.0000010000,PARAmino03:0.0886111392)85:0.0207687719,((DRAKconc01:0.0000010000,DRAKliv101:0.0000010000)90:0.0067001194,DRAKthyn01:0.0103411925)91:0.0103141697)53:0.0000010000,((((CHILajea01:0.0000010000,(CHILturf01:0.0000010000,CHILvali0…
(ARTHhunt01:0.5148055906,((((ARTHoreo01:0.4841797538,CHILvali01:0.0546341668)99:0.5234723764,CHILaval03:0.0000021584)60:0.0134833918,(CHILbifa01:0.0000010000,((CHILgram01:0.0000010000,(CHILplur02:0.0000010000,CHILturf01:0.0000010000)30:0.0000010000)25:0.0000010000,(CHILplur01:0.0000010000,CHILtric01:0.0000010000)4:0.0000010000)8:0.0000010000)43:0.0000021924)63:0.0133612535,(CHILajea02:0.000001000…
(ARTHhunt01:0.0820353505,((CALEmajo01:0.0000010000,(PARAnigr01:0.0000010000,PARAterm01:0.0134361734)88:0.0134361582)80:0.0280818112,(((((((((CHILajea02:0.0000010000,CHILgram01:0.0000010000)22:0.0000010000,CHILplur01:0.0000010000)10:0.0000010000,CHILvali02:0.0000010000)13:0.0000010000,((CHILbifa01:0.0000010000,((CHILchlo01:0.0000010000,CHILsemi01:0.0000010000)15:0.0000010000,(CHILtrap02:0.00000100…
(ARTHhunt01:0.0262068101,ARTHoreo01:0.0243271609,(((((CALEmajo02:0.0202652303,(PARAlyon02:0.1668354257,(PARAmino03:0.0202796685,((PARAnigr01:0.0000010000,PARAterm01:0.0000010000)63:0.0000010000,SPICcili02:0.0276649160)72:0.0136842678)46:0.0000020430)52:0.0000010000)69:0.0135346415,((DRAKglyp02:0.0000010000,DRAKliv101:0.0000010000)61:0.0000010000,DRAKthyn01:0.0000010000)93:0.0204750003)63:0.006646…
(ARTHhunt01:0.0255906219,ARTHoreo01:0.0294335473,(((CALEmajo01:0.0073814349,(PARAlyon02:0.0102679104,(PARAmino03:0.0163884320,PARAterm01:0.0108506413)91:0.0032479830)92:0.0111227585)79:0.0105750411,((((((CHILajea01:0.0000010000,(CHILajea02:0.0000010000,CHILvali02:0.0000010000)13:0.0000010000)26:0.0000010000,(((CHILbifa01:0.0000010000,CHILplur02:0.0000010000)96:0.0022384896,CHILgram01:0.0022385144…
(ARTHhunt01:0.0741971377,((((((ARTHoreo01:0.0393487212,DRAKliv101:0.0000010000)69:0.0061344083,(DRAKconc01:0.0199379921,(DRAKglyp02:0.0000010000,DRAKthyn01:0.0000010000)67:0.0083763030)32:0.0000010000)45:0.0092627122,((((((((CHILaval02:0.0000010000,CHILbifa01:0.0000010000)31:0.0000010000,CHILturf01:0.0000010000)34:0.0000010000,CHILplur02:0.0000010000)39:0.0000010000,(CHILplur01:0.0000010000,CHILt…
(ARTHhunt01:0.0614351777,CALEmajo01:0.1394172617,(((((((CHILajea01:0.0000010000,(CHILgram01:0.0000010000,CHILplur01:0.0000010000)32:0.0000010000)28:0.0000010000,(((CHILaval02:0.0000010000,CHILvali02:0.0000010000)32:0.0000010000,CHILturf01:0.0000010000)46:0.0000010000,CHILvali01:0.0000010000)24:0.0000010000)5:0.0000010000,(CHILplur02:0.0000010000,CHILtric01:0.0000010000)7:0.0000010000)76:0.0045145…
(ARTHhunt01:0.0272601906,(((((CHILaval02:0.0000010000,(CHILaval03:0.0000010000,CHILvali01:0.0000010000)14:0.0000010000)37:0.0000010000,CHILplur02:0.0000010000)2:0.0000010000,(((CHILgram01:0.0000010000,CHILsylv01:0.0000010000)39:0.0000010000,CHILturf01:0.0000010000)24:0.0000010000,CHILvali02:0.0000010000)5:0.0000010000)27:0.0000010000,CHILform02:0.0000010000)24:0.0000010000,CHILform01:0.0000010000…
(ARTHhunt01:0.0284474919,(ARTHoreo01:0.0201395139,(((((((((((CHILajea01:0.0000010000,CHILplur01:0.0000010000)8:0.0000010000,CHILplur02:0.0000010000)7:0.0000010000,CHILtric01:0.0000010000)11:0.0000010000,((CHILaval02:0.0000010000,((CHILgram01:0.0000010000,CHILvali01:0.0000010000)39:0.0000010000,CHILsylv01:0.0000010000)7:0.0000010000)12:0.0000010000,CHILchlo01:0.0000010000)4:0.0000010000)13:0.00000…
(ARTHhunt01:0.0676850008,ARTHoreo01:0.0194025581,(((((CALEmajo01:0.0000010000,CALEmajo02:0.0000010000)74:0.0000026285,DRAKthyn01:0.0760793622)51:0.0033370257,(PARAlyon02:0.0091070779,PARAterm01:0.0204556567)60:0.0038395977)74:0.0102224756,((((((CHILajea02:0.0000010000,CHILplur02:0.0000010000)32:0.0000010000,((CHILchlo01:0.0000010000,(CHILvali01:0.0000010000,CHILvali02:0.0000010000)14:0.0000010000…
(ARTHhunt01:0.0000021329,(((CALEmajo01:0.0000010000,CALEmajo02:0.0068923688)60:0.0143688544,(PARAlyon02:0.0000010000,((PARAmino03:0.0215535005,PARAterm01:0.0000010000)33:0.0000010000,PARAnigr01:0.0000010000)70:0.0109282026)73:0.0102552116)91:0.0523236497,(((((((((CHILajea02:0.0000010000,CHILbifa01:0.0000010000)15:0.0000010000,CHILplur01:0.0000010000)2:0.0000010000,CHILaval02:0.0000010000)6:0.0000…
(ARTHhunt01:0.1387171033,(((CALEmajo01:0.0141657918,CALEmajo02:0.0000010000)55:0.0000010000,PARAnigr01:0.0436360971)71:0.0301616273,CHILplur02:0.0000010000)50:0.0137271786,(((((CHILajea01:0.0000010000,CHILtrap02:0.0000010000)21:0.0000010000,CHILchlo01:0.0000010000)20:0.0000010000,(((CHILajea02:0.0000010000,CHILvali02:0.0000010000)8:0.0000010000,((CHILplur01:0.0000010000,CHILtrap01:0.0000010000)16…
(ARTHhunt01:0.1154078283,(((CALEmajo02:0.0000010000,(((((CHILajea02:0.0000010000,(CHILform02:0.0000010000,CHILturf01:0.0000010000)17:0.0000010000)24:0.0000010000,CHILplur02:0.0000010000)85:0.0137556705,CHILtrap02:0.0000010000)49:0.0000010000,CHILform01:0.0136257336)97:0.1689838723,(((CHILaval03:0.0000010000,CHILvali02:0.0000010000)68:0.0000010000,DRAKthyn01:0.1845472568)58:0.0136357278,(CHILdiph0…
(ARTHhunt01:0.0724791142,(((ARTHoreo01:0.0260714138,CHILturf01:0.0000010000)63:0.0127693255,(((CHILajea01:0.0000010000,DRAKliv101:0.0000010000)41:0.0000010000,(((CHILaval02:0.0000010000,DRAKglyp02:0.0000010000)28:0.0000010000,CHILvali02:0.0000010000)30:0.0000010000,CHILplur01:0.0000010000)10:0.0000010000)9:0.0000010000,(CHILplur02:0.0000010000,DRAKconc01:0.0000010000)22:0.0000010000)50:0.00000100…
(ARTHhunt01:0.0416330320,ARTHoreo01:0.0204784450,(((((((((((CHILajea01:0.0000010000,CHILaval03:0.0000010000)26:0.0000010000,CHILvali02:0.0000010000)7:0.0000010000,CHILturf01:0.0000010000)34:0.0000010000,CHILgram01:0.0000010000)26:0.0000010000,CHILajea02:0.0000010000)80:0.0067103093,(CHILsemi01:0.0000010000,CHILsylv01:0.0000010000)79:0.0066897634)67:0.0000010000,(CHILtrap01:0.0000010000,CHILtril01…
(ARTHhunt01:0.1886479323,((((((ARTHoreo01:0.0804761114,(((((DRAKconc01:0.0000010000,DRAKglyp02:0.0000010000)82:0.0130167515,DRAKliv101:0.0266499466)53:0.0000010000,DRAKthyn01:0.0000010000)91:0.0269670713,PARAmino03:0.0417480393)52:0.0000021058,(SPICcili01:0.0000010000,SPICcili02:0.0000010000)99:0.2020779981)25:0.0097921429)35:0.0090355215,(CALEmajo01:0.0000010000,CALEmajo02:0.0000010000)89:0.0268…
(ARTHhunt01:0.0916723008,(((ARTHoreo01:0.7208869463,PARAmino03:0.0000023840)41:0.0944450188,((CALEmajo01:0.0000020384,DRAKliv101:0.1765221965)50:0.0169555537,PARAterm01:0.0000022078)33:0.0000021805)34:0.0355004108,((((CHILajea02:0.0000010000,CHILvali01:0.0000010000)21:0.0000020633,(CHILplur01:0.0000010000,CHILtric01:0.0000010000)25:0.0000010000)42:0.0000020100,CHILsylv01:0.0166203030)46:0.0000020…
(ARTHhunt01:0.1444437921,((((CALEmajo01:0.0045691262,CALEmajo02:0.0901249898)65:0.0033621680,((PARAlyon02:0.0104199227,PARAmino03:0.0505924933)73:0.0071678200,(PARAnigr01:0.0026881012,PARAterm01:0.0053545573)100:0.0193216736)78:0.0044071517)93:0.0202373898,((((((((CHILajea01:0.0000010011,CHILvali01:0.0000010011)36:0.0000010011,CHILaval03:0.0000010011)57:0.0000010011,CHILvali02:0.0026622951)66:0.0…
(ARTHhunt01:0.0310009882,(ARTHoreo01:0.0148785356,((((CALEmajo02:0.0289504410,CHILvali02:0.0142777976)69:0.0000010000,(((((CHILaval03:0.0000010000,(CHILdiph01:0.0000010000,CHILtrap02:0.0000010000)26:0.0000010000)1:0.0000010000,CHILsylv01:0.0000010000)5:0.0000010000,CHILform01:0.0000010000)8:0.0000010000,CHILplur01:0.0000010000)10:0.0000010000,(CHILchlo01:0.0000010000,CHILsemi01:0.0000010000)18:0.…
(ARTHhunt01:0.2324505595,(((((((((((CALEmajo01:0.0000022273,CALEmajo02:0.0000010000)59:0.0000021655,(PARAnigr01:0.0000010000,PARAterm01:0.0000010000)98:0.0882973931)69:0.0069054142,PARAmino03:0.1832249132)90:0.0740969261,((DRAKconc01:0.0000010000,DRAKthyn01:0.0162064245)65:0.0000027899,DRAKglyp02:0.0327654652)97:0.1781063558)96:0.1180361448,CHILgram01:0.0135312491)26:0.0000010000,(CHILaval03:0.00…
(ARTHhunt01:0.0074715067,(((((((((((CHILajea01:0.0000010026,CHILplur02:0.0000010026)22:0.0000010026,CHILtrap01:0.0000010026)45:0.0000010026,CHILtric01:0.0000010026)17:0.0000010026,CHILvali02:0.0000010026)4:0.0000010026,((CHILaval02:0.0000010026,CHILturf01:0.0000010026)23:0.0000010026,CHILgram01:0.0000010026)26:0.0000010026)8:0.0000010026,CHILchlo01:0.0000010026)29:0.0000010026,CHILform02:0.000001…
(ARTHhunt01:0.0690324330,ARTHoreo01:0.0718340715,(((CALEmajo01:0.0711004262,(PARAlyon02:0.0000010000,PARAnigr01:0.0176660986)94:0.0411301882)83:0.0339799850,((((CHILajea02:0.0000010000,CHILplur02:0.0000010000)58:0.0000010000,CHILchlo01:0.0066781546)100:0.0489020385,(((CHILaval02:0.0000010000,CHILbifa01:0.0000010000)36:0.0000010000,(CHILvali01:0.0000010000,CHILvali02:0.0033234130)67:0.0033223890)3…
(ARTHhunt01:0.0506384262,ARTHoreo01:0.0383686100,(((((CALEmajo01:0.0000010000,((PARAlyon02:0.0147879316,PARAterm01:0.0000010000)59:0.0000010000,PARAnigr01:0.0041834664)72:0.0000010000)35:0.0000010000,CALEmajo02:0.0000010000)92:0.0258205059,((DRAKconc01:0.0048723085,DRAKglyp02:0.0106941732)85:0.0071917728,DRAKliv101:0.0063303435)99:0.0418919825)63:0.0046089876,SPICcili01:0.1518496457)58:0.00750726…
(ARTHhunt01:0.0711678270,ARTHoreo01:0.1246267122,(CALEmajo01:0.0000010000,((CALEmajo02:0.0000010000,PARAlyon02:0.0345114608)48:0.0084797151,((((((CHILaval02:0.0046209696,(((CHILaval03:0.0000010000,CHILvali01:0.0000010000)16:0.0000010000,CHILgram01:0.0000010000)32:0.0000010000,CHILchlo01:0.0046023805)27:0.0000010000)67:0.0046070955,(CHILdiph01:0.0000010000,CHILsylv01:0.0045960869)54:0.0000010000)5…
(ARTHhunt01:0.0134232354,(((CALEmajo01:0.0135200939,(PARAlyon02:0.0000010000,PARAterm01:0.0270307662)71:0.0135200631)65:0.0134976793,(DRAKconc01:0.0135142064,(DRAKglyp02:0.0000010000,DRAKliv101:0.0000010000)76:0.0135141976)98:0.0555273651)44:0.0000010000,((((CHILajea01:0.0000010000,CHILgram01:0.0000010000)22:0.0000010000,CHILtrap01:0.0000010000)34:0.0000010000,CHILajea02:0.0000010000)7:0.00000100…
(ARTHhunt01:0.0708006967,ARTHoreo01:0.0528645263,((((CALEmajo01:0.0068777379,PARAmino03:0.0000010000)88:0.0129031137,(PARAlyon02:0.0000020913,PARAnigr01:0.0322562647)61:0.0206236961)68:0.0160951706,DRAKthyn01:0.0457487914)47:0.0000193927,(((((CHILajea01:0.0000010000,(CHILaval02:0.0000010000,(CHILplur01:0.0000010000,CHILplur02:0.0000010000)16:0.0000010000)6:0.0000010000)27:0.0000010000,(CHILaval03…
(ARTHhunt01:0.0150481381,ARTHoreo01:0.0182783649,((((CALEmajo01:0.3777181120,((DRAKconc01:0.0000010000,DRAKthyn01:0.0000010000)85:0.0047303102,DRAKliv101:0.0236782318)73:0.0000021767)76:0.0932130255,(((CALEmajo02:0.0559762635,(PARAnigr01:0.0000010000,PARAterm01:0.0000010000)96:0.0213463112)40:0.0101404032,PARAlyon02:0.0147290823)44:0.0102704060,PARAmino03:0.0130191483)53:0.0118924724)17:0.0000020…
(ARTHhunt01:0.0634645302,((ARTHoreo01:0.0718851365,((CALEmajo01:0.0053622477,CALEmajo02:0.0000010000)85:0.0135775340,((PARAlyon02:0.0050825399,PARAterm01:0.0132361912)89:0.0042937726,(PARAmino03:0.0089231613,PARAnigr01:0.0000010000)100:0.1029569220)87:0.0110203238)72:0.0136985303)59:0.0007181444,((((((((CHILajea01:0.0000010000,CHILbifa01:0.0000010000)37:0.0000010000,CHILchlo01:0.0000010000)23:0.0…
(ARTHhunt01:0.0273747110,((((CALEmajo01:0.0409358086,(PARAnigr01:0.0000010000,PARAterm01:0.0000010000)70:0.0060916345)72:0.0076247066,PARAmino03:0.0272227523)73:0.0137355815,PARAlyon02:0.0000010000)72:0.0137220041,(DRAKglyp02:0.0255478842,(DRAKliv101:0.0000010000,DRAKthyn01:0.0000010000)87:0.0366259017)64:0.0200708589)60:0.0138153113,((((((CHILajea02:0.0000010000,CHILtric01:0.0000010000)8:0.00000…
(ARTHhunt01:0.0408378890,(ARTHoreo01:0.0271660767,(((CALEmajo01:0.0000010000,CALEmajo02:0.0000010000)67:0.0000010000,((PARAlyon02:0.0000010000,PARAmino03:0.0000010000)58:0.0000010000,PARAterm01:0.0135535513)67:0.0134343347)59:0.0134974473,(((((CHILajea01:0.0000010000,(((CHILaval02:0.0000010000,(CHILplur01:0.0000010000,CHILplur02:0.0000010000)23:0.0000010000)13:0.0000010000,CHILvali02:0.0000010000…
(ARTHhunt01:0.0409215501,(ARTHoreo01:0.0412608720,(((CHILaval02:0.0000010194,((CHILaval03:0.0000010194,CHILvali02:0.0000010194)17:0.0000010194,(CHILgram01:0.0000010194,CHILtric01:0.0000010194)22:0.0000010194)14:0.0000010194)14:0.0000010194,(CHILform01:0.0000010194,(CHILplur02:0.0000010194,(CHILsylv01:0.0000010194,(CHILturf01:0.0000010194,CHILvali01:0.0000010194)35:0.0000010194)7:0.0000010194)12:0…
(ARTHhunt01:0.0557217495,((CALEmajo01:0.0000010000,CALEmajo02:0.0000010000)70:0.0134257516,PARAmino03:0.0000010000)98:0.0557216243,((((CHILajea01:0.0000010000,CHILchlo01:0.0000010000)68:0.0134257981,(CHILajea02:0.0000010000,(((((((CHILaval02:0.0000010000,CHILvali01:0.0000010000)19:0.0000010000,CHILbifa01:0.0000010000)20:0.0000010000,CHILtrap02:0.0000010000)5:0.0000010000,CHILvali02:0.0000010000)1…
(ARTHhunt01:0.0000010000,((CALEmajo02:0.0000010000,((PARAlyon02:0.0000010000,PARAnigr01:0.0000010000)23:0.0000010000,PARAmino03:0.0000010000)24:0.0000010000)69:0.0134532661,(SPICcili01:0.0000010000,SPICcili02:0.0000010000)98:0.0411061612)66:0.0000010000,((((((CHILajea01:0.0000010000,CHILsemi01:0.0000010000)20:0.0000010000,CHILform01:0.0000010000)3:0.0000010000,((((((CHILaval02:0.0000010000,CHILtr…
(ARTHhunt01:0.0271702978,((((CALEmajo01:0.0000010000,CALEmajo02:0.0000010000)78:0.0067356665,PARAlyon02:0.0066968325)55:0.0000010000,PARAnigr01:0.0202811215)71:0.0135351923,(CHILsemi01:0.0066973305,(CHILtric01:0.0000010000,CHILturf01:0.0000010000)54:0.0000010000)71:0.0066981360)34:0.0000010000,((((CHILajea02:0.0000010000,(((CHILaval02:0.0000010000,(CHILform01:0.0000010000,CHILtrap01:0.0000010000)…
(ARTHhunt01:0.0424720740,((((CALEmajo01:0.0000010000,CALEmajo02:0.0022197328)95:0.0159355040,PARAnigr01:0.0212706724)72:0.0110993812,((((CHILajea01:0.0000010000,((CHILaval02:0.0000010000,CHILplur02:0.0000010000)19:0.0000010000,((CHILtric01:0.0000010000,CHILvali02:0.0000010000)13:0.0000010000,CHILvali01:0.0000010000)20:0.0000010000)13:0.0000010000)34:0.0000010000,CHILgram01:0.0019264769)50:0.00000…
(ARTHhunt01:0.2125175379,ARTHoreo01:0.0000020578,((((((((CHILajea01:0.0000010000,CHILturf01:0.0000010000)29:0.0000010000,CHILtric01:0.0000010000)17:0.0000010000,((CHILaval02:0.0000010000,CHILvali02:0.0000010000)27:0.0000010000,CHILbifa01:0.0000010000)31:0.0000010000)9:0.0000010000,CHILajea02:0.0000010000)80:0.0072879754,((CHILdiph01:0.0000010000,CHILtril01:0.0000010000)83:0.0072200525,((CHILform0…
(ARTHhunt01:0.2027071298,((CALEmajo01:0.1200501254,CALEmajo02:0.0000017998)91:0.0361521358,((PARAlyon02:0.0436791511,PARAterm01:0.0546629172)85:0.0138319074,PARAmino03:0.1013034503)43:0.0000036477)96:0.0670529275,((((((CHILajea01:0.0019126127,((CHILplur01:0.0000041891,CHILvali02:0.0058988919)59:0.0019161839,(CHILplur02:0.0000017998,CHILtric01:0.0000017998)66:0.0000043476)67:0.0019142446)28:0.0000…
(ARTHhunt01:0.0722461610,ARTHoreo01:0.0255384250,(((((((((CHILajea01:0.0000010000,CHILchlo01:0.0000010000)12:0.0000010000,(CHILplur01:0.0000010000,CHILplur02:0.0000010000)6:0.0000010000)6:0.0000010000,CHILtric01:0.0000010000)1:0.0000010000,CHILaval03:0.0000010000)5:0.0000010000,CHILbifa01:0.0000010000)6:0.0000010000,(CHILaval02:0.0000010000,CHILgram01:0.0000010000)11:0.0000010000)9:0.0000010000,C…
(ARTHhunt01:0.1357102641,((CALEmajo01:0.0000025599,CALEmajo02:0.0029868750)88:0.1153013097,(PARAlyon02:0.0390728841,SPICcili01:0.2189476515)40:0.0219072875)69:0.0265228816,((((((CHILaval02:0.0000010000,CHILturf01:0.0000010000)93:0.0045996304,CHILchlo01:0.0000010000)69:0.0022976730,(CHILbifa01:0.0000010000,CHILplur02:0.0000010000)62:0.0000021303)98:0.0093175222,(CHILsemi01:0.0022906160,CHILtril01:…
(ARTHhunt01:0.1069881117,((CALEmajo02:0.0276708036,(PARAnigr01:0.0000010000,PARAterm01:0.0000010000)72:0.0000010000)90:0.0567270102,(DRAKconc01:0.0000010000,DRAKliv101:0.0000010000)81:0.0141979925)34:0.0000010000,(((CHILajea02:0.0000010000,CHILaval03:0.0000010000)87:0.0137114896,(CHILbifa01:0.0000010000,(CHILplur01:0.0000010000,CHILvali02:0.0000010000)34:0.0000010000)64:0.0000010000)56:0.00000100…
(ARTHhunt01:0.0630405958,((CALEmajo01:0.0187162089,((PARAlyon02:0.0071880120,PARAmino03:0.0278644962)83:0.0055455693,(PARAterm01:0.0193438033,(SPICcili01:0.0000010000,SPICcili02:0.0000010000)100:0.1224482795)51:0.0090130311)39:0.0000010000)74:0.0147890389,((DRAKconc01:0.0289975591,(DRAKglyp02:0.0026564200,DRAKthyn01:0.0046176317)79:0.0017529114)95:0.0117603634,DRAKliv101:0.0024396446)100:0.030697…
(ARTHhunt01:0.0139329101,ARTHoreo01:0.0133070114,(CALEmajo02:0.0138518682,((((((((CHILajea01:0.0000010000,(CHILbifa01:0.0000010000,((CHILchlo01:0.0000010000,CHILplur02:0.0000010000)35:0.0000010000,CHILvali01:0.0000010000)18:0.0000010000)19:0.0000010000)13:0.0000010000,(CHILgram01:0.0000010000,CHILtric01:0.0000010000)17:0.0000010000)59:0.0000010000,CHILaval02:0.0066889161)78:0.0067556019,CHILturf0…
(ARTHhunt01:0.1427765478,((((CALEmajo01:0.0062847260,CALEmajo02:0.0000020913)96:0.0379004035,(PARAnigr01:0.0210173044,PARAterm01:0.0132170885)80:0.0137607031)56:0.0000020745,(PARAmino03:0.0000010000,SPICcili01:0.1099084307)97:0.0282301547)86:0.0233908062,((((CHILajea01:0.0000010000,((CHILaval02:0.0000010000,(CHILgram01:0.0045397673,CHILturf01:0.0000010000)10:0.0000010000)18:0.0000010000,CHILtric0…
(ARTHhunt01:0.0833746154,(CALEmajo01:0.0000010000,CALEmajo02:0.0000010000)65:0.0000020460,((((((CHILajea02:0.0000010000,((CHILaval02:0.0000010000,CHILturf01:0.0000010000)16:0.0000010000,CHILvali01:0.0000010000)24:0.0000010000)83:0.0000010000,((CHILform02:0.0000010000,CHILtrap02:0.0000010000)28:0.0000010000,CHILtrap01:0.0000010000)74:0.0067196942)69:0.0067135563,((CHILaval03:0.0000010000,CHILgram0…
(ARTHhunt01:0.0830822626,ARTHoreo01:0.0432266794,((((CALEmajo01:0.0000010000,CALEmajo02:0.0000010000)99:0.1185785038,(((DRAKconc01:0.0000010000,DRAKliv101:0.0126186455)64:0.0000010000,DRAKthyn01:0.0124095649)96:0.0942470268,(PARAmino03:0.0416793444,PARAterm01:0.0742717757)77:0.0484164249)54:0.0176790532)16:0.0000010000,((CHILajea02:0.0146711784,((((CHILaval03:0.0000010000,(CHILchlo01:0.0000010000…
(ARTHhunt01:0.0359485022,ARTHoreo01:0.0016858681,(((((CALEmajo01:0.0886434985,CHILform01:0.0026648313)43:0.0000029558,((((((CHILajea02:0.0000010000,CHILbifa01:0.0000010000)9:0.0000010000,((CHILaval03:0.0000010000,CHILtrap01:0.0000010000)45:0.0000010000,CHILtrap02:0.0000010000)22:0.0000010000)17:0.0000010000,(CHILform02:0.0026597692,(CHILsemi01:0.0000010000,CHILsylv01:0.0000010000)87:0.0053639789)…
(ARTHhunt01:0.0432476835,ARTHoreo01:0.0483400670,((((CALEmajo01:0.0807969521,(DRAKconc01:0.0000010000,DRAKliv101:0.0000010000)98:0.1408662487)54:0.0497671243,PARAnigr01:0.0197885595)45:0.0072866601,PARAlyon02:0.0501682230)57:0.0282443014,(((((((((CHILajea01:0.0000010000,CHILtric01:0.0000010000)47:0.0000010000,(CHILgram01:0.0000010000,CHILvali01:0.0000010000)21:0.0000010000)4:0.0000010000,((CHILaj…
(ARTHhunt01:0.0369997140,(((CALEmajo01:0.0115320134,(PARAlyon02:0.0022338503,(PARAmino03:0.0183552438,PARAterm01:0.0086333465)50:0.0000010000)65:0.0021067787)95:0.0211138650,((DRAKconc01:0.0000010000,DRAKliv101:0.0097717035)89:0.0131957653,DRAKthyn01:0.0104711794)96:0.0173356565)48:0.0000010000,(((((CHILajea01:0.0000010000,(((CHILajea02:0.0000010000,CHILgram01:0.0000010000)12:0.0000010000,CHILplu…
(ARTHhunt01:0.0364541646,((((CALEmajo01:0.0046060231,CALEmajo02:0.0000010000)62:0.0000021091,PARAmino03:0.0158195297)65:0.0054014883,((PARAlyon02:0.0000010000,PARAterm01:0.0000010000)89:0.0094519449,PARAnigr01:0.0094378387)95:0.0606836730)94:0.0683939065,(((CHILajea01:0.0000010000,((((CHILgram01:0.0000010000,CHILtric01:0.0000010000)25:0.0000010000,CHILvali01:0.0000010000)34:0.0000010000,CHILsylv0…
(ARTHhunt01:0.1125433596,(((((CALEmajo02:0.0000020697,PARAnigr01:0.0272968423)76:0.0289472459,SPICcili01:0.1202530719)69:0.0125987627,CHILform01:0.0066395709)37:0.0000020052,(((CHILsemi01:0.0000010000,CHILtrap02:0.0000010000)19:0.0000010000,CHILtrap01:0.0000010000)27:0.0000010000,CHILtril01:0.0000010000)61:0.0000010000)56:0.0079414627,(((((CHILajea01:0.0000010000,CHILvali02:0.0000010000)23:0.0000…
(ARTHhunt01:0.0000010000,((((((((CALEmajo01:0.0000010000,CALEmajo02:0.0000010000)79:0.0142478109,(SPICcili01:0.0000010000,SPICcili02:0.0000010000)99:0.0564772139)44:0.0130327468,((CHILdiph01:0.0000010000,CHILplur01:0.0000010000)27:0.0000010000,CHILtril01:0.0000010000)72:0.0000010000)45:0.0134486878,(DRAKconc01:0.0281577502,PARAmino03:0.0276104567)57:0.0133073730)36:0.0000010000,(((((CHILajea01:0.…
(ARTHhunt01:0.0566231444,(((((((ARTHoreo01:0.0541033713,DRAKliv101:0.2046577319)55:0.0051164788,(DRAKconc01:0.0000010000,DRAKglyp02:0.0000010000)69:0.0000010000)58:0.0144069248,DRAKthyn01:0.0144069275)41:0.0000010000,(((CHILchlo01:0.0000010000,(CHILform01:0.0000010000,(CHILplur02:0.0000010000,CHILtric01:0.0000010000)29:0.0000010000)5:0.0000010000)7:0.0000010000,CHILplur01:0.0000010000)5:0.0000010…
(ARTHhunt01:0.0299738836,ARTHoreo01:0.0401149099,(((CALEmajo01:0.0033958474,CALEmajo02:0.0067721370)86:0.0069599973,(((((CHILajea01:0.0000010000,CHILbifa01:0.0000010000)22:0.0000010000,CHILvali02:0.0000010000)14:0.0000010000,((CHILajea02:0.0000010000,CHILturf01:0.0000010000)15:0.0000010000,CHILplur01:0.0000010000)22:0.0000010000)49:0.0000010000,(CHILaval02:0.0000010000,CHILchlo01:0.0000010000)90:…
(ARTHhunt01:0.1029029571,(ARTHoreo01:0.0000021749,CHILtrap01:0.4923897864)81:0.0503558947,(((CALEmajo01:0.0221147208,(PARAlyon02:0.0147111279,PARAmino03:0.0070697967)73:0.0073890147)87:0.0229500807,((DRAKconc01:0.0239272247,DRAKthyn01:0.0553984086)66:0.0081492455,DRAKliv101:0.0172423367)80:0.0224712812)57:0.0088572802,(((CHILajea02:0.0000010000,(((CHILaval02:0.0000010000,((((CHILform01:0.00000100…
(ARTHhunt01:0.0398790895,ARTHoreo01:0.0000010000,((((CALEmajo01:0.0467741235,(PARAlyon02:0.0000020754,(SPICcili01:0.0000010000,SPICcili02:0.0000010000)97:0.0621124834)65:0.0062198121)37:0.0040248829,PARAmino03:0.0304033285)50:0.0036518469,((DRAKconc01:0.0150014656,DRAKglyp02:0.0163754729)87:0.0336612957,PARAterm01:0.0000010000)75:0.0142490752)34:0.0000010000,(((((CHILajea01:0.0000010000,(CHILaval…
(ARTHhunt01:0.0601539419,(((((CALEmajo01:0.0000010000,CALEmajo02:0.0000010000)99:0.0169514613,PARAmino03:0.0302405322)66:0.0000020878,PARAnigr01:0.0214481937)100:0.0280352692,((((((CHILajea01:0.0000010000,CHILturf01:0.0000010000)35:0.0000010000,(CHILchlo01:0.0000010000,CHILplur02:0.0000010000)18:0.0000010000)32:0.0000010000,CHILaval03:0.0000010000)45:0.0000010000,CHILaval02:0.0045174123)55:0.0000…
(ARTHhunt01:0.0236118451,ARTHoreo01:0.0189811335,((CALEmajo01:0.0134436821,(PARAlyon02:0.0180813590,PARAnigr01:0.0227497575)80:0.0000010000)76:0.0089746737,(((((((CHILajea01:0.0000010000,CHILturf01:0.0000010000)25:0.0000010000,CHILaval03:0.0000010000)10:0.0000010000,CHILchlo01:0.0000010000)23:0.0000010000,(CHILajea02:0.0000010000,CHILaval02:0.0000010000)32:0.0000010000)54:0.0000010000,((CHILplur0…
(ARTHhunt01:0.0274435496,((ARTHoreo01:0.0697739363,(((CALEmajo01:0.0000010000,CALEmajo02:0.0000010000)84:0.0271488882,(PARAlyon02:0.0000010000,PARAmino03:0.0000010000)70:0.0000010000)93:0.0427561261,SPICcili02:0.0278491446)69:0.0131801115)43:0.0000010000,((((((CHILaval03:0.0000010000,(CHILbifa01:0.0000010000,CHILsylv01:0.0000010000)11:0.0000010000)3:0.0000010000,CHILplur02:0.0000010000)4:0.000001…
(ARTHhunt01:0.2004219190,(ARTHoreo01:0.0440511573,((((CALEmajo01:0.0000022433,CALEmajo02:0.0000010000)94:0.0217151463,PARAlyon02:0.0066770364)74:0.0065553974,PARAmino03:0.0147507944)93:0.0422542830,(SPICcili01:0.0000010000,SPICcili02:0.0000010000)100:0.1045014721)34:0.0014947079)45:0.0114733109,(((((((((CHILaval03:0.0000010000,((CHILbifa01:0.0000010000,CHILplur02:0.0000010000)18:0.0000010000,CHIL…
(ARTHhunt01:0.0652010750,ARTHoreo01:0.0144249107,((CALEmajo01:0.0298491433,PARAlyon02:0.0000022636)65:0.0146782357,(((((((((CHILajea01:0.0068295409,CHILtric01:0.0068294825)33:0.0000026251,(((((CHILajea02:0.0000010000,CHILgram01:0.0000010000)6:0.0000010000,(CHILturf01:0.0000010000,CHILvali01:0.0000010000)13:0.0000010000)8:0.0000010000,CHILplur01:0.0000010000)11:0.0000010000,((CHILbifa01:0.00000100…
(ARTHhunt01:0.0698370777,(((CHILajea01:0.0000010000,CHILajea02:0.0000010000)77:0.0019068132,(((CHILaval02:0.0000010000,CHILtric01:0.0000010000)15:0.0000010000,(CHILplur01:0.0000010000,CHILvali02:0.0000010000)32:0.0000010000)26:0.0000010000,CHILplur02:0.0000010000)71:0.0000010000)99:0.0115428368,(((CHILdiph01:0.0019081398,CHILsemi01:0.0019063526)57:0.0000010000,(CHILform01:0.0000010000,(CHILgram01…
(ARTHhunt01:0.0478841116,(ARTHoreo01:0.0416864692,(((CALEmajo01:0.0249604765,(PARAlyon02:0.0162025405,PARAnigr01:0.0155059043)60:0.0087062470)99:0.0308912571,(((CHILajea02:0.0044542592,CHILsemi01:0.0089478678)49:0.0000010000,(CHILaval02:0.0000010000,((((CHILaval03:0.0000010000,CHILplur02:0.0000010000)76:0.0000010000,CHILplur01:0.0044542576)64:0.0044640687,(((CHILform01:0.0000010000,CHILtrap01:0.0…
(ARTHhunt01:0.1875262964,((CHILajea01:0.0000010000,((((CHILajea02:0.0000010000,CHILform01:0.0000010000)18:0.0000010000,CHILplur01:0.0000010000)39:0.0000010000,(CHILchlo01:0.0000010000,((CHILdiph01:0.0000010000,CHILsylv01:0.0000010000)8:0.0000010000,(CHILform02:0.0000010000,CHILtric01:0.0000010000)25:0.0000010000)17:0.0000010000)12:0.0000010000)43:0.0000010000,(CHILgram01:0.0000010000,CHILtril01:0…
(ARTHhunt01:0.0171137107,(((CALEmajo01:0.0136500014,PARAmino03:0.0279703874)47:0.0000010000,(PARAnigr01:0.0000010000,PARAterm01:0.0000010000)68:0.0000010000)63:0.0000010000,(((((CHILbifa01:0.0000010000,CHILchlo01:0.0000010000)29:0.0000010000,CHILvali02:0.0000010000)78:0.0136491795,CHILplur01:0.0000010000)73:0.0136491665,(CHILdiph01:0.0000010000,((CHILform01:0.0000010000,CHILplur02:0.0000010000)18…
(ARTHhunt01:0.1365336727,((ARTHoreo01:0.0728503791,(PARAlyon02:0.0079296874,PARAterm01:0.0383489757)82:0.0084628587)85:0.0372158971,CALEmajo01:0.0507175963)79:0.0287709956,(((((((CHILajea01:0.0000009960,CHILaval03:0.0000009960)19:0.0000009960,CHILvali01:0.0000009960)27:0.0000009960,CHILplur01:0.0000009960)50:0.0000009960,(CHILbifa01:0.0000009960,CHILplur02:0.0000009960)84:0.0144075900)69:0.013738…
(ARTHhunt01:0.0378347474,((CALEmajo01:0.0000010000,(PARAlyon02:0.0088331539,PARAmino03:0.0088561764)90:0.0114131913)85:0.0110470168,(DRAKconc01:0.0000010000,(DRAKglyp02:0.0135581014,DRAKliv101:0.0089027270)58:0.0044871590)100:0.0375683583)72:0.0083182691,((((CHILaval03:0.0000010000,(CHILtric01:0.0000010000,CHILvali02:0.0000010000)21:0.0000010000)9:0.0000010000,CHILvali01:0.0000010000)28:0.0000010…
(ARTHhunt01:0.1682857717,((((CHILajea02:0.0089713931,CHILaval02:0.0089706163)65:0.0089701932,CHILsemi01:0.0134061714)41:0.0000010000,((((((CHILchlo01:0.0000010000,CHILplur01:0.0000010000)47:0.0000010000,(CHILgram01:0.0000010000,CHILvali01:0.0000010000)27:0.0000010000)7:0.0000010000,CHILdiph01:0.0000010000)6:0.0000010000,CHILturf01:0.0000010000)44:0.0000010000,CHILvali02:0.0000010000)53:0.00000100…
(ARTHhunt01:0.0391933092,((CALEmajo02:0.0163138869,((PARAlyon02:0.0209010216,PARAmino03:0.0238913779)73:0.0027414846,(PARAnigr01:0.0037391245,PARAterm01:0.0066015171)98:0.0128856208)90:0.0123934147)97:0.0157263079,(((((((CHILajea02:0.0000010165,(CHILbifa01:0.0000010165,((((CHILchlo01:0.0000010165,CHILgram01:0.0000010165)21:0.0000010165,CHILplur02:0.0000010165)7:0.0000010165,CHILvali01:0.000001016…
(ARTHhunt01:0.1979474622,((CALEmajo01:0.0145507596,(PARAnigr01:0.0000010089,PARAterm01:0.0138480952)66:0.0134310536)74:0.0712081726,(((((CHILajea02:0.0000010089,CHILbifa01:0.0000010089)21:0.0000010089,(CHILaval03:0.0000010089,CHILturf01:0.0000010089)7:0.0000010089)18:0.0000010089,((CHILchlo01:0.0000010089,(CHILgram01:0.0000010089,CHILplur01:0.0000010089)8:0.0000010089)20:0.0000010089,(CHILtric01:…
(ARTHhunt01:0.0706647436,ARTHoreo01:0.0415781640,((((CALEmajo01:0.0000010036,CALEmajo02:0.0000010036)92:0.0137393601,PARAterm01:0.0135278226)59:0.0000026664,PARAmino03:0.0416336730)73:0.0290457636,((((((CHILajea01:0.0000010036,CHILchlo01:0.0000010036)24:0.0000010036,(CHILturf01:0.0000010036,CHILvali02:0.0000010036)39:0.0000010036)71:0.0136792167,((CHILform01:0.0000010036,CHILtrap02:0.0000010036)8…
(ARTHhunt01:0.0137972283,(((ARTHoreo01:0.0628774833,((((((CHILaval03:0.0000010000,CHILgram01:0.0000010000)34:0.0000010000,(CHILtric01:0.0000010000,CHILvali02:0.0000010000)12:0.0000010000)16:0.0000010000,CHILvali01:0.0000010000)25:0.0000010000,CHILsylv01:0.0000010000)41:0.0000010000,(CHILform01:0.0067495494,CHILtril01:0.0068488747)45:0.0000010000)52:0.0000010000,((CHILform02:0.0000010000,CHILtrap0…
(ARTHhunt01:1.3031275916,(((CALEmajo01:0.1891874174,((PARAlyon02:0.0151145023,(PARAmino03:0.1679555143,PARAterm01:0.0300402410)51:0.0000025955)44:0.0110909491,PARAnigr01:0.0031210567)55:0.0683733320)51:0.0000020493,((((((((CHILajea01:0.0000010061,CHILbifa01:0.0000010061)5:0.0000010061,((CHILdiph01:0.0000010061,CHILplur02:0.0000010061)25:0.0000010061,CHILsylv01:0.0000010061)11:0.0000010061)4:0.000…
(ARTHhunt01:0.0135392827,ARTHoreo01:0.0279926990,(CALEmajo02:0.0134549676,(((((((CHILajea01:0.0000010000,((CHILaval02:0.0000010000,CHILvali02:0.0000010000)14:0.0000010000,(CHILaval03:0.0000010000,(CHILbifa01:0.0000010000,((CHILtril01:0.0000010000,CHILvali01:0.0000010000)16:0.0000010000,CHILturf01:0.0000010000)8:0.0000010000)4:0.0000010000)2:0.0000010000)3:0.0000010000)2:0.0000010000,CHILplur02:0.…
(ARTHhunt01:0.1973481821,((((CALEmajo01:0.0139956833,PARAlyon02:0.0000010000)22:0.0000010000,((PARAmino03:0.0456264592,PARAterm01:0.0142287861)63:0.0283173903,PARAnigr01:0.0000010000)57:0.0284614614)53:0.0000010000,(((CHILajea01:0.0000010000,CHILaval02:0.0000010000)41:0.0000010000,CHILchlo01:0.0000010000)73:0.0139614500,((((CHILajea02:0.0000010000,((CHILaval03:0.0000010000,((CHILtril01:0.00000100…
(ARTHhunt01:0.0670605794,ARTHoreo01:0.0417492817,(((((CALEmajo01:0.0468029815,PARAlyon02:0.0130328628)52:0.0313596582,(DRAKliv101:0.0000010000,DRAKthyn01:0.0000010000)70:0.0153680893)54:0.0300090021,PARAnigr01:0.0299729629)77:0.0629605978,(((CHILaval03:0.0000010000,(CHILtric01:0.0000010000,CHILvali02:0.0000010000)16:0.0000010000)16:0.0000010000,CHILgram01:0.0000010000)21:0.0000010000,CHILplur01:0…
(ARTHhunt01:0.0000021041,(ARTHoreo01:0.3211027042,(((CALEmajo01:0.1049877960,PARAlyon02:0.1012876729)36:0.0501603789,(((((CHILajea01:0.0071012959,CHILturf01:0.0000010000)41:0.0000027729,(CHILaval02:0.0070714646,(((CHILform02:0.0141633507,CHILplur02:0.0070710919)25:0.0000010000,(CHILtric01:0.0000010000,CHILvali01:0.0000010000)84:0.0070624230)15:0.0000010000,CHILvali02:0.0000010000)12:0.0000010000)…
(ARTHhunt01:0.0171856742,((((((CALEmajo01:0.0000010000,CALEmajo02:0.0000010000)92:0.0135019086,(PARAlyon02:0.0000010000,(PARAmino03:0.0135795707,(PARAnigr01:0.0205576217,PARAterm01:0.0066610034)78:0.0068583765)78:0.0067327370)74:0.0068489140)63:0.0064508466,DRAKthyn01:0.0709223592)75:0.0138936210,CHILchlo01:0.0000010000)54:0.0067088647,((((CHILajea01:0.0000010000,(CHILajea02:0.0066950247,CHILtric…
(ARTHhunt01:0.0577788358,((((((((((CHILajea01:0.0000010000,CHILajea02:0.0000010000)25:0.0000010000,CHILtrap02:0.0000010000)8:0.0000010000,CHILchlo01:0.0000010000)18:0.0000010000,CHILform02:0.0000010000)25:0.0000010000,CHILaval02:0.0000010000)23:0.0000010000,((CHILplur01:0.0000010000,CHILplur02:0.0000010000)49:0.0000010000,CHILtric01:0.0000010000)26:0.0000010000)21:0.0000010000,CHILsemi01:0.000001…
(ARTHhunt01:0.0000021682,((((((CHILajea02:0.0000010000,(((CHILaval03:0.0000010000,CHILtril01:0.0000010000)30:0.0000010000,CHILtric01:0.0000010000)21:0.0000010000,CHILbifa01:0.0000010000)15:0.0000010000)36:0.0000010000,(((CHILform01:0.0000010000,((CHILtrap01:0.0000010000,CHILtrap02:0.0000010000)66:0.0000010000,PARAlyon02:0.0609239545)64:0.0067224660)34:0.0000010000,CHILform02:0.0067225071)79:0.027…
(ARTHhunt01:0.0639858855,CALEmajo01:0.2707595848,((((((((((CHILajea02:0.0000010000,CHILchlo01:0.0000010000)16:0.0000010000,CHILvali02:0.0000010000)17:0.0000010000,CHILturf01:0.0000010000)3:0.0000010000,CHILform01:0.0000010000)3:0.0000010000,CHILaval03:0.0000010000)2:0.0000010000,CHILvali01:0.0000010000)3:0.0000010000,(CHILgram01:0.0000010000,CHILtrap01:0.0000010000)3:0.0000010000)65:0.0000010000,…
(ARTHhunt01:0.0000010000,(ARTHoreo01:0.0271522067,DRAKliv101:0.0271520794)47:0.0000010000,(((((((CALEmajo01:0.0134532755,CHILaval03:0.0134532754)36:0.0000010000,(CHILgram01:0.0000010000,CHILvali02:0.0000010000)74:0.0000010000)53:0.0000010000,(CHILajea01:0.0000010000,CHILchlo01:0.0000010000)69:0.0134532754)52:0.0134532754,CHILvali01:0.0134532754)10:0.0000010000,(((((CHILbifa01:0.0000010000,CHILplu…
(ARTHhunt01:0.0808286528,(ARTHoreo01:0.0537941931,(((CALEmajo01:0.0135513927,(PARAlyon02:0.0000010000,PARAterm01:0.0067779238)66:0.0000010000)100:0.0694864004,((DRAKglyp02:0.0000010000,DRAKliv101:0.0000010000)43:0.0000010000,DRAKthyn01:0.0000010000)62:0.0133393853)48:0.0062274720,(((((((((CHILajea01:0.0000010000,(CHILplur02:0.0000010000,CHILtrap02:0.0000010000)64:0.0000010000)7:0.0000010000,CHILt…
(ARTHhunt01:0.0000026976,(CALEmajo02:0.0000027279,(((((((((((CHILajea01:0.0000010000,CHILaval02:0.0000010000)38:0.0000010000,CHILvali01:0.0000010000)4:0.0000010000,(CHILbifa01:0.0000010000,CHILplur01:0.0000010000)17:0.0000010000)5:0.0000010000,CHILtric01:0.0000010000)6:0.0000010000,CHILturf01:0.0000010000)20:0.0000010000,CHILchlo01:0.0000010000)82:0.0067325534,((CHILsemi01:0.0000010000,(CHILsylv0…
(ARTHhunt01:0.0282371084,(((((ARTHoreo01:0.0579906780,(DRAKconc01:0.0000010000,DRAKthyn01:0.0000010000)61:0.0000010000)69:0.0136438112,SPICcili01:0.0453893946)53:0.0134509929,(((((CHILajea01:0.0000010000,(CHILajea02:0.0000010000,CHILplur02:0.0000010000)32:0.0000010000)67:0.0135425125,CHILform01:0.0000010000)58:0.0135424599,(CHILform02:0.0000010000,CHILtrap02:0.0000010000)73:0.0000010000)63:0.0135…
(ARTHhunt01:0.0275778015,(((((((CHILajea01:0.0000010000,CHILbifa01:0.0000010000)28:0.0000010000,(CHILaval02:0.0000010000,CHILgram01:0.0000010000)40:0.0000010000)10:0.0000010000,(CHILajea02:0.0000010000,CHILtric01:0.0000010000)11:0.0000010000)36:0.0000010000,CHILturf01:0.0000010000)74:0.0135506995,CHILsemi01:0.0135506566)66:0.0000010000,(((CHILaval03:0.0000010000,CHILform02:0.0000010000)45:0.00000…
(ARTHhunt01:0.1031279733,ARTHoreo01:0.0357095181,((((CALEmajo02:0.0182821387,(PARAlyon02:0.0142705294,PARAmino03:0.0204689499)81:0.0102970594)52:0.0043243009,(PARAnigr01:0.0092503753,PARAterm01:0.0142072723)67:0.0150910070)71:0.0344408090,(SPICcili01:0.0000010000,SPICcili02:0.0000010000)100:0.1217051039)44:0.0000020012,((CHILajea01:0.0044845806,(CHILajea02:0.0000010000,(((((CHILbifa01:0.000001000…
(ARTHhunt01:0.0272560388,((ARTHoreo01:0.0415093286,(((DRAKconc01:0.0000010000,DRAKthyn01:0.0000010000)70:0.0000010000,DRAKliv101:0.0135314051)91:0.0415095593,PARAnigr01:0.0000010000)48:0.0134265253)52:0.0000010000,CALEmajo02:0.0134265689)36:0.0000010000,(((((CHILajea01:0.0000010000,CHILbifa01:0.0000010000)38:0.0000010000,CHILajea02:0.0000010000)78:0.0134265126,(CHILaval02:0.0000010000,((((((((CHI…
(ARTHhunt01:0.0006091786,ARTHoreo01:0.0143166373,((((CALEmajo01:0.0000010032,CALEmajo02:0.0000010032)53:0.0000010032,((PARAlyon02:0.0331588831,(PARAmino03:0.0353105837,PARAterm01:0.0292279711)66:0.0120322043)61:0.0159645036,PARAnigr01:0.0611167467)54:0.0000021092)78:0.0137866255,((CHILajea01:0.0000010032,((((CHILajea02:0.0000010032,CHILplur01:0.0000010032)12:0.0000010032,((CHILaval02:0.0000010032…
(ARTHhunt01:0.0822886596,((CALEmajo01:0.0207025257,(PARAmino03:0.1247872037,PARAterm01:0.0290448963)60:0.0023186273)52:0.0079355567,((((CHILajea02:0.0000010000,CHILplur01:0.0000010000)21:0.0000010000,CHILbifa01:0.0000010000)53:0.0000010000,((CHILplur02:0.0032777535,(SPICcili01:0.0831597570,SPICcili02:0.0177031478)99:0.1817274101)62:0.0138171293,CHILvali02:0.0033433387)12:0.0000010000)41:0.0033437…
(ARTHhunt01:0.0627336838,ARTHoreo01:0.0295879113,(((CALEmajo01:0.0000010000,CALEmajo02:0.0000010000)86:0.0109788299,(PARAmino03:0.0448110432,PARAterm01:0.0189947302)25:0.0037076151)62:0.0251883283,((((((((CHILajea01:0.0000010000,CHILvali02:0.0000010000)9:0.0000010000,(CHILgram01:0.0000010000,CHILplur01:0.0000010000)7:0.0000010000)11:0.0000010000,CHILturf01:0.0000010000)6:0.0000010000,CHILplur02:0…
(ARTHhunt01:0.0417855506,((CALEmajo01:0.0045582643,((PARAlyon02:0.0202299003,PARAmino03:0.0134618811)74:0.0000010000,PARAterm01:0.0134138486)73:0.0134877043)75:0.0089765815,(((DRAKconc01:0.0000010000,DRAKglyp02:0.0000010000)71:0.0000010000,DRAKliv101:0.0044543224)98:0.0370948713,SPICcili01:0.0635600145)60:0.0088891641)57:0.0043835251,((((CHILajea01:0.0000010000,((CHILajea02:0.0000010000,CHILvali0…
(ARTHhunt01:0.1126510301,((CALEmajo01:0.0000010000,PARAmino03:0.0233939129)94:0.0866010617,(((((((CHILajea02:0.0000010000,((CHILaval03:0.0000010000,CHILchlo01:0.0000010000)37:0.0000010000,CHILturf01:0.0000010000)18:0.0000010000)17:0.0000010000,CHILvali01:0.0000010000)56:0.0000010000,CHILbifa01:0.0033055253)52:0.0000010000,CHILvali02:0.0032966010)90:0.0099940923,CHILtril01:0.0100675182)39:0.000001…
(ARTHhunt01:0.0205907612,(ARTHoreo01:0.0367986452,((CALEmajo01:0.0295919674,((PARAlyon02:0.0033185547,PARAmino03:0.0132350562)99:0.0239174859,PARAterm01:0.0179740625)80:0.0107615144)96:0.0353343487,(((((((((CHILajea02:0.0027071196,CHILaval02:0.0026890308)88:0.0026799801,CHILvali01:0.0026847358)21:0.0000010000,(CHILplur01:0.0000010000,CHILtric01:0.0000010000)51:0.0000010000)26:0.0000010000,CHILplu…
(ARTHhunt01:0.1081908905,(CALEmajo01:0.0000010000,(PARAmino03:0.0141830286,PARAnigr01:0.0000010000)94:0.0211468986)63:0.0000022688,((((CHILajea02:0.0066491499,((((CHILaval03:0.0000010000,CHILvali02:0.0000010000)87:0.0067622231,CHILvali01:0.0067520449)18:0.0000010000,CHILbifa01:0.0000010000)16:0.0000010000,(CHILchlo01:0.0000010000,CHILplur01:0.0000010000)33:0.0000010000)80:0.0066491709)80:0.006905…
(ARTHhunt01:0.0868054448,(((((((CHILajea01:0.0000010000,CHILajea02:0.0000010000)6:0.0000010000,CHILturf01:0.0000010000)3:0.0000010000,(CHILaval03:0.0000010000,CHILvali01:0.0000010000)22:0.0000010000)15:0.0000010000,CHILplur01:0.0000010000)59:0.0000010000,(((CHILaval02:0.0000010000,CHILtric01:0.0000010000)10:0.0000010000,(CHILchlo01:0.0000010000,CHILgram01:0.0000010000)13:0.0000010000)64:0.0000010…
(ARTHhunt01:0.0149304687,(CALEmajo02:0.0000010000,((((((((((CHILaval02:0.0000010000,CHILvali01:0.0000010000)11:0.0000010000,CHILtril01:0.0000010000)2:0.0000010000,CHILturf01:0.0000010000)5:0.0000010000,CHILplur02:0.0000010000)0:0.0000010000,CHILform02:0.0000010000)14:0.0000010000,CHILtric01:0.0000010000)23:0.0000010000,((CHILform01:0.0000010000,CHILtrap02:0.0000010000)17:0.0000010000,CHILplur01:0…
(ARTHhunt01:0.0739236758,((((CALEmajo01:0.0000010000,CALEmajo02:0.0000010000)73:0.0000010000,PARAterm01:0.0139974922)97:0.0415739896,(((((((CHILajea01:0.0000010000,((CHILdiph01:0.0000010000,CHILsemi01:0.0000010000)7:0.0000010000,CHILform02:0.0000010000)7:0.0000010000)6:0.0000010000,(CHILtric01:0.0000010000,CHILturf01:0.0000010000)4:0.0000010000)3:0.0000010000,CHILvali02:0.0000010000)6:0.000001000…
(ARTHhunt01:0.0749505741,CALEmajo01:0.0396362164,((((((((CHILajea01:0.0033628251,((CHILaval03:0.0000010010,(CHILplur01:0.0000010010,CHILvali02:0.0000010010)20:0.0000010010)8:0.0000010010,(CHILgram01:0.0000010010,CHILplur02:0.0000010010)30:0.0000010010)42:0.0000010010)42:0.0000010010,(CHILaval02:0.0033549457,CHILtrap01:0.0000010010)28:0.0000023925)63:0.0033393345,CHILform01:0.0067150260)14:0.00000…
(ARTHhunt01:0.0276394351,((CALEmajo01:0.0000010000,CALEmajo02:0.0000010000)90:0.0272881846,((((((CHILajea01:0.0000010000,CHILtric01:0.0000010000)48:0.0000010000,((CHILaval02:0.0000010000,((((CHILbifa01:0.0000010000,CHILturf01:0.0000010000)12:0.0000010000,CHILplur02:0.0000010000)19:0.0000010000,CHILchlo01:0.0000010000)14:0.0000010000,CHILvali02:0.0000010000)48:0.0000010000)8:0.0000010000,CHILaval0…
(ARTHhunt01:0.1203270199,((((((CHILaval02:0.0000010000,(CHILchlo01:0.0000010000,CHILvali02:0.0000010000)16:0.0000010000)6:0.0000010000,CHILaval03:0.0000010000)56:0.0000010000,CHILgram01:0.0067794990)81:0.0067813459,((CHILdiph01:0.0067204907,CHILsemi01:0.0206816090)44:0.0000010000,CHILsylv01:0.0000010000)62:0.0067808672)31:0.0000010000,(((DRAKconc01:0.0122829591,(DRAKglyp02:0.0000010000,(DRAKliv10…
(ARTHhunt01:0.1698613027,ARTHoreo01:0.0301772646,(((((((CHILajea01:0.0000010000,CHILchlo01:0.0000010000)45:0.0000010000,((CHILbifa01:0.0000010000,CHILturf01:0.0000010000)87:0.0034053895,CHILvali01:0.0034026623)22:0.0000010000)20:0.0000010000,((CHILaval02:0.0000010000,CHILgram01:0.0000010000)56:0.0000010000,CHILplur01:0.0033896626)76:0.0068180453)67:0.0034060536,(CHILform02:0.0000010000,CHILtrap01…
(ARTHhunt01:0.0475507296,ARTHoreo01:0.0115428737,((((CALEmajo01:0.0135738327,PARAmino03:0.0139311467)43:0.0000010000,(PARAnigr01:0.0139344316,PARAterm01:0.0288584100)69:0.0137368257)41:0.0119213428,((DRAKconc01:0.2012964097,DRAKglyp02:0.0466356773)68:0.0393688253,(DRAKliv101:0.0000010000,DRAKthyn01:0.0000010000)80:0.0114164683)71:0.0507304906)36:0.0160253131,((((CHILaval02:0.0000010000,(((CHILchl…
(ARTHhunt01:0.0420438115,ARTHoreo01:0.0286415854,(((((CALEmajo01:0.1121329677,PARAlyon02:0.0433730925)84:0.0137322982,(DRAKconc01:0.0067032302,DRAKliv101:0.0000010000)100:0.0486288944)52:0.0000010000,CHILdiph01:0.0000010000)69:0.0067847349,(CHILform02:0.0000010000,CHILtrap01:0.0000010000)90:0.0140117023)62:0.0067845025,(((CHILajea02:0.0000010000,CHILvali01:0.0000010000)38:0.0000010000,CHILplur02:…
(ARTHhunt01:0.2059870149,((CHILajea01:0.0000010000,CHILaval02:0.0000010000)19:0.0000010000,((((CHILajea02:0.0000010000,(CHILtrap01:0.0000010000,CHILtril01:0.0000010000)5:0.0000010000)5:0.0000010000,((((CHILbifa01:0.0000010000,CHILvali02:0.0000010000)27:0.0000010000,CHILsylv01:0.0000010000)16:0.0000010000,(CHILdiph01:0.0000010000,CHILgram01:0.0000010000)50:0.0000010000)41:0.0000010000,(CHILplur02:…
(ARTHhunt01:0.0328251127,((((ARTHoreo01:0.0142992885,((CHILajea01:0.0000010000,((((((((CHILajea02:0.0000010000,(CHILplur01:0.0000010000,(CHILtrap01:0.0000010000,CHILvali01:0.0000010000)32:0.0000010000)33:0.0000010000)25:0.0000010000,(CHILgram01:0.0000010000,CHILturf01:0.0000010000)29:0.0000010000)46:0.0000010000,CHILtric01:0.0000010000)18:0.0000010000,CHILvali02:0.0000010000)22:0.0000010000,CHILa…
(ARTHhunt01:0.0199471111,(((((ARTHoreo01:0.0000010000,((CHILsemi01:0.0000010000,CHILtrap01:0.0000010000)12:0.0000010000,CHILsylv01:0.0000010000)9:0.0000010000)2:0.0000010000,CHILtril01:0.0000010000)4:0.0000010000,CHILdiph01:0.0000010000)50:0.0000010000,(CHILtrap02:0.0134532754,(PARAterm01:0.0000010000,SPICcili01:0.0411058145)84:0.0271517777)43:0.0000010000)40:0.0000010000,((CHILajea01:0.000001000…
(ARTHhunt01:0.0996725391,((((CALEmajo01:0.0000010000,CALEmajo02:0.0000010000)28:0.0000010000,PARAmino03:0.0000010000)60:0.0000010000,(PARAnigr01:0.0000010000,PARAterm01:0.0000010000)80:0.0134532755)68:0.0134532455,((((CHILajea01:0.0000010000,((((((CHILajea02:0.0000010000,CHILgram01:0.0000010000)41:0.0000010000,CHILtrap02:0.0000010000)45:0.0000010000,CHILform02:0.0000010000)31:0.0000010000,CHILplu…
(ARTHhunt01:0.2658336192,ARTHoreo01:0.0473643367,(CALEmajo01:0.0565387299,(((((((CHILajea01:0.0000010000,CHILchlo01:0.0000010000)32:0.0000010000,CHILtric01:0.0000010000)21:0.0000010000,CHILbifa01:0.0000010000)27:0.0000010000,((CHILaval02:0.0000010000,CHILtril01:0.0000010000)25:0.0000010000,CHILaval03:0.0000010000)53:0.0000010000)17:0.0000010000,((CHILsemi01:0.0000010000,CHILvali01:0.0000010000)59…
(ARTHhunt01:0.0466861875,ARTHoreo01:0.0000010000,((((((CALEmajo01:0.0000010000,PARAnigr01:0.0000010000)43:0.0000010000,PARAterm01:0.0000010000)65:0.0000010000,PARAmino03:0.0141350603)70:0.0285339234,((((CHILaval03:0.0000010000,CHILturf01:0.0000010000)42:0.0000010000,CHILtric01:0.0000010000)56:0.0000010000,(CHILform01:0.0141373874,((CHILsemi01:0.0000010000,CHILsylv01:0.0000010000)37:0.0000010000,C…
(ARTHhunt01:0.8634977608,(((((CALEmajo01:0.0000010000,CALEmajo02:0.0000010000)63:0.0000010000,PARAterm01:0.0134080969)60:0.0000010000,PARAmino03:0.0133071578)83:0.0271588268,((((DRAKconc01:0.0000010000,DRAKliv101:0.0000010000)26:0.0000010000,DRAKglyp02:0.0000010000)22:0.0000010000,DRAKthyn01:0.0000010000)90:0.0269963939,SPICcili01:0.0704653433)40:0.0000010000)62:0.0274756382,CHILdiph01:0.00000100…
(ARTHhunt01:0.0500545213,((((CALEmajo01:0.0760724932,PARAlyon02:0.0000010000)86:0.0094567107,PARAnigr01:0.0143972361)92:0.0314047717,(DRAKconc01:0.0096832916,(DRAKliv101:0.0192091911,DRAKthyn01:0.0000010000)72:0.0095224721)53:0.0000010000)44:0.0055347315,(((((((CHILajea01:0.0000010000,CHILbifa01:0.0000010000)21:0.0000010000,(CHILaval02:0.0000010000,CHILtric01:0.0000010000)10:0.0000010000)52:0.000…
(ARTHhunt01:0.1020704621,(((CALEmajo02:0.0263467923,PARAlyon02:0.0165025719)98:0.0304588148,(((((CHILajea02:0.0000010000,CHILtric01:0.0000010000)27:0.0000010000,(CHILgram01:0.0000010000,CHILplur01:0.0000010000)44:0.0000010000)82:0.0033874472,CHILsemi01:0.0034032114)45:0.0000010000,((CHILform01:0.0000010000,CHILtrap02:0.0000010000)26:0.0000010000,(CHILform02:0.0000010000,CHILtrap01:0.0000010000)17…
(ARTHhunt01:0.0420431226,((CALEmajo01:0.0000010000,CALEmajo02:0.0000010000)74:0.0134365934,(((((CHILajea01:0.0000010000,CHILbifa01:0.0000010000)25:0.0000010000,((CHILajea02:0.0000010000,(CHILaval02:0.0000010000,CHILsylv01:0.0000010000)18:0.0000010000)17:0.0000010000,CHILchlo01:0.0000010000)7:0.0000010000)8:0.0000010000,CHILvali02:0.0000010000)6:0.0000010000,(CHILaval03:0.0000010000,CHILgram01:0.0…
(ARTHhunt01:0.0235007624,((((((CALEmajo01:0.0000010000,CALEmajo02:0.0000010000)71:0.0000010000,PARAnigr01:0.0143046549)44:0.0000010000,PARAmino03:0.0548559917)43:0.0140463721,(CHILform01:0.0135445195,CHILform02:0.0000010000)66:0.0000618673)26:0.0067214913,((((((CHILajea01:0.0000010000,CHILajea02:0.0000010000)22:0.0000010000,CHILvali02:0.0000010000)21:0.0000010000,(CHILaval03:0.0000010000,CHILchlo…
(ARTHhunt01:0.0272800483,(((((((CHILaval03:0.0000010000,(CHILsylv01:0.0000010000,CHILtril01:0.0000010000)11:0.0000010000)59:0.0000010000,CHILvali02:0.0000010000)4:0.0000010000,CHILturf01:0.0000010000)5:0.0000010000,CHILplur01:0.0000010000)9:0.0000010000,CHILplur02:0.0000010000)39:0.0000010000,CHILdiph01:0.0000010000)53:0.0000010000,(CHILtrap01:0.0000010000,(SPICcili01:0.0134361079,SPICcili02:0.00…
(ARTHhunt01:0.0134532755,((ARTHoreo01:0.0134532754,(((((CHILajea01:0.0000010000,((CHILbifa01:0.0000010000,(CHILtric01:0.0000010000,CHILturf01:0.0000010000)27:0.0000010000)25:0.0000010000,CHILgram01:0.0000010000)23:0.0000010000)18:0.0000010000,CHILaval03:0.0000010000)22:0.0000010000,CHILchlo01:0.0000010000)18:0.0000010000,CHILform02:0.0000010000)18:0.0000010000,(((((CHILajea02:0.0000010000,CHILplu…
(ARTHhunt01:0.1983559261,((ARTHoreo01:0.0766551742,((((((CHILajea02:0.0000010000,CHILchlo01:0.0000010000)15:0.0000010000,(CHILaval03:0.0000010000,CHILplur02:0.0000010000)33:0.0000010000)87:0.0044808475,(CHILsylv01:0.0000010000,CHILtril01:0.0000010000)82:0.0044957459)32:0.0000010000,(((CHILaval02:0.0000010000,CHILdiph01:0.0000010000)43:0.0000010000,CHILtrap01:0.0000010000)49:0.0000010000,CHILsemi0…
(ARTHhunt01:0.0506089449,((ARTHoreo01:0.0296260033,(((CALEmajo01:0.0000010049,CALEmajo02:0.0000010049)56:0.0000010048,(PARAmino03:0.0143417815,PARAterm01:0.0069258169)25:0.0000010048)33:0.0000010048,(((DRAKconc01:0.0875947861,(DRAKliv101:0.0000010049,DRAKthyn01:0.0000010049)62:0.0000010048)70:0.0095074718,DRAKglyp02:0.0046755598)100:0.0907790261,PARAnigr01:0.0068532581)52:0.0000010048)76:0.015398…
(ARTHhunt01:0.0805677698,((((CALEmajo01:0.0000010000,CALEmajo02:0.0000010000)99:0.0438216170,(PARAlyon02:0.0442559581,PARAterm01:0.0362545520)47:0.0000010000)31:0.0000010000,PARAmino03:0.0138088519)68:0.0221677499,(SPICcili01:0.0000010000,SPICcili02:0.0000010000)97:0.0727082889)38:0.0000010000,(((((((CHILajea02:0.0000010000,CHILbifa01:0.0000010000)13:0.0000010000,((CHILaval03:0.0000010000,CHILgra…
(ARTHhunt01:0.0134532754,ARTHoreo01:0.0000010000,((CALEmajo01:0.0000010000,(((((CALEmajo02:0.0000010000,CHILtrap01:0.0000010000)21:0.0000010000,CHILtrap02:0.0000010000)18:0.0000010000,CHILform01:0.0000010000)66:0.0000010000,(((CHILajea02:0.0000010000,(CHILaval03:0.0000010000,CHILbifa01:0.0000010000)29:0.0000010000)13:0.0000010000,((CHILaval02:0.0000010000,CHILtril01:0.0000010000)29:0.0000010000,C…
(ARTHhunt01:0.0415787940,(((CALEmajo01:0.0000010000,PARAlyon02:0.0000010000)33:0.0000010000,PARAmino03:0.0000010000)57:0.0000010000,(((((((CHILajea01:0.0000010000,(CHILajea02:0.0000010000,CHILvali01:0.0000010000)28:0.0000010000)34:0.0000010000,((CHILchlo01:0.0000010000,CHILtric01:0.0000010000)17:0.0000010000,CHILsylv01:0.0000010000)25:0.0000010000)20:0.0000010000,CHILtril01:0.0000010000)20:0.0000…
(ARTHhunt01:0.0430145169,ARTHoreo01:0.0414340919,((((CALEmajo01:0.0000010000,CALEmajo02:0.0026775235)99:0.0136237649,(PARAlyon02:0.0027371490,(PARAmino03:0.0167381796,PARAterm01:0.0084467190)75:0.0025247485)84:0.0055832530)95:0.0202770955,(DRAKglyp02:0.0165815390,SPICcili01:0.0886234162)73:0.0200606171)30:0.0049780501,((CHILaval02:0.0026774136,(((CHILaval03:0.0000010000,CHILturf01:0.0000010000)28…
(ARTHhunt01:0.0131636036,ARTHoreo01:0.0204158603,(((CALEmajo01:0.0000010000,(PARAlyon02:0.0000010000,(PARAmino03:0.0067674021,(PARAnigr01:0.0000010000,PARAterm01:0.0000010000)77:0.0067899362)73:0.0113660326)51:0.0056945808)57:0.0060087402,((DRAKglyp02:0.0000010000,DRAKthyn01:0.0000010000)30:0.0000010000,DRAKliv101:0.0000010000)94:0.0421263225)65:0.0109562681,((((((CHILajea01:0.0000010000,(CHILsem…
(ARTHhunt01:0.0278007111,ARTHoreo01:0.0000010000,((((CALEmajo02:0.0000010000,(PARAlyon02:0.0000010000,PARAmino03:0.0000010000)30:0.0000010000)56:0.0000010000,PARAterm01:0.0134431302)88:0.0278813772,((((CHILajea02:0.0000010000,CHILtril01:0.0000010000)39:0.0000010000,(((CHILaval02:0.0000010000,CHILdiph01:0.0000010000)16:0.0000010000,(CHILgram01:0.0000010000,CHILsemi01:0.0000010000)22:0.0000010000)3…
(ARTHhunt01:0.1408509570,(((((((CALEmajo01:0.2743408133,(DRAKglyp02:0.0138124967,DRAKthyn01:0.0460397785)55:0.0000021288)85:0.0728793885,(CHILform01:0.0144253631,CHILform02:0.0000010000)82:0.0244794797)85:0.1112620719,PARAmino03:0.0000023205)76:0.1395055476,PARAterm01:0.0000020564)36:0.0377637615,CALEmajo02:0.0244788025)56:0.0794801819,(CHILaval02:0.0000010000,CHILtric01:0.0000010000)98:0.0624392…
(ARTHhunt01:0.0753157627,ARTHoreo01:0.0351218911,(((CALEmajo01:0.0326740619,(PARAmino03:0.0962029014,PARAterm01:0.0000020439)69:0.0136232525)66:0.0121763618,((((((((CHILajea01:0.0000010000,CHILaval02:0.0000010000)19:0.0000010000,CHILtric01:0.0000010000)18:0.0000010000,CHILajea02:0.0000010000)28:0.0000010000,CHILvali02:0.0000010000)47:0.0000010000,CHILchlo01:0.0000010000)84:0.0044927538,((CHILbifa…
(ARTHhunt01:0.0272416046,(((ARTHoreo01:0.0422673257,PARAnigr01:0.0422673407)58:0.0128648223,DRAKconc01:0.0408395565)36:0.0000010000,((CALEmajo01:0.0000010000,CALEmajo02:0.0000010000)80:0.0135258456,PARAlyon02:0.0000010000)78:0.0135259234)33:0.0000010000,((((((((CHILaval03:0.0000010000,CHILchlo01:0.0000010000)19:0.0000010000,CHILgram01:0.0000010000)13:0.0000010000,CHILvali02:0.0000010000)23:0.0000…
(ARTHhunt01:0.1240925179,(CALEmajo01:0.0000010000,CALEmajo02:0.0000010000)99:0.0751594404,((((((CHILajea01:0.0000010000,CHILajea02:0.0000010000)46:0.0000010000,CHILaval02:0.0000010000)61:0.0000010000,CHILchlo01:0.0135130140)39:0.0000010000,((CHILgram01:0.0000010000,CHILturf01:0.0000010000)31:0.0000010000,CHILplur01:0.0000010000)84:0.0134229583)67:0.0137263527,(CHILform01:0.0134228936,((CHILform02…
(ARTHhunt01:0.0420902494,(((((((((((CHILajea02:0.0000010000,CHILturf01:0.0000010000)15:0.0000010000,CHILaval03:0.0000010000)15:0.0000010000,CHILchlo01:0.0000010000)28:0.0000010000,(CHILsylv01:0.0000010000,CHILvali02:0.0000010000)23:0.0000010000)12:0.0000010000,CHILgram01:0.0000010000)15:0.0000010000,CHILtril01:0.0000010000)17:0.0000010000,CHILaval02:0.0000010000)25:0.0000010000,CHILtric01:0.00000…
(ARTHhunt01:0.0383483189,(((((ARTHoreo01:0.0432485856,(CHILtrap01:0.0125669119,(PARAlyon02:0.0000010000,(PARAnigr01:0.0000010000,PARAterm01:0.0000010000)88:0.0149067313)57:0.0000010000)96:0.0436759880)95:0.0471256059,(CALEmajo01:0.0000010000,CALEmajo02:0.0044826745)86:0.0116137887)51:0.0021387121,SPICcili02:0.0438343155)42:0.0000020885,(((((CHILajea01:0.0000010000,CHILsemi01:0.0000010000)14:0.000…
(ARTHhunt01:0.0421895581,ARTHoreo01:0.0428863804,(((((((CHILajea02:0.0000010000,(((CHILaval02:0.0000010000,CHILvali02:0.0000010000)43:0.0000010000,CHILsemi01:0.0000010000)7:0.0000010000,(CHILplur02:0.0000010000,CHILtrap01:0.0000010000)7:0.0000010000)12:0.0000010000)2:0.0000010000,CHILform02:0.0000010000)4:0.0000010000,CHILturf01:0.0000010000)3:0.0000010000,CHILaval03:0.0000010000)16:0.0000010000,…
(ARTHhunt01:0.0417202361,(((((CHILajea02:0.0000010000,CHILvali01:0.0000010000)66:0.0000010000,CHILturf01:0.0134532753)52:0.0000010000,(((CHILform01:0.0000010000,CHILtril01:0.0000010000)16:0.0000010000,CHILsemi01:0.0000010000)22:0.0000010000,CHILtrap01:0.0000010000)72:0.0134532740)65:0.0136445314,(SPICcili01:0.0000010000,SPICcili02:0.0000010000)99:0.0703173150)55:0.0070264257,((DRAKconc01:0.000001…
(ARTHhunt01:0.1519109356,(CALEmajo01:0.0000010000,CALEmajo02:0.0000010000)100:0.1740214871,((((CHILajea01:0.0275182978,((CHILaval02:0.0000010000,CHILgram01:0.0000010000)46:0.0000010000,CHILtric01:0.0000010000)71:0.0000010000)90:0.0273101719,(((CHILchlo01:0.0000010000,CHILvali01:0.0000010000)19:0.0000010000,CHILturf01:0.0000010000)27:0.0000010000,CHILplur02:0.0000010000)52:0.0000010000)48:0.000002…
(ARTHhunt01:0.0132000744,ARTHoreo01:0.0351362165,((((CALEmajo01:0.0946151088,DRAKconc01:0.0974289282)58:0.0000021474,(PARAnigr01:0.0000010000,PARAterm01:0.0000010000)96:0.0302230649)48:0.0069024417,PARAlyon02:0.0305541371)52:0.0291882405,((((CHILajea01:0.0067734749,((CHILajea02:0.0000010000,CHILtric01:0.0000010000)28:0.0000010000,(CHILplur02:0.0000010000,CHILturf01:0.0000010000)32:0.0000010000)86…
(ARTHhunt01:0.0291331635,ARTHoreo01:0.0346881670,((((CALEmajo01:0.0000010083,CALEmajo02:0.0000010083)59:0.0069966271,(PARAlyon02:0.0071506244,PARAmino03:0.0211246315)71:0.0077879596)87:0.0364744488,((((DRAKconc01:0.0000020500,DRAKliv101:0.4078465626)69:0.0000021452,DRAKglyp02:0.0000010083)63:0.0140806120,DRAKthyn01:0.0072440231)87:0.0479339145,(SPICcili01:0.0000010083,SPICcili02:0.0000010083)100:…
(ARTHhunt01:0.0000010000,ARTHoreo01:0.0418557627,((((CALEmajo01:0.0000010000,(CALEmajo02:0.0000010000,PARAmino03:0.0000010000)21:0.0000010000)54:0.0000010000,PARAnigr01:0.0134769758)44:0.0000010000,((CHILaval02:0.0000010000,(((((CHILaval03:0.0000010000,CHILvali01:0.0000010000)3:0.0000010000,CHILform01:0.0000010000)8:0.0000010000,(((CHILchlo01:0.0000010000,(CHILform02:0.0000010000,CHILvali02:0.000…
(ARTHhunt01:0.0000010000,(((ARTHoreo01:0.0271992439,((DRAKconc01:0.0136819758,(DRAKglyp02:0.0000010000,DRAKliv101:0.0000010000)69:0.0000010000)45:0.0000010000,DRAKthyn01:0.0136819758)61:0.0275056111)36:0.0000010000,((((((CHILajea01:0.0000010000,CHILaval02:0.0000010000)26:0.0000010000,(CHILchlo01:0.0000010000,CHILtric01:0.0000010000)30:0.0000010000)17:0.0000010000,CHILvali01:0.0000010000)71:0.0000…
(ARTHhunt01:0.0314923332,(ARTHoreo01:0.0473885930,(((CALEmajo02:0.1520669961,(CHILform01:0.0067671448,CHILtrap02:0.0000010000)100:0.0986281726)69:0.0177547026,(((CHILajea01:0.0000010000,((CHILajea02:0.0000010000,(CHILaval03:0.0000010000,CHILvali02:0.0000010000)26:0.0000010000)8:0.0000010000,CHILaval02:0.0000010000)16:0.0000010000)80:0.0067306722,(CHILsemi01:0.0066852123,CHILtril01:0.0000010000)76…
(ARTHhunt01:0.0275714113,ARTHoreo01:0.0149532299,((((((CALEmajo01:0.0000010000,CALEmajo02:0.0000010000)74:0.0063816214,(PARAmino03:0.0185135171,PARAnigr01:0.0000010000)82:0.0178420846)79:0.0161317268,(DRAKconc01:0.0000010000,((DRAKglyp02:0.0000010000,DRAKthyn01:0.0000010000)37:0.0000010000,DRAKliv101:0.0000010000)63:0.0000010000)88:0.0285514124)66:0.0068665369,((CHILaval02:0.0000010000,(CHILform0…
(ARTHhunt01:0.1088207895,((((ARTHoreo01:0.1234529376,CHILplur01:0.0000025320)43:0.0133883664,(CHILbifa01:0.0000027156,(((DRAKconc01:0.0000010000,DRAKthyn01:0.0000010000)42:0.0000010000,DRAKglyp02:0.0000010000)69:0.0212076700,DRAKliv101:0.0212286040)100:0.2369240819)48:0.0133761270)24:0.0000020816,((((CHILaval02:0.0000010000,CHILtric01:0.0000010000)9:0.0000022725,CHILgram01:0.0000010000)14:0.00000…
(ARTHhunt01:0.0372088973,((((((CHILajea01:0.0000010000,CHILplur02:0.0000010000)44:0.0000010000,CHILchlo01:0.0000010000)74:0.0066891274,CHILtric01:0.0000010000)73:0.0000010000,((((CHILaval02:0.0000010000,CHILplur01:0.0000010000)13:0.0000010000,CHILturf01:0.0000010000)11:0.0000010000,CHILvali01:0.0000010000)18:0.0000010000,CHILaval03:0.0000010000)53:0.0000010000)79:0.0067411220,CHILdiph01:0.0067415…
(ARTHhunt01:0.0780689354,((((CALEmajo01:0.0070719041,CALEmajo02:0.0000010000)89:0.0486753301,PARAterm01:0.0247288712)19:0.0004541364,(PARAmino03:0.0000010000,PARAnigr01:0.0144750989)77:0.0047950166)45:0.0424730376,(((((((CHILajea01:0.0000010000,CHILsemi01:0.0000010000)11:0.0000010000,(CHILajea02:0.0000010000,CHILvali02:0.0000010000)32:0.0000010000)40:0.0000010000,(CHILaval02:0.0000010000,CHILdiph…
(ARTHhunt01:0.0490187411,(ARTHoreo01:0.1368636671,(DRAKconc01:0.0000010000,(DRAKglyp02:0.0000010000,DRAKliv101:0.0000010000)100:0.2102110738)96:0.0455836417)54:0.0130749446,(((((CALEmajo01:0.0000010000,CALEmajo02:0.0000028157)98:0.0354425709,(PARAlyon02:0.0117523592,PARAmino03:0.0062338998)79:0.0097623535)49:0.0000020077,PARAterm01:0.0153801274)88:0.0300176703,SPICcili01:0.0608756918)36:0.0149917…
(ARTHhunt01:0.0136727795,(ARTHoreo01:0.0444848528,(((((((CHILajea01:0.0000010000,CHILdiph01:0.0000010000)15:0.0000010000,CHILajea02:0.0000010000)4:0.0000010000,CHILtrap01:0.0000010000)43:0.0000010000,(((CHILaval03:0.0000010000,CHILsemi01:0.0000010000)11:0.0000010000,CHILtrap02:0.0000010000)32:0.0000010000,(CHILform02:0.0000010000,CHILsylv01:0.0000010000)57:0.0000010000)41:0.0000010000)52:0.000001…
(ARTHhunt01:0.0000010000,(((((CALEmajo01:0.0000010000,CALEmajo02:0.0000010000)57:0.0000010000,PARAlyon02:0.0134532708)76:0.0271522881,(((((((((((CHILajea01:0.0000010000,CHILdiph01:0.0000010000)19:0.0000010000,((((CHILajea02:0.0000010000,CHILaval02:0.0000010000)32:0.0000010000,CHILsemi01:0.0000010000)40:0.0000010000,CHILaval03:0.0000010000)9:0.0000010000,CHILtril01:0.0000010000)8:0.0000010000)26:0…
(ARTHhunt01:0.0132516703,ARTHoreo01:0.0284121995,(CALEmajo01:0.0000021278,(((((((((CHILajea02:0.0000010127,CHILvali01:0.0000010127)84:0.0135553493,(((CHILdiph01:0.0000010127,CHILform02:0.0000010127)18:0.0000010127,(((CHILform01:0.0070187614,DRAKliv101:0.4306117770)70:0.0066001418,(CHILsemi01:0.0000010127,CHILtrap02:0.0000010127)15:0.0000010127)3:0.0000010127,CHILtrap01:0.0000010127)1:0.0000010127…
(ARTHhunt01:0.0150107274,(((CALEmajo01:0.0136982026,CALEmajo02:0.0000010000)76:0.0136943706,((PARAlyon02:0.0286753878,(PARAnigr01:0.0000010000,PARAterm01:0.0136939536)79:0.0140922836)52:0.0000010000,PARAmino03:0.0000010000)53:0.0000010000)71:0.0151878593,(DRAKconc01:0.0000010000,(DRAKglyp02:0.0000010000,DRAKliv101:0.0000010000)18:0.0000010000)95:0.0480212506)67:0.0136767192,(((((((CHILajea01:0.00…
(ARTHhunt01:0.0377669388,ARTHoreo01:0.0737251796,(((((((CHILajea01:0.0000010000,CHILplur01:0.0000010000)62:0.0000010000,(CHILbifa01:0.0000010000,CHILchlo01:0.0033541552)76:0.0000010000)85:0.0033466763,CHILaval03:0.0000010000)15:0.0000010000,CHILaval02:0.0000010000)43:0.0000010000,(((CHILform01:0.0000010000,(CHILsemi01:0.0033734986,CHILsylv01:0.0000010000)77:0.0033613127)50:0.0033613097,CHILform02…
(ARTHhunt01:0.0271025711,((CALEmajo01:0.0000010000,(PARAlyon02:0.0134413784,PARAterm01:0.0000010000)71:0.0135724048)59:0.0134413784,(((((CHILajea02:0.0000010000,CHILsemi01:0.0000010000)6:0.0000010000,CHILsylv01:0.0000010000)12:0.0000010000,CHILplur01:0.0000010000)1:0.0000010000,(((((CHILaval02:0.0000010000,(CHILgram01:0.0000010000,CHILplur02:0.0000010000)3:0.0000010000)3:0.0000010000,CHILchlo01:0…
(ARTHhunt01:0.0732823152,(ARTHoreo01:0.0578885675,(SPICcili01:0.0000010000,SPICcili02:0.0000010000)57:0.0000010000)84:0.0291009106,(((CALEmajo01:0.0000010000,CALEmajo02:0.0000010000)90:0.0208162818,(PARAlyon02:0.0086173245,PARAterm01:0.0449256740)72:0.0064674508)91:0.0243921343,(((((((CHILajea02:0.0000010000,(CHILchlo01:0.0000010000,CHILvali01:0.0000010000)14:0.0000010000)2:0.0000010000,((CHILgra…
(ARTHhunt01:0.0566091342,(((ARTHoreo01:0.0274561826,(DRAKglyp02:0.0000010000,(DRAKliv101:0.0000010000,DRAKthyn01:0.0000010000)72:0.0134254210)99:0.0841203126)47:0.0000010000,((CHILdiph01:0.0000010000,(CHILsemi01:0.0000010000,CHILtril01:0.0000010000)5:0.0000010000)8:0.0000010000,((CHILform01:0.0000010000,CHILtrap01:0.0000010000)25:0.0000010000,CHILtrap02:0.0000010000)19:0.0000010000)60:0.000001000…
(ARTHhunt01:0.0711955180,(((ARTHoreo01:0.0000021549,DRAKthyn01:0.1348898824)100:0.1480542802,(((((((CHILajea01:0.0000010000,CHILsylv01:0.0000010000)30:0.0000010000,CHILsemi01:0.0000010000)20:0.0000010000,CHILtril01:0.0000010000)16:0.0000010000,((CHILaval03:0.0068351642,CHILturf01:0.0068347742)30:0.0000010000,CHILbifa01:0.0000010000)32:0.0000010000)35:0.0000010000,(CHILplur01:0.0000010000,CHILplur…
(ARTHhunt01:0.0409773269,(((CALEmajo01:0.0000010000,CALEmajo02:0.0000010000)92:0.1020475530,PARAlyon02:0.0271349180)63:0.1568157966,PARAnigr01:0.0585255062)94:0.4046457886,((((CHILajea02:0.0000010000,((CHILbifa01:0.0000010000,CHILplur02:0.0000010000)25:0.0000010000,((CHILchlo01:0.0000010000,(CHILgram01:0.0000010000,CHILturf01:0.0000010000)36:0.0000010000)40:0.0000010000,CHILplur01:0.0000010000)32…
(ARTHhunt01:0.0521820062,ARTHoreo01:0.0272815638,((CALEmajo01:0.1971066048,(PARAmino03:0.0271518452,PARAnigr01:0.0000010000)44:0.0000010000)55:0.0270753289,((((CHILajea02:0.0000010000,(((CHILaval02:0.0000010000,CHILvali02:0.0000010000)6:0.0000010000,(((CHILchlo01:0.0000010000,CHILgram01:0.0000010000)14:0.0000010000,CHILtric01:0.0000010000)20:0.0000010000,CHILplur01:0.0000010000)4:0.0000010000)26:…
(ARTHhunt01:0.0669601009,(((CALEmajo01:0.0184910764,PARAnigr01:0.0000010000)47:0.0000010000,PARAmino03:0.0067053592)92:0.0279440270,(((((((CHILajea02:0.0000010000,(CHILaval02:0.0000010000,(((CHILbifa01:0.0000010000,CHILgram01:0.0000010000)26:0.0000010000,CHILchlo01:0.0000010000)13:0.0000010000,CHILplur02:0.0000010000)9:0.0000010000)9:0.0000010000)30:0.0000010000,CHILaval03:0.0000010000)74:0.00000…
(ARTHhunt01:0.0142452324,ARTHoreo01:0.0000010041,(((CALEmajo02:0.0439463211,((PARAmino03:0.0283622632,PARAterm01:0.0306241959)70:0.0000010041,SPICcili01:0.0000010041)67:0.0000010041)50:0.0072810973,(DRAKglyp02:0.0137437813,(DRAKliv101:0.0000010041,DRAKthyn01:0.0000010041)62:0.0000010041)87:0.0131975634)48:0.0072848160,(((((CHILajea01:0.0000010041,CHILvali01:0.0000010041)14:0.0000010041,CHILplur02…
(ARTHhunt01:0.0622944239,(((CALEmajo01:0.0000010000,CALEmajo02:0.0144676498)93:0.0451511604,((CHILtril01:0.0392655606,(SPICcili01:0.0000010000,SPICcili02:0.0000010000)100:0.2701593034)38:0.0000010000,(PARAlyon02:0.0000010000,PARAmino03:0.0000010000)84:0.0148239050)61:0.0099748753)56:0.0089272185,(((((CHILajea01:0.0000010000,CHILdiph01:0.0000010000)20:0.0000010000,CHILvali01:0.0000010000)14:0.0000…
(ARTHhunt01:0.0274598375,ARTHoreo01:0.0135604436,(((((CALEmajo01:0.0000010000,(((PARAlyon02:0.0000010000,PARAnigr01:0.0000010000)40:0.0000010000,PARAterm01:0.0000010000)70:0.0134337593,PARAmino03:0.0000010000)57:0.0135530433)76:0.0270716982,((CHILform01:0.0000010000,CHILform02:0.0000010000)38:0.0000010000,CHILtrap02:0.0000010000)82:0.0134329870)14:0.0000010000,((((CHILajea01:0.0000010000,((CHILav…
(ARTHhunt01:0.0856340315,((CALEmajo02:0.0276329214,(PARAlyon02:0.0273950265,PARAterm01:0.0133466011)89:0.0281611854)73:0.0272410926,(((((((CHILajea01:0.0000010000,CHILvali01:0.0000010000)15:0.0000010000,CHILturf01:0.0000010000)1:0.0000010000,(CHILaval03:0.0000010000,(CHILgram01:0.0000010000,CHILplur01:0.0000010000)21:0.0000010000)3:0.0000010000)4:0.0000010000,CHILbifa01:0.0000010000)80:0.01342229…
(ARTHhunt01:0.0563240735,((ARTHoreo01:0.0555504905,((CALEmajo02:0.0555494539,PARAmino03:0.0270320319)51:0.0000010000,PARAnigr01:0.0272182541)76:0.0269858167)60:0.0000010000,(SPICcili01:0.0000010000,SPICcili02:0.0000010000)99:0.0716890173)49:0.0137830401,(((((((((((CHILaval02:0.0000010000,CHILchlo01:0.0000010000)21:0.0000010000,CHILplur02:0.0000010000)12:0.0000010000,CHILvali01:0.0000010000)16:0.0…
(ARTHhunt01:0.0066946335,ARTHoreo01:0.0219801221,(((CALEmajo02:0.0000010000,(PARAlyon02:0.0000010000,PARAnigr01:0.0000010000)95:0.0208671932)85:0.0205499689,(CHILajea02:0.0000010000,(((((CHILbifa01:0.0000010000,((CHILform02:0.0000010000,(CHILturf01:0.0000010000,CHILvali01:0.0000010000)26:0.0000010000)11:0.0000010000,(CHILplur01:0.0000010000,CHILsemi01:0.0000010000)14:0.0000010000)15:0.0000010000)…
(ARTHhunt01:0.2213564151,(((ARTHoreo01:0.1367718871,((CHILaval02:0.0000010000,CHILbifa01:0.0000010000)61:0.0000010000,CHILtric01:0.0046655905)90:0.0255969246)72:0.0396585669,(((CHILajea01:0.0000010000,CHILajea02:0.0000010000)40:0.0000010000,CHILchlo01:0.0000010000)87:0.0048694055,CHILvali01:0.0094246987)67:0.0049686256)26:0.0046936051,(CHILdiph01:0.0000010000,((CHILform01:0.0000010000,(CHILform02…
(ARTHhunt01:0.0000010000,((((ARTHoreo01:0.0414580861,((((CHILajea02:0.0000010000,CHILchlo01:0.0000010000)30:0.0000010000,CHILvali02:0.0000010000)20:0.0000010000,((CHILplur02:0.0000010000,CHILtric01:0.0000010000)17:0.0000010000,CHILturf01:0.0000010000)14:0.0000010000)71:0.0000010000,CHILbifa01:0.0134458347)81:0.0276839092)69:0.0000010000,(((CALEmajo01:0.0000010000,CALEmajo02:0.0000010000)95:0.0504…
(ARTHhunt01:0.0279674838,(((CALEmajo01:0.0000010000,CALEmajo02:0.0000010000)66:0.0000010000,PARAmino03:0.0134804740)89:0.0276091510,DRAKconc01:0.0000010000)65:0.0134641726,((CHILajea01:0.0000010000,(((((((((((CHILajea02:0.0000010000,CHILvali02:0.0000010000)25:0.0000010000,CHILchlo01:0.0000010000)26:0.0000010000,CHILsemi01:0.0000010000)22:0.0000010000,CHILaval02:0.0000010000)23:0.0000010000,CHILgr…
(ARTHhunt01:0.0583372449,((((CALEmajo01:0.0044635962,CALEmajo02:0.0000010000)57:0.0000010000,(PARAlyon02:0.0255863773,(PARAnigr01:0.0164455044,PARAterm01:0.0000010000)91:0.0165992749)76:0.0085696648)91:0.0375901938,(((((((((CHILajea01:0.0000010000,CHILchlo01:0.0000010000)26:0.0000010000,(CHILaval02:0.0000010000,CHILplur02:0.0000010000)38:0.0000010000)40:0.0000010000,CHILvali01:0.0000010000)25:0.0…
(ARTHhunt01:0.0417288944,ARTHoreo01:0.0273495612,((((((((((((CALEmajo01:0.0000010000,PARAterm01:0.0000010000)44:0.0000010000,PARAnigr01:0.0000010000)17:0.0000010000,CALEmajo02:0.0000010000)71:0.0133461500,PARAlyon02:0.0275586400)65:0.0136259486,(((DRAKconc01:0.0000010000,DRAKglyp02:0.0000010000)28:0.0000010000,DRAKthyn01:0.0000010000)11:0.0000010000,DRAKliv101:0.0000010000)94:0.0413518037)73:0.01…
(ARTHhunt01:0.0289023497,(ARTHoreo01:0.0000010000,((PARAlyon02:0.0000010000,PARAmino03:0.0000010000)70:0.0141665398,(PARAnigr01:0.0000010000,PARAterm01:0.0000010000)82:0.0141664424)59:0.0141664535)66:0.0138739398,((((((CHILajea01:0.0000010000,(CHILaval02:0.0000010000,CHILvali02:0.0000010000)13:0.0000010000)27:0.0000010000,(CHILajea02:0.0000010000,CHILgram01:0.0000010000)24:0.0000010000)57:0.00000…
(ARTHhunt01:0.0841810728,((((CALEmajo01:0.0772522037,PARAterm01:0.0167829065)70:0.0356644445,((((((CHILajea01:0.0000010000,CHILgram01:0.0000010000)45:0.0000010000,CHILajea02:0.0000010000)51:0.0000010000,(CHILchlo01:0.0000010000,CHILvali02:0.0000010000)86:0.0068133027)93:0.0212264171,CHILdiph01:0.0068662487)48:0.0000010000,CHILsylv01:0.0000010000)39:0.0000010000,((DRAKconc01:0.0000010000,DRAKthyn0…
(ARTHhunt01:0.1008426498,(((CALEmajo01:0.0000010000,CALEmajo02:0.0000010000)75:0.0160627626,((CHILajea01:0.0000021071,(((((((CHILaval02:0.0000010000,CHILaval03:0.0000010000)15:0.0000010000,((CHILchlo01:0.0000010000,(CHILgram01:0.0000010000,CHILtrap02:0.0000010000)16:0.0000010000)35:0.0000010000,CHILplur02:0.0000010000)8:0.0000010000)7:0.0000010000,CHILtrap01:0.0000010000)39:0.0000010000,CHILform0…
(ARTHhunt01:0.0538940481,((CALEmajo01:0.0000010000,PARAlyon02:0.0000010000)95:0.0300412699,(((((((CHILaval03:0.0000010000,(CHILchlo01:0.0000010000,CHILplur01:0.0000010000)14:0.0000010000)18:0.0000010000,CHILplur02:0.0000010000)28:0.0000010000,CHILvali01:0.0000010000)22:0.0000010000,CHILvali02:0.0000010000)11:0.0000010000,CHILturf01:0.0000010000)29:0.0000010000,CHILgram01:0.0000010000)75:0.0070066…
(ARTHhunt01:0.2029590885,((((((CALEmajo01:0.0000010000,CALEmajo02:0.0000010000)78:0.0140716391,(PARAlyon02:0.0227295860,(SPICcili01:0.0211308369,SPICcili02:0.0179220057)84:0.0388444802)57:0.0106834254)71:0.1245064806,CHILtril01:0.0043708545)28:0.0000010000,(CHILsylv01:0.0088329161,(CHILtrap01:0.0000010000,CHILtrap02:0.0000010000)63:0.0000010000)85:0.0043945570)37:0.0088914927,((((((CHILaval02:0.0…
(ARTHhunt01:0.0448432926,ARTHoreo01:0.1241897541,((((((CALEmajo01:0.0000010000,CALEmajo02:0.0000010000)98:0.0926298169,PARAlyon02:0.0281511822)41:0.0000010000,PARAterm01:0.0281219490)61:0.0240862853,(((((CHILajea01:0.0000010000,((((CHILchlo01:0.0000010000,CHILgram01:0.0000010000)6:0.0000010000,((CHILdiph01:0.0000010000,CHILplur01:0.0000010000)18:0.0000010000,CHILtrap01:0.0000010000)2:0.0000010000…
(ARTHhunt01:0.0309754273,ARTHoreo01:0.0310570296,(((((CALEmajo01:0.0000010000,CALEmajo02:0.0000010000)76:0.0033404715,(PARAnigr01:0.0000010000,PARAterm01:0.0000010000)77:0.0033404703)48:0.0000010000,(PARAlyon02:0.0101902436,PARAmino03:0.0135907439)71:0.0032799222)98:0.0170554154,DRAKconc01:0.0273832027)52:0.0000010000,(CHILajea01:0.0033403165,((((((CHILajea02:0.0000010000,CHILplur01:0.0000010000)…
(ARTHhunt01:0.1928216332,(((((((((ARTHoreo01:0.0000023792,CALEmajo01:0.2668344377)60:0.0107501027,((DRAKconc01:0.0123769337,(DRAKglyp02:0.0000027147,DRAKthyn01:0.0000010000)83:0.0161995007)94:0.0443149502,PARAnigr01:0.1497745772)56:0.0147867726)55:0.0084699186,PARAlyon02:0.0371843088)67:0.0489975932,(CHILajea02:0.0000010000,CHILchlo01:0.0000010000)53:0.0000020867)39:0.0000020479,((CHILplur02:0.00…
(ARTHhunt01:0.0501335571,(ARTHoreo01:0.0000020157,SPICcili01:0.0272905516)81:0.0099677802,((((CALEmajo01:0.0000010000,CALEmajo02:0.0000010000)70:0.0000010000,PARAmino03:0.0270318846)71:0.0211726818,(PARAnigr01:0.0134236715,PARAterm01:0.0000010000)97:0.1504736585)53:0.0127881111,((((((CHILaval02:0.0000010000,((CHILbifa01:0.0000010000,CHILvali01:0.0000010000)38:0.0000010000,(((CHILchlo01:0.00446139…
(ARTHhunt01:0.0411058405,(((((((((CHILajea02:0.0000010000,CHILplur02:0.0000010000)13:0.0000010000,(CHILaval02:0.0000010000,CHILbifa01:0.0000010000)12:0.0000010000)8:0.0000010000,CHILplur01:0.0000010000)1:0.0000010000,CHILvali02:0.0000010000)2:0.0000010000,CHILaval03:0.0000010000)7:0.0000010000,CHILgram01:0.0000010000)79:0.0134532754,((CHILform01:0.0000010000,CHILtril01:0.0000010000)36:0.000001000…
(ARTHhunt01:0.0271519271,(ARTHoreo01:0.0000010000,CALEmajo01:0.0000010000)70:0.0000010000,((((((CHILajea01:0.0000010000,(CHILaval03:0.0000010000,(CHILdiph01:0.0000010000,(CHILsylv01:0.0000010000,CHILtric01:0.0000010000)30:0.0000010000)17:0.0000010000)26:0.0000010000)9:0.0000010000,DRAKliv101:0.0000010000)6:0.0000010000,DRAKconc01:0.0000010000)14:0.0000010000,DRAKthyn01:0.0000010000)57:0.000001000…
(ARTHhunt01:0.1163671150,((CALEmajo01:0.0290673525,((((((((CHILajea02:0.0000010000,(CHILbifa01:0.0000010000,CHILform01:0.0000010000)37:0.0000010000)28:0.0000010000,(CHILform02:0.0000010000,CHILtric01:0.0000010000)32:0.0000010000)22:0.0000010000,(CHILsemi01:0.0000010000,(CHILtrap02:0.0000010000,CHILvali02:0.0000010000)32:0.0000010000)30:0.0000010000)12:0.0000010000,(CHILaval02:0.0000010000,CHILtur…
(ARTHhunt01:0.0899833202,ARTHoreo01:0.0115749153,((((CALEmajo01:0.0000010000,CALEmajo02:0.0000010000)83:0.0136335993,(PARAlyon02:0.0495334632,PARAnigr01:0.0224680793)69:0.0000025299)66:0.0091339103,(SPICcili01:0.0000010000,SPICcili02:0.0000010000)97:0.1213862611)50:0.0150205119,((((((((CHILajea01:0.0000010000,CHILaval02:0.0000010000)13:0.0000010000,((((CHILaval03:0.0000010000,CHILbifa01:0.0000010…
(ARTHhunt01:0.0867663688,(((((ARTHoreo01:0.0335556949,(CALEmajo01:0.0119363068,PARAmino03:0.0000010000)64:0.0238029625)25:0.0000021637,CHILsylv01:0.0000021852)39:0.0068214020,(CHILtrap01:0.0000010000,CHILtrap02:0.0000010000)85:0.0067382302)7:0.0000024271,(CHILsemi01:0.0000010000,CHILtril01:0.0000010000)32:0.0000010000)7:0.0000010000,(((CHILajea02:0.0000010000,((((CHILaval02:0.0000010000,CHILvali0…
(ARTHhunt01:0.0599761315,(ARTHoreo01:0.0287057925,(((CALEmajo01:0.0000010000,CALEmajo02:0.0000010000)78:0.0137241695,(PARAlyon02:0.0000010000,(PARAmino03:0.0278480732,PARAterm01:0.0136224624)64:0.0000010000)80:0.0147013676)65:0.0137638509,((DRAKglyp02:0.0000010000,DRAKliv101:0.0000010000)33:0.0000010000,DRAKthyn01:0.0000010000)95:0.0279284724)36:0.0000010000)53:0.0136531685,((((((((((CHILajea01:0…
(ARTHhunt01:0.0858255381,((ARTHoreo01:0.0551652172,(((((((((CHILajea01:0.0000010000,((CHILplur01:0.0000010000,(CHILplur02:0.0000010000,CHILvali02:0.0000010000)18:0.0000010000)22:0.0000010000,CHILturf01:0.0000010000)19:0.0000010000)27:0.0000010000,CHILgram01:0.0000010000)37:0.0000010000,CHILbifa01:0.0000010000)24:0.0000010000,CHILaval02:0.0000010000)16:0.0000010000,CHILvali01:0.0000010000)86:0.013…
(ARTHhunt01:0.0156307739,(((((CHILajea01:0.0000010000,CHILchlo01:0.0000010000)22:0.0000010000,(CHILaval02:0.0000010000,CHILaval03:0.0000010000)11:0.0000010000)17:0.0000010000,((CHILajea02:0.0000010000,(((CHILbifa01:0.0000010000,CHILplur01:0.0000010000)47:0.0000010000,CHILvali01:0.0000010000)31:0.0000010000,CHILgram01:0.0000010000)41:0.0000010000)46:0.0000010000,CHILplur02:0.0000010000)31:0.000001…
(ARTHhunt01:0.0510586417,ARTHoreo01:0.0337319282,(((CALEmajo01:0.0000010000,CALEmajo02:0.0000010000)99:0.0409723227,(((((((CHILajea01:0.0000010000,CHILplur02:0.0000010000)18:0.0000010000,CHILvali02:0.0000010000)13:0.0000010000,CHILtric01:0.0000010000)36:0.0000010000,(CHILajea02:0.0000010000,CHILbifa01:0.0000010000)32:0.0000010000)66:0.0000010000,(CHILgram01:0.0000010000,CHILturf01:0.0000010000)10…
(ARTHhunt01:0.0834048719,(((((((CALEmajo01:0.0144226118,PARAterm01:0.0150263732)36:0.0146324411,PARAmino03:0.0069805832)75:0.1555340498,SPICcili01:0.0000021057)29:0.0093023909,SPICcili02:0.0000020361)73:0.1629022003,DRAKconc01:0.0211986478)21:0.0000020879,DRAKliv101:0.0066320292)37:0.0271166122,DRAKglyp02:0.0114277494)61:0.0803539430,((CHILaval03:0.0067274384,(CHILchlo01:0.0000010000,CHILplur01:0…
(ARTHhunt01:0.0711850033,(((((((((CALEmajo01:0.0000010000,PARAnigr01:0.0205977868)69:0.0000010000,PARAlyon02:0.0000010000)85:0.0135178905,(CHILform01:0.0000010000,CHILform02:0.0000010000)53:0.0000010000)28:0.0044732781,CHILtrap01:0.0000010000)60:0.0000010000,((CHILaval02:0.0000010000,CHILgram01:0.0000010000)30:0.0000010000,CHILvali02:0.0000010000)52:0.0000010000)30:0.0000010000,((CHILchlo01:0.000…
(ARTHhunt01:0.2122292484,ARTHoreo01:0.3664502058,((((((CALEmajo01:0.0000010000,CALEmajo02:0.0000010000)98:0.0481195669,PARAlyon02:0.0000010000)84:0.0275403593,(PARAnigr01:0.0000010000,PARAterm01:0.0000010000)85:0.0499002181)84:0.0798936572,((((((CHILajea01:0.0000010000,((((((CHILajea02:0.0000010000,(CHILgram01:0.0000010000,CHILvali01:0.0000010000)38:0.0000010000)23:0.0000010000,CHILplur01:0.00000…
(ARTHhunt01:0.0403453650,((((((((CHILajea02:0.0000010000,(CHILaval03:0.0000010000,CHILdiph01:0.0000010000)20:0.0000010000)34:0.0000010000,CHILvali02:0.0000010000)10:0.0000010000,(CHILaval02:0.0000010000,(CHILchlo01:0.0000010000,CHILplur01:0.0000010000)28:0.0000010000)43:0.0000010000)13:0.0000010000,CHILgram01:0.0000010000)36:0.0000010000,CHILplur02:0.0000010000)55:0.0000010000,(CHILsylv01:0.00669…
(ARTHhunt01:0.1037208653,((ARTHoreo01:0.0000010000,DRAKglyp02:0.0000010000)81:0.0162743059,((CALEmajo02:0.0000010000,((PARAnigr01:0.0000021540,PARAterm01:0.0162732861)81:0.0351336137,(SPICcili01:0.0000010000,SPICcili02:0.0000010000)98:0.1086073460)59:0.0000020202)74:0.0164260710,DRAKthyn01:0.0000010000)37:0.0000010000)38:0.0000010000,((((CHILajea02:0.0000010000,CHILchlo01:0.0000010000)22:0.000001…
(ARTHhunt01:0.0623756267,ARTHoreo01:0.0728730510,(((CALEmajo01:0.0133699805,(PARAlyon02:0.0597062157,PARAmino03:0.0418530118)77:0.0068876127)86:0.0161503708,PARAterm01:0.0302321734)96:0.0585307296,(((((((CHILajea02:0.0000010000,CHILvali02:0.0000010000)24:0.0000010000,CHILplur01:0.0000010000)11:0.0000010000,(CHILaval02:0.0000010000,CHILbifa01:0.0034880705)4:0.0000010000)5:0.0000010000,((CHILchlo01…
(ARTHhunt01:0.0810352937,((((((CALEmajo01:0.0000010000,CALEmajo02:0.0000010000)68:0.0135947261,PARAnigr01:0.0294829713)62:0.0146029180,PARAmino03:0.0000010000)33:0.0000010000,PARAterm01:0.0417343828)55:0.0129971174,(((DRAKconc01:0.0257943749,DRAKglyp02:0.0128244261)41:0.0000010000,DRAKliv101:0.0000010000)59:0.0000010000,DRAKthyn01:0.0128574872)92:0.1130576464)66:0.0298655602,(((CHILajea02:0.00000…
(ARTHhunt01:0.0572437986,ARTHoreo01:0.0375651346,((((CALEmajo01:0.0000010000,CALEmajo02:0.0000010000)54:0.0171288932,(DRAKconc01:0.0155878432,DRAKthyn01:0.0824138523)49:0.0320508101)25:0.0110769710,(SPICcili01:0.0000010000,SPICcili02:0.0000010000)94:0.0768888636)37:0.0000010000,(((((CHILajea01:0.0000010000,CHILplur02:0.0000010000)16:0.0000010000,((CHILchlo01:0.0000010000,CHILsylv01:0.0000010000)3…
(ARTHhunt01:0.1037349043,((((CHILajea01:0.0000010000,CHILajea02:0.0000010000)55:0.0000010000,((((CHILaval03:0.0000010000,CHILvali02:0.0000010000)55:0.0000010000,((CHILbifa01:0.0000010000,CHILplur02:0.0000010000)83:0.0135246394,CHILtril01:0.0270358599)67:0.0000010000)76:0.0134248791,CHILvali01:0.0272390538)22:0.0000010000,(CHILsemi01:0.0000010000,CHILsylv01:0.0000010000)84:0.0135246401)14:0.000001…
(ARTHhunt01:0.0427208945,(ARTHoreo01:0.0139000024,((CALEmajo01:0.0136087025,PARAnigr01:0.0136087359)39:0.0000010000,(((((CHILajea01:0.0000010000,CHILgram01:0.0000010000)9:0.0000010000,CHILvali02:0.0000010000)22:0.0000010000,CHILaval02:0.0000010000)77:0.0136086806,((((CHILform02:0.0000010000,CHILtrap02:0.0000010000)43:0.0000010000,CHILtrap01:0.0000010000)71:0.0000010000,DRAKliv101:0.0426049367)55:…
(ARTHhunt01:0.0255327840,(((CALEmajo01:0.0134259334,PARAlyon02:0.0000010000)78:0.0134236710,(PARAmino03:0.0135330758,PARAnigr01:0.0135332520)45:0.0000010000)65:0.0278549985,((DRAKconc01:0.0000010000,(DRAKglyp02:0.0000010000,DRAKthyn01:0.0000010000)70:0.0134259569)80:0.0281685286,SPICcili02:0.0559165075)54:0.0127640514)73:0.0342670326,(((((((CHILajea01:0.0000010000,CHILajea02:0.0000010000)21:0.000…
(ARTHhunt01:0.0000020403,((ARTHoreo01:0.0000020258,(((CHILajea02:0.0000010000,((CHILaval02:0.0000010000,CHILplur02:0.0000010000)19:0.0000010000,(CHILchlo01:0.0000010000,CHILplur01:0.0000010000)13:0.0000010000)13:0.0000010000)60:0.0000010000,((CHILform01:0.0000010000,(CHILsemi01:0.0000010000,CHILsylv01:0.0000010000)34:0.0000010000)22:0.0000010000,CHILtrap01:0.0000010000)80:0.0142206775)89:0.143794…
(ARTHhunt01:0.0560265033,(ARTHoreo01:0.0000010000,(((((CALEmajo01:0.0134297305,(PARAlyon02:0.0270639550,PARAmino03:0.0270639942)55:0.0000010000)87:0.0557103988,(SPICcili01:0.0851244532,SPICcili02:0.0000020665)100:0.1824326989)40:0.0000023139,((CHILform01:0.0000010000,CHILtrap01:0.0000010000)76:0.0000010000,CHILform02:0.0134931265)62:0.0134877720)31:0.0000010000,(((CHILajea02:0.0000010000,(CHILchl…
(ARTHhunt01:0.0274239593,ARTHoreo01:0.0000010000,((((CALEmajo02:0.0000010000,PARAlyon02:0.0000010000)74:0.0134496827,((((((((CHILajea01:0.0000010000,(CHILaval02:0.0000010000,(CHILform01:0.0000010000,CHILvali01:0.0000010000)8:0.0000010000)3:0.0000010000)5:0.0000010000,(((CHILbifa01:0.0000010000,(CHILplur01:0.0000010000,CHILtril01:0.0000010000)22:0.0000010000)4:0.0000010000,CHILturf01:0.0000010000)…
(ARTHhunt01:0.0339569309,((((CALEmajo01:0.0000010000,PARAnigr01:0.0000010000)63:0.0000010000,CALEmajo02:0.0138326188)76:0.0138323269,PARAmino03:0.0000010000)67:0.0344161128,(((((CHILajea01:0.0000010000,CHILchlo01:0.0000010000)23:0.0000010000,(((CHILaval02:0.0000010000,(CHILplur01:0.0000010000,CHILturf01:0.0000010000)1:0.0000010000)2:0.0000010000,((CHILdiph01:0.0000010000,(CHILsylv01:0.0000010000,…
(ARTHhunt01:0.1153937524,((((((CALEmajo01:0.0303069347,CALEmajo02:0.0000010000)89:0.0313150087,PARAlyon02:0.0000010000)40:0.0000022498,(((((((((((CHILaval02:0.0000010000,CHILplur02:0.0000010000)31:0.0000010000,CHILbifa01:0.0000010000)11:0.0000010000,CHILtric01:0.0000010000)7:0.0000010000,(CHILturf01:0.0000010000,CHILvali02:0.0000010000)13:0.0000010000)37:0.0000010000,CHILgram01:0.0000010000)17:0.…
(ARTHhunt01:0.0445678794,(CALEmajo01:0.0138117368,PARAlyon02:0.0314977540)88:0.0207546758,(((((((CHILajea01:0.0000010000,(CHILchlo01:0.0000010000,CHILturf01:0.0000010000)22:0.0000010000)29:0.0000010000,(((CHILajea02:0.0000010000,CHILgram01:0.0000010000)35:0.0000010000,CHILbifa01:0.0000010000)33:0.0000010000,CHILplur02:0.0000010000)18:0.0000010000)17:0.0000010000,CHILaval03:0.0000010000)19:0.00000…
(ARTHhunt01:0.0000020888,((ARTHoreo01:0.0000020277,(PARAmino03:0.0504222761,PARAterm01:0.0074594097)94:0.1917222242)88:0.3029779101,(((CHILaval02:0.0000010000,CHILsemi01:0.0000010000)18:0.0000010000,((CHILtrap01:0.0000010000,CHILturf01:0.0000010000)6:0.0000010000,CHILtric01:0.0000010000)2:0.0000010000)4:0.0000010000,((CHILaval03:0.0000010000,((CHILdiph01:0.0000010000,CHILvali01:0.0000010000)18:0.…
(ARTHhunt01:0.0325282613,((((CALEmajo01:0.0000010000,CALEmajo02:0.0000010000)42:0.0000010000,(PARAlyon02:0.0390409596,(PARAmino03:0.0257065387,PARAterm01:0.0158245590)73:0.0154284171)59:0.0121428412)72:0.0152052921,(DRAKconc01:0.0000010000,((DRAKglyp02:0.0000010000,DRAKliv101:0.0072879720)69:0.0000010000,DRAKthyn01:0.0072341323)85:0.0072379774)96:0.0440356171)50:0.0000010000,(((((CHILajea02:0.000…
(ARTHhunt01:0.0000010198,(ARTHoreo01:0.0072136986,((DRAKconc01:0.0000010198,DRAKglyp02:0.0000010198)64:0.0000020562,((DRAKliv101:0.0000010198,DRAKthyn01:0.0000010198)75:0.0000021705,SPICcili01:0.0492778479)83:0.0299681363)69:0.0135383833)63:0.0072152721,((((CHILchlo01:0.0000010198,CHILplur01:0.0000010198)16:0.0000010198,CHILtril01:0.0000010198)8:0.0000010198,((CHILdiph01:0.0000010198,CHILsylv01:0…
(ARTHhunt01:0.0275953647,(ARTHoreo01:0.0140524732,((CALEmajo02:0.0434658325,(DRAKconc01:0.0000010000,DRAKglyp02:0.0000010000)97:0.0970690509)48:0.0435307135,(((((CHILajea01:0.0000010000,CHILajea02:0.0000010000)11:0.0000010000,((((CHILaval02:0.0000010000,CHILplur01:0.0000010000)11:0.0000010000,(CHILbifa01:0.0000010000,CHILtrap02:0.0000010000)19:0.0000010000)4:0.0000010000,(CHILform01:0.0000010000,…
(ARTHhunt01:0.1782437435,((ARTHoreo01:0.0885731329,((DRAKconc01:0.0000010000,DRAKglyp02:0.0000010000)39:0.0000010000,DRAKliv101:0.0000010000)75:0.0340411752)67:0.0440136913,(((((((CHILajea01:0.0000010000,(CHILajea02:0.0000010000,CHILturf01:0.0000010000)19:0.0000010000)14:0.0000010000,(CHILaval02:0.0000010000,CHILvali02:0.0000010000)39:0.0000010000)10:0.0000010000,CHILtric01:0.0000010000)10:0.0000…
(ARTHhunt01:0.0984683048,(ARTHoreo01:0.2225321676,((((CALEmajo01:0.0000010166,CHILchlo01:0.0000010166)1:0.0000010166,(((CALEmajo02:0.0000010166,CHILgram01:0.0000010166)0:0.0000010166,(((((((CHILajea01:0.0000010166,PARAmino03:0.0000010166)15:0.0000010166,CHILtric01:0.0000010166)26:0.0000010166,PARAterm01:0.0000010166)50:0.0000010166,CHILaval03:0.0000010166)6:0.0000010166,CHILaval02:0.0000010166)21…
(ARTHhunt01:0.0648822485,ARTHoreo01:0.0195931274,((((((CHILajea01:0.0000010000,(((CHILchlo01:0.0000010000,CHILvali01:0.0000010000)21:0.0000010000,CHILvali02:0.0000010000)30:0.0000010000,CHILplur01:0.0000010000)19:0.0000010000)8:0.0000010000,(CHILaval03:0.0000010000,CHILgram01:0.0000010000)32:0.0000010000)25:0.0000010000,CHILajea02:0.0000010000)54:0.0000010000,CHILtril01:0.0135430000)51:0.00000100…
(ARTHhunt01:0.2232287980,((((ARTHoreo01:0.1174742686,SPICcili01:0.0670173904)77:0.0293932542,PARAnigr01:0.0467659748)75:0.0608093833,(((CHILajea01:0.0000010000,(((CHILajea02:0.0000010000,(CHILaval03:0.0000010000,CHILplur01:0.0000010000)1:0.0000010000)8:0.0000010000,(CHILsemi01:0.0000010000,CHILtril01:0.0000010000)18:0.0000010000)35:0.0000010000,CHILvali02:0.0000010000)12:0.0000010000)1:0.00000100…
(ARTHhunt01:0.0577816488,((((((ARTHoreo01:0.0187934645,CHILchlo01:0.0119883393)86:0.0193846187,(DRAKconc01:0.0384164088,PARAlyon02:0.0236768134)55:0.0000022371)87:0.0095753095,PARAnigr01:0.0174851558)100:0.0805520993,(SPICcili01:0.0119324544,SPICcili02:0.0000010000)97:0.0842495490)53:0.0058260435,(DRAKglyp02:0.0000010000,DRAKthyn01:0.0088807972)100:0.0351543992)40:0.0000020755,((CALEmajo01:0.0000…
(ARTHhunt01:0.0421821359,(((((((CHILajea01:0.0000010000,((CHILajea02:0.0022967963,CHILtric01:0.0022836225)49:0.0000010000,CHILvali02:0.0000010000)33:0.0000010000)23:0.0000010000,(CHILbifa01:0.0000010000,CHILchlo01:0.0000010000)32:0.0000010000)54:0.0000010000,CHILvali01:0.0022833218)71:0.0022970827,CHILaval02:0.0023110183)83:0.0046736723,(CHILdiph01:0.0070010813,(((CHILform01:0.0000010000,CHILform…
(ARTHhunt01:0.0341215650,ARTHoreo01:0.0248495630,((CALEmajo01:0.0342558879,(((DRAKconc01:0.0000010000,DRAKthyn01:0.0134305943)61:0.0000010000,DRAKglyp02:0.0000010000)70:0.0118419881,DRAKliv101:0.0000010000)92:0.0361269347)55:0.0000010000,(((CHILaval02:0.0000010000,(((((CHILaval03:0.0000010000,CHILtric01:0.0000010000)29:0.0000010000,CHILgram01:0.0000010000)25:0.0000010000,CHILvali02:0.0000010000)1…
(ARTHhunt01:0.0556615632,(((((((((CALEmajo01:0.0134411866,CALEmajo02:0.0000010000)78:0.0135719958,((DRAKconc01:0.0000010000,DRAKthyn01:0.0134411941)73:0.0132287289,(SPICcili01:0.0000010000,SPICcili02:0.0000010000)97:0.0413725713)68:0.0140689155)52:0.0000010000,CHILgram01:0.0000010000)5:0.0000010000,(CHILtrap01:0.0000010000,CHILvali01:0.0000010000)13:0.0000010000)5:0.0000010000,CHILplur02:0.000001…
(ARTHhunt01:0.0564014577,ARTHoreo01:0.0036570988,((((CALEmajo01:0.0000010000,CALEmajo02:0.0000010000)96:0.0138098057,(PARAnigr01:0.0153965136,SPICcili02:0.0000010000)87:0.0077046024)56:0.0000010000,(PARAlyon02:0.0140657267,PARAmino03:0.0190363603)55:0.0042943803)91:0.0192673134,((((CHILajea01:0.0000010000,CHILtric01:0.0000010000)25:0.0000010000,CHILgram01:0.0000010000)84:0.0044566332,(((CHILaval0…
(ARTHhunt01:0.0137452138,CALEmajo01:0.0137452087,((((CALEmajo02:0.0291288947,(((CHILajea01:0.0000010000,CHILgram01:0.0000010000)15:0.0000010000,(CHILaval03:0.0000010000,((CHILbifa01:0.0000010000,(CHILchlo01:0.0000010000,((CHILplur01:0.0000010000,CHILvali01:0.0000010000)15:0.0000010000,CHILplur02:0.0000010000)1:0.0000010000)0:0.0000010000)0:0.0000010000,CHILvali02:0.0000010000)21:0.0000010000)3:0.…
(ARTHhunt01:0.0410884099,ARTHoreo01:0.0271440373,(((((CALEmajo01:0.0069378172,CALEmajo02:0.0069309610)87:0.0131123772,(PARAlyon02:0.0135959762,PARAnigr01:0.0135956809)59:0.0135957388)24:0.0000010000,(((CHILdiph01:0.0000010000,(CHILtrap01:0.0000010000,CHILtrap02:0.0000010000)10:0.0000010000)4:0.0000010000,CHILform01:0.0000010000)12:0.0000010000,(CHILform02:0.0000010000,(CHILsemi01:0.0000010000,CHI…
(ARTHhunt01:0.1021609038,(((CALEmajo01:0.0000010000,(CALEmajo02:0.0000010000,PARAlyon02:0.0000010000)26:0.0000010000)67:0.0000010000,(PARAmino03:0.0408980131,PARAterm01:0.0270626129)53:0.0000010000)63:0.0135651190,(DRAKconc01:0.0000010000,DRAKglyp02:0.0272994137)70:0.0134326885)29:0.0000010000,((CHILbifa01:0.0000010000,((((((CHILdiph01:0.0000010000,CHILtril01:0.0000010000)30:0.0000010000,(CHILplu…
(ARTHhunt01:0.1482675971,ARTHoreo01:0.0311823976,(((CALEmajo01:0.0361914058,PARAlyon02:0.0357261704)99:0.0682444627,(((DRAKconc01:0.0329468423,DRAKthyn01:0.0000010000)35:0.0000010000,DRAKliv101:0.0000010000)66:0.0000020306,SPICcili02:0.2011998773)60:0.0159337524)43:0.0000010000,((((((((CHILaval03:0.0000010000,CHILvali02:0.0000010000)9:0.0000010000,CHILtric01:0.0000010000)0:0.0000010000,(CHILgram0…
(ARTHhunt01:0.0657171599,(((CALEmajo01:0.0000010000,CALEmajo02:0.0000010000)67:0.0056568963,(DRAKglyp02:0.0000010000,DRAKthyn01:0.0000010000)99:0.0644457486)52:0.0031055197,(PARAnigr01:0.0000010000,PARAterm01:0.0045698100)94:0.0322355522)54:0.0014689796,((((((((((CHILaval02:0.0000010000,CHILplur01:0.0000010000)4:0.0000010000,CHILchlo01:0.0000010000)10:0.0000010000,CHILtric01:0.0000010000)10:0.000…
(ARTHhunt01:0.0316578214,ARTHoreo01:0.0000010000,((CHILaval02:0.0000010000,(((CHILaval03:0.0000010000,((CHILchlo01:0.0000010000,(((CHILgram01:0.0000010000,CHILsemi01:0.0000010000)5:0.0000010000,CHILsylv01:0.0000010000)1:0.0000010000,CHILtril01:0.0000010000)1:0.0000010000)2:0.0000010000,CHILvali02:0.0000010000)6:0.0000010000)71:0.0140219112,(((DRAKconc01:0.0000010000,DRAKthyn01:0.0140209813)85:0.0…
(ARTHhunt01:0.0548356930,(((((((CHILajea01:0.0000010000,CHILtric01:0.0000010000)17:0.0000010000,CHILvali02:0.0000010000)19:0.0000010000,(CHILajea02:0.0000010000,(CHILaval02:0.0000010000,CHILplur01:0.0000010000)21:0.0000010000)21:0.0000010000)7:0.0000010000,CHILaval03:0.0000010000)7:0.0000010000,(CHILform01:0.0000010000,(CHILtrap01:0.0000010000,CHILtrap02:0.0000010000)94:0.0260917862)80:0.01372654…
(ARTHhunt01:0.0597864273,(((CALEmajo01:0.0000010000,CALEmajo02:0.0000010000)94:0.0144605726,(PARAlyon02:0.0000010000,(PARAnigr01:0.0067747093,PARAterm01:0.0000010000)80:0.0067747245)80:0.0142237536)79:0.0068098815,((((((((CHILajea01:0.0000010000,CHILplur01:0.0000010000)26:0.0000010000,CHILplur02:0.0000010000)25:0.0000010000,CHILturf01:0.0000010000)47:0.0000010000,((CHILajea02:0.0000010000,(CHILav…
(ARTHhunt01:0.2284013634,(((ARTHoreo01:0.0183514149,PARAmino03:0.0181996437)41:0.0000010000,CALEmajo02:0.0000010000)57:0.0000010000,PARAnigr01:0.0387578276)50:0.0181910457,(((CHILaval02:0.0000010000,CHILchlo01:0.0000010000)78:0.0066957002,((((CHILaval03:0.0000010000,(CHILgram01:0.0000010000,CHILtric01:0.0000010000)19:0.0000010000)17:0.0000010000,CHILplur02:0.0000010000)13:0.0000010000,CHILplur01:…
(ARTHhunt01:0.1875115055,((ARTHoreo01:0.0418878383,DRAKglyp02:0.1315592972)36:0.0000020333,((CALEmajo01:0.0000010000,PARAterm01:0.0131870411)67:0.0000010000,PARAmino03:0.0000010000)90:0.0359514313)62:0.0242523129,(((((CHILaval02:0.0000010000,(((CHILaval03:0.0000010000,(CHILplur02:0.0000010000,CHILtric01:0.0000010000)16:0.0000010000)30:0.0000010000,CHILbifa01:0.0000010000)10:0.0000010000,CHILvali0…
(ARTHhunt01:0.1079693164,((((ARTHoreo01:0.0488829535,((CALEmajo02:0.0490009401,CHILplur02:0.0000020859)36:0.0044515615,DRAKconc01:0.0348878086)33:0.0000010670)11:0.0000020013,(CHILgram01:0.0000010000,CHILturf01:0.0000010000)46:0.0000010000)10:0.0000010000,(((CHILajea02:0.0000010000,(CHILaval02:0.0000010000,CHILvali02:0.0000010000)18:0.0000010000)7:0.0000010000,CHILplur01:0.0000010000)57:0.0000010…
(ARTHhunt01:0.0111700985,(CALEmajo01:0.0000010000,SPICcili02:0.0199273945)58:0.0211568245,((((((((CHILajea02:0.0000010000,CHILaval03:0.0000010000)13:0.0000010000,CHILplur01:0.0000010000)4:0.0000010000,CHILvali01:0.0000010000)20:0.0000010000,CHILvali02:0.0000010000)18:0.0000010000,(CHILaval02:0.0000010000,CHILgram01:0.0000010000)25:0.0000010000)79:0.0067813167,((CHILdiph01:0.0000010000,CHILform01:…
(ARTHhunt01:0.1693676113,(((CHILaval02:0.0000010000,CHILchlo01:0.0000010000)26:0.0000010000,((CHILbifa01:0.0000010000,CHILtric01:0.0000010000)8:0.0000010000,(CHILplur01:0.0000010000,CHILplur02:0.0000010000)19:0.0000010000)39:0.0000010000)0:0.0000010000,(CHILaval03:0.0000010000,(CHILvali01:0.0000010000,CHILvali02:0.0000010000)55:0.0000010000)11:0.0000010000)70:0.0000010000,((CHILsemi01:0.000001000…
(ARTHhunt01:0.0637651067,((((CALEmajo01:0.0000010000,CALEmajo02:0.0000010000)92:0.0123932979,PARAmino03:0.0204279684)65:0.0054081480,PARAterm01:0.0309380102)92:0.0254326817,(((((CHILajea01:0.0000010000,CHILplur02:0.0000010000)28:0.0000010000,CHILajea02:0.0000010000)43:0.0000010000,(CHILaval03:0.0000010000,CHILvali01:0.0000010000)32:0.0000010000)63:0.0000010000,((CHILbifa01:0.0000010000,CHILplur01…
(ARTHhunt01:0.0830516040,((((((CALEmajo02:0.0000026952,DRAKglyp02:0.0758204457)70:0.0282867542,((((CHILajea01:0.0000010000,CHILgram01:0.0000010000)14:0.0000010000,(CHILaval02:0.0000010000,CHILtril01:0.0000010000)10:0.0000010000)28:0.0000010000,(CHILturf01:0.0000010000,CHILvali01:0.0000010000)9:0.0000010000)20:0.0000010000,((CHILform01:0.0000010000,(CHILform02:0.0000010000,CHILtrap01:0.0000010000)…
(ARTHhunt01:0.1710914611,(((CALEmajo01:0.0000010000,CALEmajo02:0.0000010000)77:0.0132524526,((PARAlyon02:0.1488014731,PARAmino03:0.1063330137)77:0.0184760549,(PARAnigr01:0.0000010000,PARAterm01:0.0000010000)86:0.0142692377)79:0.0150811233)57:0.0350385344,((((((CHILajea01:0.0000010000,CHILvali02:0.0000010000)1:0.0000010000,CHILbifa01:0.0000010000)0:0.0000010000,CHILplur02:0.0000010000)8:0.00000100…
(ARTHhunt01:0.0553245082,(((((CHILajea02:0.0000010000,(CHILbifa01:0.0000010000,CHILplur02:0.0000010000)31:0.0000010000)9:0.0000010000,(CHILturf01:0.0000010000,CHILvali01:0.0000010000)10:0.0000010000)35:0.0000010000,CHILaval03:0.0000010000)27:0.0000010000,CHILvali02:0.0000010000)59:0.0000010000,CHILgram01:0.0134532754)67:0.0134532603,((CHILdiph01:0.0000010000,CHILsylv01:0.0000010000)58:0.000001000…
(ARTHhunt01:0.0328971238,(ARTHoreo01:0.0184287231,(DRAKconc01:0.0137419755,DRAKglyp02:0.0000010000)98:0.0510553052)76:0.0220940154,((((((CHILajea01:0.0000010000,CHILturf01:0.0000010000)24:0.0000010000,CHILsemi01:0.0000010000)21:0.0000010000,(CHILplur02:0.0000010000,CHILtril01:0.0000010000)15:0.0000010000)20:0.0000010000,CHILgram01:0.0000010000)19:0.0000010000,(((CHILchlo01:0.0000010000,CHILplur01…
(ARTHhunt01:0.0414672216,ARTHoreo01:0.0576551061,((((CALEmajo01:0.0000010148,CALEmajo02:0.0000010148)95:0.0476794992,(((DRAKconc01:0.0000010148,DRAKliv101:0.0000010148)60:0.0000010148,DRAKthyn01:0.0045437157)100:0.0946608443,((PARAlyon02:0.0681945328,PARAmino03:0.0286417551)78:0.0216509764,(PARAnigr01:0.0079624904,PARAterm01:0.0080072572)79:0.0077317818)71:0.0207058947)66:0.0104213926)61:0.027216…
(ARTHhunt01:0.0273281481,((((CHILajea01:0.0000010000,CHILajea02:0.0000010000)72:0.0000010000,((((CHILaval03:0.0000010000,CHILtrap02:0.0000010000)9:0.0000010000,CHILform01:0.0000010000)13:0.0000010000,(CHILbifa01:0.0000010000,((CHILform02:0.0000010000,CHILgram01:0.0000010000)4:0.0000010000,CHILplur02:0.0000010000)1:0.0000010000)6:0.0000010000)4:0.0000010000,CHILtril01:0.0000010000)80:0.0134059506)…
(ARTHhunt01:0.0288683509,(ARTHoreo01:0.0383934994,((((CALEmajo01:0.0000010000,CALEmajo02:0.0000010000)98:0.0253916893,(PARAlyon02:0.0093566109,(PARAmino03:0.0047053594,(PARAnigr01:0.0045334024,PARAterm01:0.0192412631)88:0.0093059756)79:0.0047671996)81:0.0137091963)81:0.0224916826,SPICcili01:0.0793672264)86:0.0134083506,(CHILajea01:0.0045824630,(((CHILajea02:0.0000010000,CHILvali01:0.0000010000)47…
(ARTHhunt01:0.0288279190,ARTHoreo01:0.0344857926,(((CALEmajo01:0.0199447116,(((CHILchlo01:0.0000010000,CHILgram01:0.0000010000)52:0.0000010000,CHILvali01:0.0067235247)80:0.0126925920,((((CHILform01:0.0000010000,CHILtrap01:0.0000010000)45:0.0000010000,CHILtrap02:0.0000010000)53:0.0002064977,(SPICcili01:0.0000010000,SPICcili02:0.0000010000)100:0.1112427088)99:0.1024496938,(CHILsylv01:0.0000010000,C…
(ARTHhunt01:0.0286557528,((CALEmajo01:0.0126950683,PARAlyon02:0.0000010000)67:0.0000010000,(PARAnigr01:0.0000010000,PARAterm01:0.0000010000)88:0.0126885848)80:0.0272186132,(((CHILaval02:0.0000010000,((CHILgram01:0.0000010000,CHILvali01:0.0000010000)30:0.0000010000,CHILtric01:0.0000010000)20:0.0000010000)60:0.0000010000,(((((CHILaval03:0.0000010000,CHILbifa01:0.0000010000)64:0.0000010000,(CHILform…
(ARTHhunt01:0.2423018203,ARTHoreo01:0.0635293736,((CALEmajo02:0.0144509239,(PARAmino03:0.0281364629,(PARAnigr01:0.0433376077,PARAterm01:0.0000010000)75:0.0143178221)77:0.0129604469)75:0.0468917328,(((((((((CHILajea01:0.0000010000,CHILvali02:0.0000010000)67:0.0136914147,(CHILaval03:0.0000010000,CHILplur01:0.0000010000)79:0.0000010000)66:0.0136836701,CHILajea02:0.0000010000)30:0.0074955250,(CHILbif…
(ARTHhunt01:0.0847437262,(((CHILajea01:0.0000010000,(((((CHILaval02:0.0000010000,CHILaval03:0.0000010000)11:0.0000010000,((CHILplur01:0.0000010000,CHILturf01:0.0000010000)27:0.0000010000,CHILtril01:0.0000010000)31:0.0000010000)15:0.0000010000,(CHILform01:0.0000010000,CHILtrap01:0.0000010000)9:0.0000010000)33:0.0000010000,CHILdiph01:0.0000010000)43:0.0000010000,CHILgram01:0.0000010000)22:0.0000010…
(ARTHhunt01:0.0502529633,ARTHoreo01:0.1003567910,((((CALEmajo02:0.0156255359,(PARAnigr01:0.0000010000,PARAterm01:0.0000010000)93:0.0230324431)58:0.0074004196,PARAlyon02:0.0000010000)88:0.0228867669,(((DRAKconc01:0.0000010000,DRAKthyn01:0.0137124456)73:0.0000010000,DRAKliv101:0.0090321618)83:0.0151667255,DRAKglyp02:0.0183495774)100:0.0715390168)57:0.0000010000,(((((((CHILajea01:0.0000010000,(CHILa…
(ARTHhunt01:0.0283172212,((ARTHoreo01:0.0379646103,((((CHILajea02:0.0000010000,(CHILplur02:0.0000010000,CHILvali01:0.0000010000)23:0.0000010000)60:0.0000026098,CHILaval02:0.0000010000)80:0.0067391838,CHILturf01:0.0000010000)81:0.0136332827,(CHILbifa01:0.0000010000,((((((CHILchlo01:0.0000010000,(((CHILdiph01:0.0000010000,CHILsylv01:0.0000010000)63:0.0000010000,CHILsemi01:0.0000010000)78:0.00000259…
(ARTHhunt01:0.1001871142,ARTHoreo01:0.0360513063,(((CALEmajo01:0.0094954701,(PARAlyon02:0.0168142037,(PARAmino03:0.0342015384,PARAterm01:0.0118309009)45:0.0000010000)63:0.0068930372)100:0.0354484982,(((((CHILajea01:0.0000010000,CHILajea02:0.0000010000)41:0.0000010000,CHILvali02:0.0022829860)46:0.0000010000,(CHILgram01:0.0000010000,CHILplur02:0.0000010000)89:0.0022801475)95:0.0079313878,(((CHILfor…
(ARTHhunt01:0.0460327786,ARTHoreo01:0.0349070616,(((CALEmajo01:0.0000010000,CALEmajo02:0.0033454309)99:0.0402736697,((DRAKconc01:0.0062969487,(DRAKglyp02:0.0000010000,DRAKthyn01:0.0000010000)87:0.0263271766)89:0.0456287983,SPICcili02:0.1471813989)50:0.0017339046)65:0.0149253135,(((((((CHILajea01:0.0000010000,CHILchlo01:0.0033569440)61:0.0000023063,CHILtrap01:0.0000010000)62:0.0033426609,CHILvali0…
(ARTHhunt01:0.1082836097,ARTHoreo01:0.0227448719,((((CALEmajo02:0.0070949362,((PARAlyon02:0.0207897360,PARAmino03:0.0136070550)52:0.0000010000,PARAnigr01:0.0137631413)75:0.0065136040)97:0.0451403544,(CHILtrap01:0.0000010000,((DRAKconc01:0.0000010000,DRAKglyp02:0.0000010000)64:0.0000010000,DRAKthyn01:0.0000010000)99:0.0505575701)73:0.0068387473)28:0.0000010000,(((((CHILajea01:0.0000010000,((CHILbi…
(ARTHhunt01:0.0875159239,((CALEmajo02:0.0210827776,(PARAnigr01:0.0021216872,PARAterm01:0.0070083977)100:0.0217542074)67:0.0051722955,(DRAKglyp02:0.0107895737,DRAKliv101:0.0291043075)92:0.0372021570)78:0.0138464748,((((((((((CHILajea01:0.0000010000,CHILajea02:0.0000010000)87:0.0022494888,CHILchlo01:0.0000010000)86:0.0022496203,(CHILdiph01:0.0000010000,CHILsemi01:0.0033572022)96:0.0045143453)16:0.0…
(ARTHhunt01:0.0639531327,ARTHoreo01:0.0000010000,((((((((CHILaval03:0.0000010000,CHILbifa01:0.0000010000)30:0.0000010000,(CHILgram01:0.0000010000,CHILtric01:0.0000010000)29:0.0000010000)61:0.0000010000,CHILvali01:0.0210225919)84:0.0139575939,CHILsylv01:0.0139577673)90:0.0215778503,CHILsemi01:0.0000010000)59:0.0067965541,CHILtril01:0.0000010000)28:0.0000010000,((CHILform01:0.0000010000,((CHILform0…
(ARTHhunt01:0.0271522881,(CALEmajo01:0.0000010000,DRAKconc01:0.0411061614)75:0.0134532655,(((CALEmajo02:0.0000010000,((((CHILajea01:0.0000010000,PARAnigr01:0.0000010000)23:0.0000010000,CHILturf01:0.0000010000)10:0.0000010000,PARAterm01:0.0000010000)52:0.0134532754,((CHILbifa01:0.0000010000,(CHILvali01:0.0000010000,CHILvali02:0.0000010000)19:0.0000010000)34:0.0000010000,CHILtric01:0.0000010000)72:…
(ARTHhunt01:0.1188567461,((((CALEmajo01:0.0088641416,CALEmajo02:0.0000010000)87:0.0121462591,(PARAlyon02:0.0972342353,PARAterm01:0.0166322176)48:0.0000010000)89:0.0375273063,(((((((CHILajea01:0.0044878100,CHILplur02:0.0045267943)40:0.0000010000,CHILtric01:0.0000010000)49:0.0000010000,CHILbifa01:0.0000010000)26:0.0000010000,CHILvali02:0.0000010000)16:0.0000010000,CHILajea02:0.0000010000)44:0.00000…
(ARTHhunt01:0.1072877958,((((CALEmajo01:0.0000010000,CALEmajo02:0.0000010000)77:0.0068303619,((PARAmino03:0.0330683201,PARAnigr01:0.0129508590)84:0.0291058308,PARAterm01:0.0603502998)80:0.0201281206)79:0.0169891783,SPICcili01:0.1472385091)47:0.0060550553,((((CHILajea02:0.0000010000,(CHILchlo01:0.0000010000,CHILvali01:0.0000010000)34:0.0000010000)5:0.0000010000,(CHILturf01:0.0000010000,CHILvali02:…
(ARTHhunt01:0.0695301418,((CALEmajo01:0.0494479603,(PARAnigr01:0.0351108193,PARAterm01:0.0000010000)83:0.0167499632)72:0.0226895359,((((CHILajea01:0.0000010000,CHILajea02:0.0000010000)34:0.0000010000,CHILplur02:0.0000010000)59:0.0000010000,CHILaval03:0.0065734743)58:0.0065293033,((CHILbifa01:0.0000010000,CHILturf01:0.0000010000)18:0.0000010000,CHILtric01:0.0000010000)69:0.0000010000)63:0.01050374…
(ARTHhunt01:0.0438538034,(((CALEmajo01:0.0000010000,CALEmajo02:0.0000010000)62:0.0000010000,((((DRAKconc01:0.0000010000,DRAKglyp02:0.0000010000)66:0.0000010000,DRAKthyn01:0.0222378668)47:0.0000020943,DRAKliv101:0.0000010000)100:0.1857724309,((PARAlyon02:0.0000010000,PARAterm01:0.0134473327)63:0.0000024661,PARAmino03:0.0000010000)61:0.0027264952)46:0.0178808733)79:0.0693907477,(SPICcili01:0.000001…
(ARTHhunt01:0.1038819811,ARTHoreo01:0.0556825668,(CALEmajo01:0.0668436713,(((((((CHILajea01:0.0000010000,CHILplur02:0.0000010000)23:0.0000010000,CHILturf01:0.0000010000)16:0.0000010000,((((CHILaval03:0.0000010000,CHILtric01:0.0000010000)20:0.0000010000,CHILchlo01:0.0000010000)22:0.0000010000,CHILplur01:0.0000010000)2:0.0000010000,CHILvali02:0.0000010000)4:0.0000010000)78:0.0053211388,((CHILdiph01…
(ARTHhunt01:0.0641127594,ARTHoreo01:0.0565203175,((((((((((CHILajea01:0.0000010000,CHILtric01:0.0000010000)13:0.0000010000,CHILsemi01:0.0000010000)11:0.0000010000,CHILplur02:0.0000010000)2:0.0000010000,((CHILajea02:0.0000010000,CHILtrap01:0.0000010000)18:0.0000010000,CHILchlo01:0.0000010000)21:0.0000010000)1:0.0000010000,CHILform02:0.0000010000)0:0.0000010000,((CHILbifa01:0.0000010000,(CHILform01…
(ARTHhunt01:0.0194985177,ARTHoreo01:0.0701788166,((((((((CHILajea01:0.0000010000,CHILajea02:0.0000010000)85:0.0044786420,CHILplur02:0.0044786488)56:0.0000010000,(CHILchlo01:0.0000010000,CHILgram01:0.0000010000)51:0.0000010000)71:0.0045155681,CHILtrap02:0.0045155751)17:0.0000010000,((CHILform01:0.0000010000,(CHILsemi01:0.0014255470,(((DRAKconc01:0.0000010000,(DRAKglyp02:0.0000010000,DRAKthyn01:0.0…
(ARTHhunt01:0.0638544942,(((CHILajea02:0.0000010000,((CHILbifa01:0.0000010000,CHILturf01:0.0000010000)14:0.0000010000,CHILplur02:0.0000010000)18:0.0000010000)65:0.0000010000,(((CHILgram01:0.0000010000,CHILvali01:0.0000010000)55:0.0000010000,CHILvali02:0.0042010217)90:0.0084351872,CHILtric01:0.0000010000)61:0.0041796580)99:0.0354988066,((CHILaval02:0.0085644108,((CHILform01:0.0087502338,CHILtril01…
(ARTHhunt01:0.0271570546,((((CHILajea01:0.0000010000,((CHILchlo01:0.0000010000,(CHILgram01:0.0000010000,(CHILplur01:0.0000010000,CHILplur02:0.0000010000)45:0.0000010000)17:0.0000010000)54:0.0000010000,CHILturf01:0.0000010000)15:0.0000010000)38:0.0000010000,CHILvali02:0.0000010000)14:0.0000010000,CHILaval03:0.0000010000)70:0.0134532706,((((CHILdiph01:0.0000010000,((CHILsemi01:0.0000010000,CHILtril…
(ARTHhunt01:0.0590846064,(((((((CALEmajo01:0.0136974364,CALEmajo02:0.0000010000)88:0.0278932425,PARAnigr01:0.0136335214)40:0.0000010000,PARAlyon02:0.0136335399)51:0.0000010000,PARAmino03:0.0136817092)97:0.0920124597,(((CHILdiph01:0.0000010000,CHILsemi01:0.0000010000)28:0.0000010000,CHILtril01:0.0000010000)27:0.0000010000,CHILsylv01:0.0000010000)70:0.0000010000)63:0.0136802780,((((CHILajea01:0.000…
(ARTHhunt01:0.0630295343,ARTHoreo01:0.0101785820,(((((CHILajea01:0.0000010000,CHILchlo01:0.0000010000)81:0.0044372885,(DRAKconc01:0.0091980332,DRAKliv101:0.0091981096)92:0.0240798201)26:0.0000010000,((((CHILaval03:0.0000010000,CHILvali01:0.0000010000)34:0.0000010000,CHILplur02:0.0000010000)42:0.0000010000,CHILturf01:0.0000010000)25:0.0000010000,CHILplur01:0.0000010000)55:0.0000010000)20:0.0000010…
(ARTHhunt01:0.0663715910,((CALEmajo01:0.0287972972,((CALEmajo02:0.0276551808,PARAmino03:0.0276344766)38:0.0000010000,(PARAnigr01:0.0067929027,PARAterm01:0.0000010000)82:0.0068188327)49:0.0104780315)56:0.0205126957,((DRAKglyp02:0.0063308198,DRAKthyn01:0.0214777917)98:0.0214775199,DRAKliv101:0.0000010000)98:0.0356252187)45:0.0043764492,(((CHILajea02:0.0000010000,(((CHILaval03:0.0000010000,CHILchlo0…
(ARTHhunt01:0.2510220279,(((((CHILajea02:0.0000010000,CHILaval02:0.0000010000)18:0.0000010000,CHILaval03:0.0000010000)10:0.0000010000,(CHILplur02:0.0000010000,CHILvali02:0.0000010000)24:0.0000010000)13:0.0000010000,CHILsemi01:0.0000010000)31:0.0000010000,(((((CHILform01:0.0000010000,CHILtril01:0.0000010000)16:0.0000010000,CHILgram01:0.0000010000)10:0.0000010000,CHILvali01:0.0000010000)32:0.000001…
(ARTHhunt01:0.0549039331,((CALEmajo01:0.0176188140,PARAmino03:0.0134671722)53:0.0000010000,(PARAlyon02:0.0203387498,((PARAnigr01:0.0131610366,PARAterm01:0.0047964366)89:0.0199590605,SPICcili01:0.0398183357)67:0.0024246045)62:0.0000010000)87:0.0099919164,((((((CHILajea01:0.0000010000,CHILplur02:0.0000010000)14:0.0000010000,CHILvali02:0.0000010000)14:0.0000010000,CHILtric01:0.0000010000)6:0.0000010…
(ARTHhunt01:0.0763414604,((((((((CHILajea01:0.0000010000,CHILtric01:0.0000010000)87:0.0072505943,CHILform02:0.0000010000)40:0.0000022233,CHILtrap01:0.0213533497)33:0.0032159459,CHILaval03:0.0137804608)55:0.0069046570,(CHILgram01:0.0033065998,(CHILplur02:0.0070449734,(CHILsylv01:0.0258502827,CHILturf01:0.0000010000)26:0.0000010000)55:0.0139782179)24:0.0034642488)8:0.0000020790,((CHILaval02:0.00000…
(ARTHhunt01:0.0000023140,(ARTHoreo01:0.1806994386,(DRAKconc01:0.2576191110,PARAterm01:0.1875726222)44:0.0310915700)44:0.0175863038,((((((((CHILajea01:0.0069722442,CHILvali01:0.0138250157)31:0.0000020141,CHILtrap02:0.0000010000)16:0.0000010000,CHILajea02:0.0000010000)7:0.0000022417,CHILturf01:0.0000010000)23:0.0000025596,((((CHILaval02:0.0854018578,CHILtril01:0.0153479891)54:0.0186413313,((DRAKgly…
(ARTHhunt01:0.0380478994,(ARTHoreo01:0.0565509553,((CALEmajo01:0.0321478483,(PARAlyon02:0.0057873199,(PARAmino03:0.0283786726,(PARAnigr01:0.0198483881,PARAterm01:0.0035116312)90:0.0111996174)61:0.0095018170)63:0.0056524587)90:0.0462884137,(((CHILajea01:0.0000010000,((CHILajea02:0.0000010000,CHILchlo01:0.0000010000)47:0.0000010000,CHILvali02:0.0000010000)25:0.0000010000)57:0.0000010000,(((CHILaval…
(ARTHhunt01:0.0385423908,(CALEmajo01:0.0000010000,CALEmajo02:0.0000010000)98:0.0535262109,(((((CHILajea02:0.0000010000,CHILchlo01:0.0000010000)73:0.0000010000,((CHILplur01:0.0000010000,CHILvali02:0.0000010000)79:0.0134552072,((DRAKconc01:0.0000010000,DRAKthyn01:0.0000010000)83:0.0134912422,DRAKglyp02:0.0000010000)97:0.0553931010)28:0.0000010000)47:0.0134570173,CHILtric01:0.0134572647)48:0.0000010…
(ARTHhunt01:0.0565754083,((CALEmajo01:0.0000010000,CALEmajo02:0.0017001936)99:0.0329350521,(PARAnigr01:0.0128712586,PARAterm01:0.0072158568)99:0.0182211166)97:0.0408931347,(((((CHILajea01:0.0000010000,CHILajea02:0.0000010000)63:0.0000010000,(CHILbifa01:0.0000010000,CHILgram01:0.0015042249)51:0.0000024969)66:0.0015323151,(CHILplur01:0.0000010000,CHILplur02:0.0000010000)97:0.0045475439)96:0.0077078…
(ARTHhunt01:0.1095556772,ARTHoreo01:0.0271801878,(((((CALEmajo01:0.0431020758,PARAlyon02:0.0000010000)61:0.0138354519,PARAmino03:0.0440033579)37:0.0000010000,(PARAnigr01:0.0276408093,PARAterm01:0.0000010000)47:0.0000010000)73:0.0453984717,(((((CHILajea01:0.0000010000,CHILplur02:0.0000010000)18:0.0000010000,CHILdiph01:0.0000010000)35:0.0000010000,(CHILbifa01:0.0000010000,((CHILform01:0.0000010000,…
(ARTHhunt01:0.0429664618,ARTHoreo01:0.0343179022,((((CALEmajo01:0.0000010000,CALEmajo02:0.0000010000)98:0.0346952189,(PARAlyon02:0.0000024469,PARAmino03:0.0163212058)91:0.0217971572)75:0.0212904307,(SPICcili01:0.0000010000,SPICcili02:0.0000010000)100:0.1084942168)73:0.0965406018,(((CHILajea02:0.0000010000,(CHILform01:0.0000010000,(((CHILform02:0.0000010000,CHILtrap01:0.0000010000)82:0.0361438443,…
(ARTHhunt01:0.0324280964,(((((((((CALEmajo01:0.0653821817,(DRAKconc01:0.0306574754,(DRAKliv101:0.0000010000,DRAKthyn01:0.0150118132)58:0.0000020800)96:0.1436084945)18:0.0000020981,PARAmino03:0.2646294680)29:0.0763889082,PARAnigr01:0.0000024508)17:0.0448701935,(CHILform02:0.1928325684,PARAlyon02:1.1070363142)57:0.0329463118)49:0.0591423503,CHILsemi01:0.0840816707)20:0.0000020514,CHILplur01:0.00000…
(ARTHhunt01:0.1464172850,((((((CHILajea01:0.0000010000,CHILform01:0.0000010000)14:0.0000010000,CHILajea02:0.0000010000)24:0.0000010000,((CHILaval03:0.0000010000,CHILplur01:0.0000010000)28:0.0000010000,CHILchlo01:0.0000010000)16:0.0000010000)74:0.0135611512,(CHILtrap01:0.0000010000,CHILtrap02:0.0000010000)89:0.0275451809)70:0.0135612297,CHILbifa01:0.0134234653)50:0.0000010000,(CHILform02:0.0000010…
(ARTHhunt01:0.5208681164,((CALEmajo01:0.0000010000,CALEmajo02:0.0000010000)99:0.2524306489,((((((CHILajea02:0.0000010000,(CHILaval02:0.0000010000,((CHILchlo01:0.0000010000,CHILplur01:0.0000010000)24:0.0000010000,CHILtrap01:0.0000010000)28:0.0000010000)14:0.0000010000)31:0.0000010000,CHILsemi01:0.0000010000)17:0.0000010000,((CHILaval03:0.0000010000,(CHILgram01:0.0000010000,(CHILsylv01:0.0000010000…
(ARTHhunt01:0.1269891153,((((CALEmajo01:0.0000010000,CALEmajo02:0.0057874218)100:0.0965168148,((PARAlyon02:0.0159518300,PARAterm01:0.0802130842)64:0.0062715961,PARAmino03:0.0119375383)53:0.0105726694)67:0.0233566238,(((((CHILajea02:0.0000010000,CHILvali01:0.0000010000)41:0.0000010000,CHILplur02:0.0000010000)44:0.0000010000,((CHILaval02:0.0000010000,CHILaval03:0.0000010000)40:0.0000010000,CHILtric…
(ARTHhunt01:0.0529686429,((ARTHoreo01:0.2750472763,PARAlyon02:0.0676264114)66:0.0497389121,((((((CALEmajo01:0.2113315615,CHILform02:0.0000010000)80:0.0250404510,CHILsylv01:0.0507428163)9:0.0000010000,(((((CHILajea01:0.0688418631,(CHILaval02:0.0257099665,CHILturf01:0.0000024946)52:0.0000027333)56:0.0120602110,(((((CHILaval03:0.1804501394,CHILtrap01:1.0752240681)60:0.0117877757,CHILvali01:0.0000026…
(ARTHhunt01:0.4633003498,(((((((((((((CHILajea01:0.0074075075,CHILplur02:0.0074129376)93:0.0134790750,CHILplur01:0.0000010000)46:0.0000010000,CHILchlo01:0.0140180958)91:0.0298008700,CHILsemi01:0.0295712393)58:0.0144190969,CHILvali01:0.0000010000)62:0.0144038271,CHILtrap01:0.0288193015)33:0.0000010000,CHILsylv01:0.0000010000)53:0.0142795491,(CHILdiph01:0.0000010000,CHILtril01:0.0000010000)94:0.029…
(ARTHhunt01:0.0403822993,ARTHoreo01:0.0672940699,(((((CALEmajo01:0.0823181793,CALEmajo02:0.0000010000)88:0.0082036692,PARAnigr01:0.0519600269)99:0.0371168973,(SPICcili01:0.0000010000,SPICcili02:0.0000010000)100:0.0647591686)47:0.0000021841,(DRAKconc01:0.0000010000,DRAKliv101:0.0000010000)99:0.1102501044)47:0.0055203034,((((CHILajea01:0.0000010000,CHILturf01:0.0000010000)87:0.0026703865,CHILtric01…
(ARTHhunt01:0.0265590847,ARTHoreo01:0.0141237502,((((((CALEmajo01:0.0000010000,CALEmajo02:0.0000010000)71:0.0000010000,PARAnigr01:0.0511920268)58:0.0131361400,(((((CHILajea01:0.0000010000,CHILtric01:0.0000010000)8:0.0000010000,CHILaval03:0.0000010000)6:0.0000010000,(CHILajea02:0.0000010000,CHILchlo01:0.0000010000)17:0.0000010000)1:0.0000010000,CHILgram01:0.0000010000)1:0.0000010000,(CHILturf01:0.…
(ARTHhunt01:0.0576095273,ARTHoreo01:0.0418556370,((((CALEmajo01:0.0000010000,PARAlyon02:0.0000010000)59:0.0000010000,((((CHILchlo01:0.0000010000,((CHILplur01:0.0000010000,CHILvali02:0.0000010000)11:0.0000010000,CHILtric01:0.0000010000)14:0.0000010000)11:0.0000010000,CHILvali01:0.0000010000)89:0.0276368818,(CHILdiph01:0.0000010000,CHILsylv01:0.0135269584)72:0.0134995375)69:0.0134999680,PARAmino03:…
(ARTHhunt01:0.0551667511,(((((((((CHILajea01:0.0000010000,(CHILgram01:0.0000010000,CHILplur02:0.0000010000)11:0.0000010000)6:0.0000010000,CHILtrap02:0.0000010000)6:0.0000010000,CHILaval02:0.0000010000)6:0.0000010000,CHILtril01:0.0000010000)6:0.0000010000,CHILsylv01:0.0000010000)6:0.0000010000,CHILbifa01:0.0000010000)14:0.0000010000,CHILvali02:0.0000010000)52:0.0000010000,(((CHILaval03:0.006693466…
(ARTHhunt01:0.0372320596,ARTHoreo01:0.1070102182,(((((CALEmajo02:0.0138011481,PARAmino03:0.0000010000)76:0.0138006876,PARAnigr01:0.0000010000)66:0.0228514351,SPICcili01:0.1376229429)58:0.0357887779,DRAKglyp02:0.0513688855)37:0.0099466626,((CHILajea02:0.0000010000,((((CHILaval02:0.0000010000,CHILvali02:0.0000010000)28:0.0000010000,((((CHILbifa01:0.0000010000,CHILtrap01:0.0000010000)16:0.0000010000…
(ARTHhunt01:0.0276821554,((CALEmajo02:0.0262166011,(PARAlyon02:0.0000009988,PARAnigr01:0.0184128950)56:0.0089628180)73:0.0173235636,(DRAKliv101:0.0481863386,(SPICcili01:0.0000009988,SPICcili02:0.0000009988)100:0.0773152101)57:0.0000009988)62:0.0087651836,((((((CHILajea01:0.0000009988,(CHILgram01:0.0000009988,CHILturf01:0.0000009988)47:0.0000009988)48:0.0000009988,CHILplur01:0.0000009988)5:0.00000…
(ARTHhunt01:0.0976732676,((ARTHoreo01:0.0000020702,(((DRAKconc01:0.0000010000,DRAKthyn01:0.0000010000)26:0.0000010000,DRAKliv101:0.0000010000)89:0.0588115530,DRAKglyp02:0.0144364176)100:0.4788619935)61:0.0842915922,PARAnigr01:0.2674885331)30:0.0347815133,((CALEmajo02:0.0123740609,(SPICcili01:0.0000010000,SPICcili02:0.0136746111)97:0.0735685436)59:0.0127685456,((((((CHILajea01:0.0000010000,CHILval…
(ARTHhunt01:0.0133580194,(ARTHoreo01:0.0137500397,((CHILajea02:0.0135331153,(CHILaval02:0.0000010000,((((CHILbifa01:0.0000010000,CHILchlo01:0.0000010000)14:0.0000010000,CHILturf01:0.0000010000)20:0.0000010000,CHILplur01:0.0000010000)12:0.0000010000,CHILvali01:0.0000010000)31:0.0000010000)60:0.0000010000)59:0.0000010000,((((CHILdiph01:0.0000010000,CHILtril01:0.0000010000)27:0.0000010000,((CHILform…
(ARTHhunt01:0.0492193851,ARTHoreo01:0.0500757974,(((CALEmajo02:0.0118355566,(PARAlyon02:0.0289633487,(PARAnigr01:0.0000010000,PARAterm01:0.0066922572)86:0.0099916033)98:0.0475658612)99:0.0743863081,(SPICcili01:0.0300420700,SPICcili02:0.0111263849)100:0.1571400069)33:0.0000020277,(((CHILajea02:0.0066922432,(CHILaval02:0.0000010000,(((CHILbifa01:0.0000010000,(CHILchlo01:0.0000010000,CHILturf01:0.00…
(ARTHhunt01:0.0681450315,((CALEmajo01:0.0000010000,CALEmajo02:0.0000010000)74:0.0230651303,PARAmino03:0.0751419216)71:0.0779643147,((((((CHILajea02:0.0000010000,CHILbifa01:0.0000010000)18:0.0000010000,CHILchlo01:0.0000010000)14:0.0000010000,(CHILaval02:0.0000010000,(CHILgram01:0.0000010000,CHILtric01:0.0000010000)6:0.0000010000)5:0.0000010000)82:0.0036081625,((CHILdiph01:0.0000010000,(CHILsemi01:…
(ARTHhunt01:0.0591933164,((((((ARTHoreo01:0.2637461744,CHILtrap02:0.0068984036)57:0.0069133879,(CHILaval02:0.0000010000,CHILgram01:0.0000010000)71:0.0136522253)41:0.0000026043,((CHILplur02:0.0000010000,(CHILtril01:0.0000010000,CHILturf01:0.0000010000)34:0.0000010000)14:0.0000010000,(CHILsylv01:0.0000010000,CHILvali01:0.0000010000)23:0.0000010000)45:0.0000010000)38:0.0000023340,CHILsemi01:0.013723…
(ARTHhunt01:0.1159075826,(ARTHoreo01:0.0136393640,(((((CHILajea01:0.0000010000,(((CHILajea02:0.0000010000,((CHILbifa01:0.0000010000,CHILgram01:0.0000010000)2:0.0000010000,CHILtric01:0.0000010000)13:0.0000010000)17:0.0000010000,CHILplur02:0.0000010000)5:0.0000010000,CHILform02:0.0000010000)15:0.0000010000)15:0.0000010000,((CHILform01:0.0000010000,CHILtrap01:0.0000010000)15:0.0000010000,CHILvali01:…
(ARTHhunt01:0.3505055748,((ARTHoreo01:0.0000010000,(DRAKliv101:0.0867603797,(SPICcili01:0.0000010000,SPICcili02:0.0000010000)98:0.0568318408)65:0.0268101896)44:0.0089464381,((((CALEmajo01:0.0000010000,((CALEmajo02:0.0000010000,DRAKthyn01:0.0000010000)10:0.0000010000,PARAlyon02:0.0000010000)4:0.0000010000)21:0.0000010000,PARAterm01:0.0000010000)61:0.0000010000,((((((((CHILajea01:0.0000010000,CHILt…
(ARTHhunt01:0.0136703751,ARTHoreo01:0.0136415960,(((CALEmajo01:0.0133418940,(((((CHILajea01:0.0000010000,CHILaval03:0.0000010000)35:0.0000010000,CHILtric01:0.0000010000)18:0.0000010000,CHILajea02:0.0000010000)25:0.0000010000,(((CHILaval02:0.0000010000,(CHILdiph01:0.0000010000,CHILsemi01:0.0000010000)10:0.0000010000)14:0.0000010000,CHILturf01:0.0000010000)38:0.0000010000,((CHILtrap01:0.0000010000,…
(ARTHhunt01:0.1065163785,(((CALEmajo01:0.0000010000,(PARAlyon02:0.0100754891,(PARAmino03:0.0100191569,PARAnigr01:0.0067120706)62:0.0033073006)53:0.0033743365)64:0.0124795129,(((((((CHILajea01:0.0000010000,CHILchlo01:0.0000010000)8:0.0000010000,CHILgram01:0.0000010000)5:0.0000010000,CHILaval02:0.0000010000)3:0.0000010000,(((CHILajea02:0.0000010000,CHILbifa01:0.0000010000)15:0.0000010000,CHILplur01…
(ARTHhunt01:0.0303772051,ARTHoreo01:0.0526415632,(((((CALEmajo01:0.0151349836,CALEmajo02:0.0000010000)97:0.0200078570,PARAterm01:0.0119853522)98:0.0143327413,((((CHILform01:0.0000010000,CHILtrap01:0.0000010000)28:0.0000010000,CHILform02:0.0000010000)53:0.0000010000,CHILtrap02:0.0013510840)93:0.0026998119,(((CHILplur02:0.0000010000,CHILtric01:0.0013553848)44:0.0000010000,CHILturf01:0.0013544139)71…
(ARTHhunt01:0.0403102341,(((((CALEmajo01:0.3906326428,PARAmino03:0.0466831956)63:0.0027640888,(PARAterm01:0.0137001606,SPICcili01:0.0243683977)79:0.0136997832)40:0.0000010000,PARAlyon02:0.0000010000)51:0.0000010000,CALEmajo02:0.0000010000)76:0.0312524981,(CHILajea01:0.0067046256,((((CHILaval02:0.0000010000,CHILtrap01:0.0000010000)7:0.0000010000,((CHILaval03:0.0000010000,CHILform01:0.0000010000)28…
(ARTHhunt01:0.0411061580,((((CHILajea01:0.0000010000,((((CHILajea02:0.0000010000,((CHILchlo01:0.0000010000,((((CHILdiph01:0.0000010000,CHILplur02:0.0000010000)20:0.0000010000,CHILtric01:0.0000010000)56:0.0000010000,CHILvali02:0.0000010000)7:0.0000010000,CHILturf01:0.0000010000)5:0.0000010000)19:0.0000010000,CHILform01:0.0000010000)26:0.0000010000)15:0.0000010000,CHILvali01:0.0000010000)17:0.00000…
(ARTHhunt01:0.0553245142,(((ARTHoreo01:0.0000010000,(SPICcili01:0.2326156969,SPICcili02:0.0000026875)100:0.1150566100)45:0.0134533252,(DRAKliv101:0.0000010000,DRAKthyn01:0.0000010000)81:0.0271524251)38:0.0000010000,(((CHILajea02:0.0000010000,CHILsylv01:0.0000010000)5:0.0000010000,((CHILaval02:0.0000010000,((CHILbifa01:0.0000010000,CHILtril01:0.0000010000)4:0.0000010000,CHILsemi01:0.0000010000)3:0…
(ARTHhunt01:0.0350206448,ARTHoreo01:0.0458716798,(((((((CALEmajo01:0.0000010000,CALEmajo02:0.0000010000)95:0.0223938134,(PARAlyon02:0.0000010000,PARAmino03:0.0284289025)67:0.0080041643)79:0.0233452236,PARAterm01:0.0000010000)37:0.0000010000,PARAnigr01:0.0000010000)52:0.0051943020,SPICcili01:0.1246159401)65:0.0322581086,((((CHILajea01:0.0000010000,CHILvali01:0.0000010000)93:0.0068011345,(((CHILaje…
(ARTHhunt01:0.1271072146,((((((CALEmajo02:0.0637416882,PARAmino03:0.0000010000)50:0.0152516609,(PARAnigr01:0.0000010000,PARAterm01:0.0000010000)100:0.1237414032)22:0.0000027399,PARAlyon02:0.0000010000)79:0.0645875002,((CHILdiph01:0.0000010000,((CHILsemi01:0.0060227358,(DRAKglyp02:0.0000010000,DRAKliv101:0.0153362155)99:0.0877382711)56:0.0146048455,CHILsylv01:0.0067580673)29:0.0000010000)53:0.0067…
(ARTHhunt01:0.1101629705,((((((CALEmajo01:0.0143483830,CALEmajo02:0.0000010000)96:0.0813268879,(DRAKconc01:0.0036802818,(DRAKglyp02:0.0300154102,DRAKthyn01:0.0138142249)84:0.0152160764)96:0.0617158692)53:0.0384521618,CHILsemi01:0.0057399429)36:0.0130348588,CHILtril01:0.0042201546)48:0.0047809643,(CHILform01:0.0044730299,(CHILtrap01:0.0000010000,CHILtrap02:0.0000010000)44:0.0000010000)41:0.0000010…
(ARTHhunt01:0.0309582859,((((((CHILajea01:0.0136963369,((((((((CHILajea02:0.0435442720,CHILtric01:0.0291431698)53:0.0000009965,CHILplur02:0.0138536899)62:0.0000009965,CHILplur01:0.0000009965)41:0.0000009965,(CHILaval02:0.0000009965,CHILturf01:0.0000009965)29:0.0000009965)39:0.0000009965,CHILgram01:0.0000009965)19:0.0000009965,CHILvali02:0.0000009965)6:0.0000009965,CHILchlo01:0.0000009965)10:0.000…
(ARTHhunt01:0.0280619723,(CHILajea02:0.0140741730,(((((CHILbifa01:0.0477297182,(((CHILchlo01:0.0000010000,((CHILdiph01:0.0272515547,(CHILtrap01:0.0296212156,CHILvali01:0.0302222517)78:0.0120911249)34:0.0000010000,CHILvali02:0.0135279734)25:0.0000010000)13:0.0000010000,CHILtric01:0.0000010000)28:0.0000010000,CHILsylv01:0.0136889495)39:0.0104210848)41:0.0156124605,CHILplur02:0.0131047851)62:0.01641…
(ARTHhunt01:0.0259922530,ARTHoreo01:0.0512819747,(((CALEmajo01:0.0000010000,CALEmajo02:0.0000010000)99:0.0434451905,((DRAKconc01:0.0114615613,DRAKglyp02:0.0000010000)94:0.0153329426,DRAKliv101:0.0364622395)60:0.0157651141)27:0.0110834121,(((((CHILajea01:0.0000010000,CHILaval02:0.0000010000)29:0.0000010000,CHILajea02:0.0000010000)70:0.0000010000,CHILgram01:0.0045970902)98:0.0183211759,CHILform01:0…
(ARTHhunt01:0.0359583585,((ARTHoreo01:0.0447705578,(SPICcili01:0.0000010000,SPICcili02:0.0000010000)99:0.0522461606)61:0.0167614624,((PARAlyon02:0.0060645702,(PARAmino03:0.0000010000,PARAnigr01:0.0522128249)66:0.0071219240)55:0.0076817144,PARAterm01:0.0137511782)41:0.0136575079)42:0.0075766106,((CALEmajo01:0.0000010000,CALEmajo02:0.0000010000)99:0.0439741827,(((((CHILajea01:0.0000010000,CHILturf0…
(ARTHhunt01:0.0547674633,ARTHoreo01:0.0507093006,(((((CALEmajo01:0.0000021022,CALEmajo02:0.0000010000)87:0.0209366785,(PARAmino03:0.0277878331,PARAnigr01:0.0403415375)75:0.0105533040)47:0.0074549577,((PARAlyon02:0.0213706358,SPICcili01:0.0449136855)19:0.0000021366,SPICcili02:0.0524428304)58:0.0504650260)34:0.0075739843,((((((CHILajea01:0.0000010000,CHILgram01:0.0000010000)15:0.0000010000,CHILaval…
(ARTHhunt01:0.0915859927,((((CALEmajo01:0.2899272269,CALEmajo02:0.1150323523)90:0.1158972709,CHILform01:0.0243004666)21:0.0031158377,(((((((((CHILajea01:0.0849084701,(CHILchlo01:0.0133652439,(DRAKconc01:0.0434155573,DRAKthyn01:0.0724443840)83:0.0263989954)63:0.0000025198)59:0.0135104276,CHILgram01:0.0274333971)19:0.0000010000,((CHILplur01:0.0420810524,PARAterm01:0.0000010000)81:0.0270422300,(CHIL…
(ARTHhunt01:0.0861710982,(((CALEmajo01:0.0000010000,(CALEmajo02:0.0000010000,PARAlyon02:0.0000010000)19:0.0000010000)54:0.0134532713,(((CHILdiph01:0.0000010000,((CHILform02:0.0000010000,CHILsylv01:0.0000010000)4:0.0000010000,CHILtrap01:0.0000010000)5:0.0000010000)3:0.0000010000,CHILform01:0.0000010000)49:0.0000010000,CHILtrap02:0.0000010000)69:0.0000010000)49:0.0134532705,(((((((CHILajea01:0.0000…
(ARTHhunt01:0.0411061614,ARTHoreo01:0.0000010000,(((CALEmajo01:0.0135139144,(DRAKglyp02:0.0000010000,DRAKliv101:0.0134534098)99:0.0558072302)73:0.0135199922,PARAterm01:0.0271521923)65:0.0000010000,((((CHILajea01:0.0000010000,CHILajea02:0.0000010000)21:0.0000010000,CHILvali01:0.0000010000)17:0.0000010000,(((CHILaval02:0.0000010000,CHILplur01:0.0000010000)42:0.0000010000,(CHILplur02:0.0000010000,CH…
(ARTHhunt01:0.1662910592,(((((CALEmajo01:0.0135439751,CALEmajo02:0.0274010535)76:0.0135452851,(SPICcili01:0.0000010000,SPICcili02:0.0000010000)100:0.1170165207)18:0.0000010000,(PARAlyon02:0.0272622197,PARAmino03:0.0000010000)61:0.0134288579)40:0.0135521079,(CHILform01:0.0000010000,CHILtrap01:0.0000010000)69:0.0000010000)14:0.0000010000,(((CHILajea01:0.0000010000,CHILbifa01:0.0000010000)25:0.00000…
(ARTHhunt01:0.0000020612,ARTHoreo01:0.1971058270,(CALEmajo01:0.0692841660,(((((CHILajea01:0.0000010000,(((CHILaval02:0.0000010000,CHILvali01:0.0000010000)12:0.0000010000,CHILplur01:0.0000010000)26:0.0000010000,CHILplur02:0.0000010000)41:0.0000010000)32:0.0000010000,CHILtric01:0.0000010000)63:0.0000010000,((CHILajea02:0.0000010000,CHILvali02:0.0000010000)28:0.0000010000,CHILturf01:0.0000010000)79:…
(ARTHhunt01:0.0651832173,(((CALEmajo01:0.0291528362,CALEmajo02:0.0000010000)67:0.0142691023,PARAlyon02:0.0144018863)62:0.0144372979,(((DRAKconc01:0.0139468714,DRAKthyn01:0.0000010000)78:0.0345190253,PARAmino03:0.0787849740)43:0.0109782577,PARAnigr01:0.0779848896)56:0.0155121981)64:0.0305227354,(((((CHILajea01:0.0000010000,CHILdiph01:0.0000010000)17:0.0000010000,(CHILbifa01:0.0000010000,CHILtril01…
(ARTHhunt01:0.0467833989,ARTHoreo01:0.0647339245,((CALEmajo01:0.1335037865,((((((CHILajea01:0.0000010000,CHILplur01:0.0000010000)5:0.0000010000,(CHILform02:0.0000010000,(CHILtrap01:0.0000010000,CHILtrap02:0.0000010000)34:0.0000010000)82:0.0092558286)1:0.0000010000,(((CHILajea02:0.0000010000,(CHILaval02:0.0000010000,(CHILsemi01:0.0046223445,CHILtric01:0.0045566657)36:0.0000010000)27:0.0000010000)3…
(ARTHhunt01:0.0127931262,((((CHILajea01:0.0000010000,(((CHILsylv01:0.1004496425,PARAnigr01:0.1866420748)71:0.0638752754,PARAterm01:0.1131668277)90:0.0720121471,CHILturf01:0.2345497985)28:0.0000020091)39:0.0129427405,((CHILaval02:0.0000010000,(((CHILaval03:0.0000010000,(CHILgram01:0.0000010000,CHILtril01:0.0000010000)20:0.0000010000)9:0.0000010000,(CHILchlo01:0.0000010000,CHILvali02:0.0000010000)1…
(ARTHhunt01:0.3030375698,(((((ARTHoreo01:0.0272727285,((CALEmajo01:0.0000010000,PARAnigr01:0.0000010000)35:0.0000010000,PARAterm01:0.0000010000)72:0.0000010000)56:0.0274587380,PARAmino03:0.0133292029)62:0.0278652036,((((((CHILajea02:0.0000010000,(CHILbifa01:0.0000010000,CHILvali02:0.0000010000)42:0.0000010000)2:0.0000010000,CHILtril01:0.0000010000)13:0.0000010000,CHILsylv01:0.0000010000)4:0.00000…
(ARTHhunt01:0.0426029595,((((((CALEmajo01:0.0000010000,CALEmajo02:0.0000010000)69:0.0000010000,PARAnigr01:0.0418852089)78:0.0134801116,PARAlyon02:0.0000010000)72:0.0134801119,PARAmino03:0.0000010000)80:0.0137005332,((((CHILajea01:0.0000010000,(((CHILchlo01:0.0000010000,CHILtril01:0.0000010000)27:0.0000010000,CHILvali01:0.0000010000)37:0.0000010000,CHILgram01:0.0000010000)9:0.0000010000)28:0.00000…
(ARTHhunt01:0.0000010000,(CHILajea01:0.0000010000,(CHILaval02:0.0000010000,(CHILbifa01:0.0000010000,CHILtrap02:0.0000010000)18:0.0000010000)23:0.0000010000)28:0.0000010000,(CHILajea02:0.0000010000,((((((((CHILaval03:0.0269847117,(CHILform01:0.0000010000,CHILform02:0.0000010000)97:0.0567084618)93:0.0530519839,CHILvali01:0.0988846343)82:0.0353345203,CHILplur01:0.0412871697)42:0.0000010000,(CHILsylv…
(ARTHhunt01:0.0709340612,((((((((((CHILajea01:0.0276619182,CHILchlo01:0.0136925399)78:0.0133289500,CHILtrap01:0.0270274513)33:0.0000010000,(CHILplur02:0.0134221884,CHILtril01:0.0270274432)35:0.0000010000)44:0.0000010000,CHILdiph01:0.0000010000)26:0.0000010000,CHILsemi01:0.0000010000)19:0.0000010000,CHILsylv01:0.0000010000)14:0.0000010000,(CHILaval02:0.0000010000,CHILvali02:0.0000010000)31:0.00000…
(ARTHhunt01:0.0257644333,ARTHoreo01:0.0390694187,(((((CALEmajo01:0.0000010000,CALEmajo02:0.0000010000)100:0.0192101390,((PARAlyon02:0.0176570273,PARAterm01:0.0187365543)74:0.0033119753,PARAnigr01:0.0192900131)67:0.0000022103)88:0.0051520141,(((DRAKconc01:0.0026215468,DRAKthyn01:0.0030932418)70:0.0022320317,DRAKglyp02:0.0270808866)64:0.0032897961,DRAKliv101:0.0056621036)91:0.0278205257)84:0.004502…
(ARTHhunt01:0.0274863685,ARTHoreo01:0.0415775667,((((((((CHILajea02:0.0000010000,CHILplur01:0.0000010000)38:0.0000010000,CHILgram01:0.0000010000)34:0.0000010000,(CHILchlo01:0.0000010000,CHILplur02:0.0000010000)21:0.0000010000)31:0.0000010000,CHILtric01:0.0000010000)84:0.0134532754,CHILaval02:0.0000010000)68:0.0000010000,((((CHILform01:0.0000010000,CHILtrap01:0.0000010000)37:0.0000010000,CHILtril0…
(ARTHhunt01:0.0518755447,ARTHoreo01:0.0357678943,(((((CALEmajo01:0.0000010000,CALEmajo02:0.0033432530)54:0.0000010000,((((CHILform02:0.0000010000,CHILtric01:0.0000010000)36:0.0000010000,CHILvali02:0.0000010000)88:0.0208953511,PARAlyon02:0.0823962649)100:0.4195105475,PARAmino03:0.0213324658)42:0.0697407770)52:0.0034451012,PARAterm01:0.0205087194)68:0.0133345367,SPICcili01:0.0504879185)53:0.0042684…
(ARTHhunt01:0.0890695784,ARTHoreo01:0.0254328897,(((((CALEmajo01:0.0000010000,CALEmajo02:0.0000010000)97:0.0129775038,(PARAnigr01:0.0021421432,PARAterm01:0.0038729211)100:0.0193552391)84:0.0084350167,(PARAlyon02:0.0186940753,PARAmino03:0.0210120254)94:0.0091639872)100:0.0239137102,SPICcili02:0.0432693881)40:0.0016591068,(((((CHILajea01:0.0000010000,CHILajea02:0.0000010000)69:0.0015127442,(CHILbif…
(ARTHhunt01:0.0786189926,((((((CHILaval02:0.0000010000,(CHILaval03:0.0000010000,CHILplur02:0.0000010000)27:0.0000010000)18:0.0000010000,(CHILgram01:0.0000010000,CHILvali01:0.0000010000)10:0.0000010000)22:0.0000010000,CHILturf01:0.0000010000)58:0.0000010000,CHILvali02:0.0067103021)73:0.0066888949,((CHILform01:0.0000010000,CHILform02:0.0000010000)79:0.0066889021,CHILsylv01:0.0067105430)33:0.0000010…
(ARTHhunt01:0.0593361690,((((((CHILaval02:0.0000010000,CHILvali02:0.0000010000)10:0.0000010000,(((CHILgram01:0.0000010000,CHILplur02:0.0000010000)17:0.0000010000,CHILturf01:0.0000010000)6:0.0000010000,CHILvali01:0.0000010000)12:0.0000010000)49:0.0000010000,CHILaval03:0.0026824331)94:0.0103174483,CHILsylv01:0.0088468776)54:0.0027882661,(CHILform01:0.0000010000,CHILform02:0.0000010000)95:0.01288881…
(ARTHhunt01:0.0233070404,((((((CHILajea01:0.0000010000,CHILplur02:0.0000010000)27:0.0000010000,CHILtril01:0.0000010000)26:0.0000010000,(((((CHILajea02:0.0263307205,CHILtric01:0.0130684558)33:0.0000010000,CHILform02:0.0000010000)52:0.0114663484,(CHILchlo01:0.0126695272,CHILsylv01:0.0272746709)84:0.0082766445)45:0.0066780416,CHILturf01:0.0132505487)6:0.0000010000,(CHILaval03:0.0000010000,(CHILgram0…
(ARTHhunt01:0.1509312305,((((CHILajea01:0.0000010000,(CHILtric01:0.0000010000,CHILvali01:0.0000010000)34:0.0000010000)77:0.0134548247,CHILsemi01:0.0134548249)55:0.0000010000,((CHILaval03:0.0000010000,((CHILchlo01:0.0000010000,CHILform01:0.0000010000)28:0.0000010000,(CHILturf01:0.0000010000,CHILvali02:0.0000010000)32:0.0000010000)10:0.0000010000)48:0.0000010000,((CHILdiph01:0.0415161754,CHILsylv01…
(ARTHhunt01:0.1031443782,((ARTHoreo01:0.0107723037,PARAterm01:0.0661693624)71:0.0096377295,(DRAKglyp02:0.0043183830,DRAKliv101:0.0000010000)99:0.0790543607)50:0.0000010000,((((((CHILajea01:0.0000010000,CHILajea02:0.0000010000)80:0.0045530212,(CHILdiph01:0.0045863947,CHILsylv01:0.0000010000)68:0.0045912495)28:0.0000010000,((((CHILaval02:0.0000010000,CHILvali02:0.0000010000)18:0.0000010000,CHILaval…
(ARTHhunt01:0.0417629125,(ARTHoreo01:0.1013282847,((((((((CHILajea01:0.0000010000,((((CHILaval03:0.0134106578,CHILdiph01:0.0134106578)53:0.0000010000,CHILplur02:0.0000010000)21:0.0000010000,CHILturf01:0.0000010000)7:0.0000010000,CHILvali01:0.0000010000)21:0.0000010000)4:0.0000010000,CHILvali02:0.0000010000)5:0.0000010000,CHILgram01:0.0000010000)14:0.0000010000,CHILtric01:0.0000010000)40:0.0000010…
(ARTHhunt01:0.0339596509,((ARTHoreo01:0.1143962413,((DRAKglyp02:0.0149110182,DRAKliv101:0.0127848493)100:0.0962838064,PARAterm01:0.0644270548)46:0.0002775825)48:0.0161050302,PARAnigr01:0.0352437355)62:0.0279848242,(((CHILajea01:0.0000010000,(CHILaval02:0.0000010000,CHILplur02:0.0000010000)24:0.0000010000)6:0.0000010000,((CHILsylv01:0.0000010000,CHILvali02:0.0000010000)27:0.0000010000,(CHILtric01:…
(ARTHhunt01:0.6074748078,((CALEmajo01:0.0000010000,CALEmajo02:0.0000010000)57:0.0000010000,(((DRAKconc01:0.0000010000,DRAKglyp02:0.0000010000)41:0.0000010000,DRAKliv101:0.0000010000)88:0.0284146087,PARAmino03:0.0138259762)71:0.0138260647)59:0.0000020031,((((CHILajea02:0.0000010000,((CHILaval02:0.0000010000,(((CHILaval03:0.0000010000,CHILgram01:0.0000010000)5:0.0000010000,CHILdiph01:0.0000010000)1…
(ARTHhunt01:0.2553765420,((((CALEmajo02:0.0000020013,PARAmino03:0.4608028589)91:0.2376885371,DRAKliv101:0.0450360655)31:0.0112923566,CHILgram01:0.0139793219)38:0.0131165629,(((CHILform01:0.0000010000,CHILtrap01:0.0000010000)33:0.0000010000,CHILtrap02:0.0000010000)59:0.0000020508,(CHILtril01:0.1721394223,(CHILturf01:0.0000010000,CHILvali01:0.0000010000)98:0.1295560298)69:0.0288397386)67:0.02886488…
(ARTHhunt01:0.1649686718,((((((CHILajea01:0.0000010000,CHILaval03:0.0000010000)28:0.0000010000,CHILvali02:0.0000010000)22:0.0000010000,CHILbifa01:0.0000010000)17:0.0000010000,CHILplur02:0.0000010000)18:0.0000010000,(CHILplur01:0.0000010000,CHILturf01:0.0000010000)32:0.0000010000)80:0.0272282034,((CHILdiph01:0.0000010000,CHILtril01:0.0000010000)33:0.0000010000,CHILsylv01:0.0000010000)88:0.02707217…
(ARTHhunt01:0.1302031117,ARTHoreo01:0.0919060928,(((CALEmajo02:0.0130544523,PARAlyon02:0.0408987048)71:0.0090508349,(PARAmino03:0.0238882417,(PARAnigr01:0.0046868926,PARAterm01:0.0000010000)99:0.0259074509)83:0.0144522281)63:0.0206623375,(((((CHILajea01:0.0000010000,(((CHILchlo01:0.0000010000,CHILvali01:0.0000010000)27:0.0000010000,CHILgram01:0.0000010000)25:0.0000010000,CHILtric01:0.0000010000)2…
(ARTHhunt01:0.0335865672,ARTHoreo01:0.0139494762,(((CALEmajo01:0.0104727766,((PARAlyon02:0.0103566904,PARAterm01:0.0389693718)85:0.0031233831,PARAmino03:0.0281791388)81:0.0084137408)98:0.0174310514,(((DRAKconc01:0.0000010000,DRAKglyp02:0.0000010000)64:0.0056188784,DRAKliv101:0.0558442635)52:0.0023984749,DRAKthyn01:0.0028289407)100:0.0323155185)65:0.0000010000,((CALEmajo02:0.4483454651,CHILsemi01:…
(ARTHhunt01:0.0462692694,((CALEmajo02:0.0028154006,(PARAnigr01:0.0000010000,PARAterm01:0.0209469013)100:0.0574242128)81:0.0214284327,((((CHILaval02:0.0000010000,CHILplur02:0.0000010000)25:0.0000010000,CHILaval03:0.0000010000)41:0.0000010000,((((CHILbifa01:0.0000010000,CHILtric01:0.0000010000)27:0.0000010000,CHILvali01:0.0000010000)6:0.0000010000,(CHILgram01:0.0000010000,CHILvali02:0.0000010000)24…
(ARTHhunt01:0.0504602622,((((CALEmajo01:0.0270659637,CALEmajo02:0.0000010000)62:0.0066413707,(PARAnigr01:0.0067205427,PARAterm01:0.0000010000)76:0.0135122908)51:0.0137269732,((((CHILaval02:0.0000010000,((CHILaval03:0.0000010000,((((CHILbifa01:0.0000010000,CHILchlo01:0.0000010000)33:0.0000010000,CHILplur02:0.0000010000)8:0.0000010000,CHILvali01:0.0000010000)10:0.0000010000,CHILgram01:0.0000010000)…
(ARTHhunt01:0.0864706069,((((ARTHoreo01:0.1338830472,(PARAnigr01:0.0560692102,PARAterm01:0.0996035119)58:0.0308451895)31:0.0000022219,CHILaval03:0.0130488377)49:0.0136737731,((((CHILajea01:0.0000010000,(CHILajea02:0.0000010000,((((CHILchlo01:0.0412483683,CHILtrap01:0.1497745443)65:0.0000010000,CHILvali01:0.0271131307)84:0.0135826209,(CHILdiph01:0.0000010000,CHILvali02:0.0000010000)81:0.0133260596…
(ARTHhunt01:0.0531172898,(((((CHILaval03:0.0000010000,CHILvali01:0.0000010000)3:0.0000010000,((CHILgram01:0.0000010000,CHILturf01:0.0000010000)23:0.0000010000,CHILplur01:0.0000010000)19:0.0000010000)3:0.0000010000,(CHILbifa01:0.0000010000,(CHILchlo01:0.0000010000,(CHILsemi01:0.0000010000,CHILtric01:0.0000010000)18:0.0000010000)3:0.0000010000)4:0.0000010000)7:0.0000010000,CHILdiph01:0.0000010000)5…
(ARTHhunt01:0.0431539865,((CALEmajo01:0.0000010000,CALEmajo02:0.0000010000)74:0.0000026919,(PARAlyon02:0.0000010000,(PARAnigr01:0.0000010000,PARAterm01:0.0000010000)70:0.0000022262)74:0.0136742825)60:0.0237738201,((((((CHILajea01:0.0000010000,CHILvali02:0.0000010000)29:0.0000010000,(CHILplur02:0.0000010000,CHILsylv01:0.0000010000)4:0.0000010000)2:0.0000010000,(CHILsemi01:0.0000010000,CHILtril01:0…
(ARTHhunt01:0.0614957914,(ARTHoreo01:0.0874189052,((((CHILaval03:0.0000010012,((CHILchlo01:0.0000010012,CHILturf01:0.0000010012)34:0.0000010012,((CHILform02:0.0000010012,((CHILplur01:0.0000010012,CHILtric01:0.0000010012)39:0.0000010012,CHILsemi01:0.0000010012)9:0.0000010012)14:0.0000010012,CHILgram01:0.0000010012)37:0.0000010012)34:0.0000010012)41:0.0000010012,(CHILbifa01:0.0023112824,CHILdiph01:…
(ARTHhunt01:0.0123932072,((ARTHoreo01:0.0154765997,SPICcili01:0.1133471364)64:0.0122256969,((((CHILform01:0.0000010000,(CHILform02:0.0000010000,CHILtrap02:0.0000010000)90:0.0137378722)38:0.0000010000,CHILtrap01:0.0135309390)83:0.0137378601,CHILsylv01:0.0135308928)45:0.0000010000,((CHILsemi01:0.0000010000,DRAKthyn01:0.0000010000)45:0.0000010000,((DRAKconc01:0.0000010000,DRAKliv101:0.0000010000)24:…
(ARTHhunt01:0.0569142898,(((CALEmajo01:0.0000010097,CALEmajo02:0.0000010097)95:0.0152893118,(PARAlyon02:0.0036796411,PARAterm01:0.0146055296)75:0.0034560749)95:0.0200901250,((((((((CHILajea01:0.0000010097,CHILbifa01:0.0000010097)40:0.0000010097,CHILchlo01:0.0000010097)19:0.0000010097,CHILajea02:0.0000010097)23:0.0000010097,CHILvali02:0.0000010097)21:0.0000010097,CHILtric01:0.0000010097)25:0.00000…
(ARTHhunt01:0.1187239979,(((((CALEmajo01:0.0000010000,PARAterm01:0.0000010000)26:0.0000010000,CALEmajo02:0.0000010000)73:0.0000010000,PARAlyon02:0.0134532755)60:0.0134561085,((((((CHILajea01:0.0000010000,CHILplur01:0.0000010000)6:0.0000010000,CHILtril01:0.0000010000)10:0.0000010000,((CHILbifa01:0.0000010000,CHILvali01:0.0000010000)26:0.0000010000,CHILgram01:0.0000010000)21:0.0000010000)8:0.000001…
(ARTHhunt01:0.0423024290,ARTHoreo01:0.0280914279,(((CALEmajo01:0.0000010000,CALEmajo02:0.0000010000)95:0.0532526927,(PARAnigr01:0.0000010000,PARAterm01:0.0134362689)73:0.0170613655)53:0.0127983098,(((((((CHILajea01:0.0000010000,(CHILplur02:0.0000010000,CHILturf01:0.0000010000)32:0.0000010000)32:0.0000010000,(CHILbifa01:0.0000010000,CHILvali01:0.0000010000)22:0.0000010000)29:0.0000010000,((CHILaje…
(ARTHhunt01:0.0258333455,ARTHoreo01:0.0262103602,((((CALEmajo01:0.0116158585,(((CALEmajo02:0.0000010000,(PARAlyon02:0.0000010000,PARAmino03:0.0000010000)98:0.0331169881)45:0.0000010000,PARAterm01:0.0232265829)96:0.0800605368,PARAnigr01:0.0019859696)83:0.0267687734)79:0.0150465997,((((((CHILajea01:0.0000010000,((CHILaval03:0.0000010000,CHILplur01:0.0000010000)21:0.0000010000,CHILvali01:0.000001000…
(ARTHhunt01:0.0146971635,((((((((ARTHoreo01:0.1557520511,DRAKglyp02:0.1105909477)86:0.0343142749,CALEmajo02:0.0228164537)70:0.0298500660,DRAKconc01:0.1321832443)69:0.0537727457,CHILgram01:0.0350357541)61:0.0244040429,(CHILchlo01:0.0161271195,PARAlyon02:0.0573381806)35:0.0138117670)65:0.0155996911,CHILaval03:0.0134182641)37:0.0000010000,((CHILbifa01:0.0272734247,CHILform01:0.0137376762)56:0.000001…
(ARTHhunt01:0.0343161809,(ARTHoreo01:0.0000010000,(((((((CHILaval02:0.0000010000,CHILsylv01:0.0000010000)13:0.0000010000,(CHILplur02:0.0000010000,CHILvali02:0.0000010000)20:0.0000010000)21:0.0000010000,(CHILbifa01:0.0000010000,CHILtrap02:0.0000010000)12:0.0000010000)19:0.0000010000,CHILaval03:0.0000010000)65:0.0000010000,(CHILdiph01:0.0000010000,CHILsemi01:0.0000010000)74:0.0066899280)72:0.006656…
(ARTHhunt01:0.0274050598,((ARTHoreo01:0.1651818855,(((((((CALEmajo01:0.2083911307,CHILchlo01:0.0000025102)44:0.0132911330,CHILajea02:0.0132033690)1:0.0000020687,CHILsylv01:0.0000010000)1:0.0000010000,((CHILplur02:0.0000010000,(CHILtric01:0.0000010000,CHILtril01:0.0000010000)5:0.0000010000)1:0.0000010000,CHILvali01:0.0000010000)0:0.0000010000)0:0.0000010000,((CHILdiph01:0.0000020598,(CHILform02:0.…
(ARTHhunt01:0.1658621772,(((((((CHILajea01:0.0000010000,(CHILdiph01:0.0133813891,CHILgram01:0.0134537112)28:0.0000010000)3:0.0000010000,CHILtric01:0.0000010000)5:0.0000010000,CHILvali02:0.0000010000)17:0.0000010000,(((CHILaval02:0.0278544678,(CHILform02:0.0531326625,CHILplur01:0.0056046847)66:0.0232123705)48:0.0135739872,CHILaval03:0.0000021400)41:0.0133807384,CHILplur02:0.0559238360)26:0.0000021…
(ARTHhunt01:0.0997818843,(((((ARTHoreo01:0.0819053028,(((CHILajea01:0.0088032232,CHILvali02:0.0088348199)30:0.0000010000,(((CHILajea02:0.0000010000,CHILgram01:0.0000010000)17:0.0000010000,CHILbifa01:0.0000010000)16:0.0000010000,(CHILaval02:0.0000010000,CHILaval03:0.0000010000)36:0.0000010000)51:0.0000010000)37:0.0000010000,CHILtric01:0.0000010000)86:0.0088238560)40:0.0000010000,CHILplur02:0.00000…
(ARTHhunt01:0.0070362415,(ARTHoreo01:0.0271530894,(((CALEmajo01:0.0000010000,CALEmajo02:0.0000010000)78:0.0089469241,PARAlyon02:0.0089459127)72:0.0089473172,((((((((CHILajea01:0.0000010000,CHILvali01:0.0000010000)9:0.0000010000,(CHILaval03:0.0000010000,CHILchlo01:0.0000010000)27:0.0000010000)11:0.0000010000,CHILsemi01:0.0000010000)7:0.0000010000,CHILgram01:0.0000010000)2:0.0000010000,CHILplur02:0…
(ARTHhunt01:0.3247066839,((((CHILajea01:0.0000010000,CHILbifa01:0.0000010000)5:0.0000010000,((((CHILform01:0.0000010000,CHILvali02:0.0000010000)11:0.0000010000,CHILturf01:0.0000010000)7:0.0000010000,CHILtrap01:0.0000010000)7:0.0000010000,CHILtrap02:0.0000010000)4:0.0000010000)59:0.0000010000,(CHILdiph01:0.0134285796,(CHILsemi01:0.0135386968,(CHILsylv01:0.0000010000,CHILtril01:0.0000010000)72:0.00…
(ARTHhunt01:0.0701537508,(ARTHoreo01:0.0978618706,((CALEmajo02:0.0135836167,((((((CHILajea01:0.0000010000,(CHILform02:0.0000010000,CHILtrap02:0.0000010000)33:0.0000010000)10:0.0000010000,CHILturf01:0.0000010000)27:0.0000010000,(CHILform01:0.0000010000,CHILgram01:0.0000010000)16:0.0000010000)4:0.0000010000,(CHILdiph01:0.0000010000,CHILvali02:0.0000010000)3:0.0000010000)16:0.0000010000,CHILaval02:0…
(ARTHhunt01:0.0438555359,(CALEmajo01:0.0137288948,CALEmajo02:0.0000010000)92:0.0135273645,(((((((((CHILajea01:0.0000010000,(CHILdiph01:0.0000010000,(CHILplur01:0.0000010000,CHILtric01:0.0000010000)34:0.0000010000)31:0.0000010000)10:0.0000010000,(CHILaval03:0.0000010000,CHILplur02:0.0000010000)7:0.0000010000)7:0.0000010000,CHILbifa01:0.0000010000)7:0.0000010000,(((CHILajea02:0.0000010000,CHILturf0…
(ARTHhunt01:0.1323865832,ARTHoreo01:0.0654974972,(((CALEmajo01:0.0000010000,CALEmajo02:0.0000010000)95:0.0492585230,SPICcili02:0.1640154201)77:0.0538421774,((((CHILajea02:0.0000010000,(CHILsemi01:0.0000010000,CHILtril01:0.0000010000)17:0.0000010000)40:0.0000010000,(((CHILaval02:0.0000010000,(CHILgram01:0.0000010000,CHILplur01:0.0000010000)10:0.0000010000)6:0.0000010000,(CHILchlo01:0.0000010000,((…
(ARTHhunt01:0.3485287506,((((((((((((CALEmajo01:0.0000022894,(PARAnigr01:0.0000010000,PARAterm01:0.0156556827)96:0.0319279801)100:0.1073078614,(CHILajea02:0.0000010000,(CHILaval02:0.0000010000,CHILbifa01:0.0000010000)63:0.0000010000)61:0.0000010000)57:0.0000010000,CHILtric01:0.0000010000)16:0.0000010000,CHILplur01:0.0000010000)14:0.0000010000,CHILplur02:0.0000010000)35:0.0000010000,CHILvali01:0.0…
(ARTHhunt01:0.0280698801,((((ARTHoreo01:0.0134532754,PARAmino03:0.0134532754)68:0.0000010000,CALEmajo02:0.0000010000)54:0.0000010000,(CALEmajo01:0.0134532709,(((((CHILajea01:0.0000010000,CHILtrap02:0.0000010000)11:0.0000010000,CHILform02:0.0000010000)12:0.0000010000,CHILplur02:0.0000010000)1:0.0000010000,(CHILajea02:0.0000010000,((CHILbifa01:0.0000010000,CHILvali02:0.0000010000)45:0.0000010000,CH…
(ARTHhunt01:0.0216491007,(((CALEmajo01:0.0000010000,(CALEmajo02:0.0000010000,(((PARAlyon02:0.0000010000,PARAnigr01:0.0000010000)37:0.0000010000,PARAterm01:0.0000010000)61:0.0000010000,PARAmino03:0.0296111092)76:0.0136457515)70:0.0136457821)56:0.0121177141,(DRAKconc01:0.0000010000,DRAKthyn01:0.0000010000)97:0.0520723121)49:0.0301751590,(((((((CHILajea01:0.0000010000,CHILtrap02:0.0000010000)17:0.00…
(ARTHhunt01:0.0866149378,((ARTHoreo01:0.1011170857,(((CALEmajo01:0.0135348106,CALEmajo02:0.0000010000)68:0.0000010000,PARAterm01:0.0270461098)61:0.0250011723,SPICcili01:0.0305806615)49:0.0277953261)39:0.0153500412,(((((((CHILajea01:0.0000010000,CHILsylv01:0.0000010000)8:0.0000010000,CHILchlo01:0.0000010000)10:0.0000010000,CHILtril01:0.0000010000)2:0.0000010000,((((CHILaval02:0.0000010000,CHILsemi…
(ARTHhunt01:0.0523376980,(((((((CHILajea01:0.0000010000,CHILdiph01:0.0000010000)18:0.0000010000,CHILvali02:0.0000010000)10:0.0000010000,CHILajea02:0.0000010000)10:0.0000010000,CHILaval02:0.0000010000)24:0.0000010000,(CHILtril01:0.0000010000,CHILturf01:0.0000010000)14:0.0000010000)44:0.0000010000,(CHILchlo01:0.0000010000,(CHILform01:0.0000010000,(CHILplur02:0.0000010000,CHILsylv01:0.0000010000)11:…
(ARTHhunt01:0.0399329482,(((CALEmajo02:0.0000010000,(PARAlyon02:0.0000010000,PARAnigr01:0.0000010000)28:0.0000010000)38:0.0000010000,PARAterm01:0.0000010000)61:0.0000010000,PARAmino03:0.0134532755)63:0.0072729299,((((CHILajea01:0.0000010000,((CHILchlo01:0.0000010000,CHILplur02:0.0000010000)29:0.0000010000,CHILgram01:0.0000010000)39:0.0000010000)23:0.0000010000,(CHILturf01:0.0000010000,CHILvali01:…
(ARTHhunt01:0.0209955368,((ARTHoreo01:0.0138313165,(CHILajea02:0.0067505872,(CHILaval02:0.0000010000,(((((((((CHILbifa01:0.0000010000,CHILvali01:0.0000010000)14:0.0000010000,CHILtrap01:0.0000010000)20:0.0000010000,(CHILplur02:0.0000010000,CHILvali02:0.0000010000)21:0.0000010000)29:0.0000010000,((CHILchlo01:0.0000010000,CHILform02:0.0000010000)17:0.0000010000,CHILsemi01:0.0000010000)14:0.000001000…
(ARTHhunt01:0.0711355620,(ARTHoreo01:0.0596587739,SPICcili02:0.0389986309)43:0.0124639478,((CALEmajo01:0.0000020025,(PARAmino03:0.0134935574,(PARAnigr01:0.0000010000,PARAterm01:0.0134260491)79:0.0135857565)72:0.0134937233)68:0.0135406458,((((((CHILajea01:0.0000010000,CHILgram01:0.0000010000)4:0.0000010000,(CHILdiph01:0.0000010000,(CHILsemi01:0.0000010000,CHILvali02:0.0000010000)13:0.0000010000)15…
(ARTHhunt01:0.0627462232,((CALEmajo01:0.0212225709,PARAnigr01:0.0141784964)63:0.0000010000,((DRAKconc01:0.0000010000,(DRAKglyp02:0.0000010000,DRAKliv101:0.0067265243)65:0.0000020978)87:0.0250507245,PARAlyon02:0.0070191886)39:0.0000010000)62:0.0234890629,(((((((((CHILajea01:0.0000010000,(CHILbifa01:0.0000010000,CHILvali01:0.0000010000)32:0.0000010000)8:0.0000010000,CHILvali02:0.0000010000)12:0.000…
(ARTHhunt01:0.0594368430,(((ARTHoreo01:0.0940232405,CHILturf01:0.0070444435)42:0.0070373270,(((((CHILajea02:0.0000010000,CHILvali02:0.0000010000)12:0.0000010000,CHILsemi01:0.0000010000)14:0.0000010000,CHILaval02:0.0000010000)7:0.0000010000,((((CHILaval03:0.0000010000,CHILchlo01:0.0000010000)30:0.0000010000,CHILvali01:0.0000010000)16:0.0000010000,CHILtric01:0.0000010000)17:0.0000010000,CHILplur01:…
(ARTHhunt01:0.0068830251,((CALEmajo02:0.0134889808,(PARAmino03:0.0000010000,PARAnigr01:0.0000010000)68:0.0000010000)88:0.0135936863,(((((((((CHILaval03:0.0000010000,(CHILchlo01:0.0000010000,CHILdiph01:0.0000010000)42:0.0000010000)36:0.0000010000,CHILgram01:0.0000010000)22:0.0000010000,CHILvali02:0.0000010000)23:0.0000010000,CHILturf01:0.0000010000)23:0.0000010000,(CHILplur02:0.0000010000,CHILtric…
(ARTHhunt01:0.0440232707,(((CALEmajo01:0.0000010000,CALEmajo02:0.0000010000)64:0.0000010000,(PARAmino03:0.0133442567,(PARAnigr01:0.0131194952,PARAterm01:0.0137195860)70:0.0134876960)45:0.0000010000)68:0.0141025259,SPICcili01:0.0270749611)65:0.0137205120,(((((CHILajea01:0.0000010000,((CHILajea02:0.0000010000,((CHILaval03:0.0000010000,CHILtrap02:0.0000010000)28:0.0000010000,CHILplur01:0.0000010000)…
(ARTHhunt01:0.1131337581,((CALEmajo01:0.0000010000,CALEmajo02:0.0000010000)92:0.0315892382,(PARAlyon02:0.0347422945,(PARAmino03:0.0069061911,PARAterm01:0.0210380766)61:0.0000010000)66:0.0106035907)51:0.0001803083,(((((((CHILajea02:0.0000010000,(CHILplur01:0.0000010000,CHILplur02:0.0000010000)21:0.0000010000)11:0.0000010000,CHILturf01:0.0000010000)24:0.0000010000,CHILvali02:0.0000010000)64:0.00000…
(ARTHhunt01:0.0362306706,(((CALEmajo02:0.0101279419,(CHILform01:0.0000010000,CHILtrap01:0.0000010000)94:0.0407999888)72:0.0332842300,((DRAKconc01:0.0100179453,DRAKglyp02:0.0329525090)100:0.1383148187,(PARAmino03:0.0284507496,PARAterm01:0.0364522173)53:0.0000010000)67:0.0301542603)52:0.0223863500,((CHILaval02:0.0000010000,CHILvali01:0.0000010000)55:0.0000010000,(((CHILaval03:0.0068550946,((CHILchl…
(ARTHhunt01:0.0135169499,(((((((((CHILaval03:0.0000010000,(((CHILgram01:0.0000010000,CHILvali02:0.0000010000)11:0.0000010000,CHILsylv01:0.0000010000)10:0.0000010000,CHILvali01:0.0000010000)13:0.0000010000)14:0.0000010000,(CHILdiph01:0.0000010000,CHILform01:0.0000010000)7:0.0000010000)8:0.0000010000,CHILtrap02:0.0000010000)10:0.0000010000,CHILbifa01:0.0000010000)2:0.0000010000,(CHILform02:0.000001…
(ARTHhunt01:0.1041642093,((((((ARTHoreo01:0.0426860405,(SPICcili01:0.0000010000,SPICcili02:0.0000010000)97:0.0426871914)66:0.0276450470,CHILplur01:0.0000010000)47:0.0134621560,(((CHILajea01:0.0000010000,(CHILbifa01:0.0000010000,CHILplur02:0.0000010000)36:0.0000010000)22:0.0000010000,CHILtric01:0.0000010000)43:0.0000010000,(CHILtrap01:0.0134621877,PARAlyon02:0.1170464957)21:0.0000010000)20:0.00000…
(ARTHhunt01:0.0442818835,ARTHoreo01:0.0401662225,(((((CALEmajo01:0.0000010000,CALEmajo02:0.0000010000)85:0.0049814415,PARAmino03:0.0180605437)80:0.0085648793,(PARAnigr01:0.0000010000,PARAterm01:0.0436151255)98:0.0204370391)80:0.0135573726,(((DRAKconc01:0.0085370367,DRAKliv101:0.0046706792)87:0.0082295555,DRAKglyp02:0.0120698469)99:0.0258945291,(SPICcili01:0.0000010000,SPICcili02:0.0000010000)100:…
(ARTHhunt01:0.1533965501,ARTHoreo01:0.0285276093,((((((((CHILajea02:0.0000010000,((CHILdiph01:0.0000010000,CHILvali01:0.0000010000)44:0.0000010000,CHILsylv01:0.0000010000)25:0.0000010000)25:0.0000010000,CHILtrap01:0.0000010000)0:0.0000010000,(CHILaval03:0.0000010000,CHILtril01:0.0000010000)10:0.0000010000)9:0.0000010000,(CHILaval02:0.0000010000,(CHILbifa01:0.0000010000,CHILturf01:0.0000010000)28:…
(ARTHhunt01:0.0520506822,(((CALEmajo01:0.0068332923,PARAlyon02:0.0066816151)55:0.0067179443,(PARAmino03:0.0134936621,PARAterm01:0.0067334855)65:0.0067196981)55:0.0069864393,((((((((((CHILajea01:0.0000010000,(CHILdiph01:0.0000010000,CHILsemi01:0.0000010000)46:0.0000010000)25:0.0000010000,CHILtril01:0.0000010000)16:0.0000010000,(CHILaval03:0.0000010000,CHILbifa01:0.0000010000)2:0.0000010000)8:0.000…
(ARTHhunt01:0.0215496248,ARTHoreo01:0.0142863455,((((CALEmajo02:0.0073690429,(SPICcili01:0.0000010000,SPICcili02:0.0000010000)100:0.0732194397)39:0.0069554786,((((((((CHILajea01:0.0000010000,CHILgram01:0.0000010000)27:0.0000010000,CHILvali02:0.0000010000)40:0.0000010000,((CHILajea02:0.0000010000,CHILvali01:0.0000010000)29:0.0000010000,CHILturf01:0.0000010000)7:0.0000010000)11:0.0000010000,CHILfor…
(ARTHhunt01:0.2909851821,ARTHoreo01:0.1341413734,(CALEmajo02:0.0534657553,((((((((((((CHILajea01:0.0000010000,CHILtric01:0.0000010000)5:0.0000010000,CHILajea02:0.0000010000)11:0.0000010000,CHILform01:0.0000010000)3:0.0000010000,(CHILaval02:0.0000010000,CHILgram01:0.0000010000)5:0.0000010000)7:0.0000010000,((CHILchlo01:0.0000010000,CHILvali01:0.0000010000)2:0.0000010000,(CHILturf01:0.0000010000,CH…
(ARTHhunt01:0.0653735092,(((ARTHoreo01:0.0305033554,(PARAlyon02:0.0068572874,(PARAnigr01:0.0000010000,PARAterm01:0.0067739937)88:0.0212582421)67:0.0113602418)58:0.0174940275,CALEmajo01:0.6124811636)32:0.0000024676,CHILdiph01:0.0000010000)29:0.0000010909,(((((((((CHILajea01:0.0000010000,CHILplur01:0.0000010000)21:0.0000010000,CHILaval03:0.0000010000)17:0.0000010000,(CHILajea02:0.0000010000,CHILval…
(ARTHhunt01:0.0690832232,((CALEmajo01:0.0422163363,(PARAnigr01:0.0000010000,PARAterm01:0.0000010000)99:0.0635179511)60:0.0054352942,(((((CHILajea01:0.0000010000,((CHILdiph01:0.0066964679,CHILsylv01:0.0000010000)78:0.0066964679,(CHILform01:0.0000010000,CHILform02:0.0000010000)71:0.0066964679)37:0.0000010000)10:0.0000010000,CHILajea02:0.0000010000)12:0.0000010000,(((CHILaval02:0.0000010000,CHILgram…
(ARTHhunt01:0.0624549759,(((CALEmajo01:0.0000010041,CALEmajo02:0.0000010041)94:0.0444387063,PARAmino03:0.0070486751)70:0.0070372564,PARAlyon02:0.0000010041)79:0.0283004389,(((((CHILajea01:0.0000010041,(CHILsemi01:0.0000010041,CHILtric01:0.0000010041)1:0.0000010041)4:0.0000010041,((CHILajea02:0.0000010041,(((CHILbifa01:0.0000010041,CHILvali01:0.0000010041)8:0.0000010041,CHILform01:0.0000010041)6:0…
(ARTHhunt01:0.0572680502,ARTHoreo01:0.0465284742,(((CALEmajo01:0.0255537607,PARAmino03:0.0405355036)60:0.0113565390,(((((((CHILajea01:0.0000010000,CHILaval03:0.0000010000)38:0.0000010000,(CHILajea02:0.0000010000,CHILplur02:0.0000010000)38:0.0000010000)29:0.0000010000,CHILaval02:0.0000010000)55:0.0000010000,CHILchlo01:0.0000010000)76:0.0067944579,(CHILsylv01:0.0000010000,CHILtril01:0.0000010000)96…
(ARTHhunt01:0.0413281049,ARTHoreo01:0.0275059961,(((((CALEmajo01:0.0000010000,CALEmajo02:0.0000010000)93:0.0273372685,(PARAlyon02:0.0135147596,PARAnigr01:0.0000010000)72:0.0000010000)73:0.0275865095,(DRAKliv101:0.0564000847,(DRAKthyn01:0.0000010000,PARAmino03:0.0276019924)46:0.0000010000)54:0.0135492348)45:0.0000010000,DRAKglyp02:0.0000010000)48:0.0000010000,(((((CHILajea02:0.0000010000,(CHILaval…
(ARTHhunt01:0.0627658991,(((((ARTHoreo01:0.1764453891,PARAnigr01:0.0000010000)70:0.0138990074,PARAterm01:0.0092165124)55:0.0085799893,(PARAlyon02:0.0043695262,PARAmino03:0.0654599674)81:0.0048272872)40:0.0069748513,(CALEmajo01:0.0000010000,CALEmajo02:0.0000010000)91:0.0113201796)98:0.0680629093,((((((((CHILajea02:0.0000010000,CHILaval02:0.0000010000)30:0.0000010000,CHILchlo01:0.0000010000)19:0.00…
(ARTHhunt01:0.0390900619,(((CALEmajo01:0.0000010000,CALEmajo02:0.0000010000)86:0.0089701803,PARAmino03:0.0000010000)95:0.0297086894,(((DRAKconc01:0.0000010000,DRAKliv101:0.0138067075)62:0.0000010000,(DRAKglyp02:0.0000010000,DRAKthyn01:0.0000010000)64:0.0000010000)89:0.0240681514,SPICcili02:0.0805346625)70:0.0188050796)52:0.0098116149,(((((((CHILajea01:0.0000010000,CHILplur01:0.0000010000)19:0.000…
(ARTHhunt01:0.0562994337,((((((((CHILajea02:0.0000010000,((CHILbifa01:0.0000010000,CHILturf01:0.0000010000)17:0.0000010000,CHILchlo01:0.0000010000)15:0.0000010000)7:0.0000010000,CHILgram01:0.0000010000)21:0.0000010000,CHILaval02:0.0000010000)62:0.0000010000,CHILplur02:0.0134532706)85:0.0271522961,((CHILdiph01:0.0000010000,CHILtril01:0.0000010000)64:0.0000010000,CHILsemi01:0.0134532754)62:0.013453…
(ARTHhunt01:0.1034178551,((((CHILajea01:0.0000010000,CHILajea02:0.0000010000)87:0.0135142527,((CHILchlo01:0.0000010000,(CHILform02:0.0000010000,(CHILtrap01:0.0000010000,CHILtrap02:0.0000010000)15:0.0000010000)25:0.0000010000)16:0.0000010000,CHILform01:0.0000010000)70:0.0000010000)59:0.0000010000,((CHILdiph01:0.0000010000,CHILsylv01:0.0000010000)27:0.0000010000,(CHILsemi01:0.0000010000,CHILtril01:…
(ARTHhunt01:0.0310753035,(((((CALEmajo01:0.0289572779,(PARAnigr01:0.0000010000,PARAterm01:0.0000010000)87:0.0289573845)82:0.0289574061,CHILsylv01:0.0000010000)63:0.0068377746,(((((((((CHILajea01:0.0000010000,CHILgram01:0.0000010000)26:0.0000010000,(CHILaval02:0.0000010000,(CHILchlo01:0.0000010000,CHILvali01:0.0000010000)47:0.0000010000)20:0.0000010000)2:0.0000010000,CHILajea02:0.0000010000)47:0.0…
(ARTHhunt01:0.0756511075,ARTHoreo01:0.0391321583,(((CALEmajo01:0.1658733903,PARAnigr01:0.0527324187)51:0.0170872801,((((((CHILbifa01:0.0000010000,CHILsylv01:0.0000010000)8:0.0000010000,CHILplur01:0.0000010000)7:0.0000010000,CHILchlo01:0.0000010000)19:0.0000010000,(CHILplur02:0.0000010000,CHILvali01:0.0000010000)14:0.0000010000)68:0.0000010000,((CHILform02:0.0000010000,CHILtrap02:0.0000010000)91:0…
(ARTHhunt01:0.0169865384,ARTHoreo01:0.0123638854,(CALEmajo01:0.0094617924,((((((((CHILajea02:0.0000010000,(CHILgram01:0.0000010000,CHILplur02:0.0000010000)11:0.0000010000)27:0.0000010000,CHILchlo01:0.0000010000)16:0.0000010000,CHILvali02:0.0000010000)87:0.0091107719,((CHILdiph01:0.0000010000,CHILsemi01:0.0000010000)21:0.0000010000,(CHILform01:0.0000010000,((CHILtric01:0.0000010000,CHILtril01:0.00…
(ARTHhunt01:0.0271556343,(ARTHoreo01:0.0271539520,(CALEmajo02:0.0275600878,PARAlyon02:0.0560182408)68:0.0133131322)47:0.0000010000,((((((CHILbifa01:0.0000010000,CHILchlo01:0.0000010000)5:0.0000010000,CHILplur02:0.0000010000)1:0.0000010000,(CHILsemi01:0.0000010000,(CHILtrap01:0.0000010000,CHILtrap02:0.0000010000)42:0.0000010000)24:0.0000010000)28:0.0000010000,CHILsylv01:0.0000010000)31:0.000001000…
(ARTHhunt01:0.1171206945,(((((((CALEmajo01:0.0000010000,CALEmajo02:0.0067155566)91:0.0135993391,PARAlyon02:0.0067738894)34:0.0000010000,PARAmino03:0.0204093612)63:0.0094244193,(DRAKconc01:0.0077686757,DRAKliv101:0.0000010000)99:0.0669335662)60:0.0184669168,(((((CHILajea01:0.0000010000,CHILvali01:0.0000010000)14:0.0000010000,((CHILaval02:0.0000010000,CHILtric01:0.0000010000)6:0.0000010000,CHILvali…
(ARTHhunt01:0.0796537647,(((((((((ARTHoreo01:0.3090538585,PARAmino03:0.0608826907)80:0.0732941346,PARAlyon02:0.0000010000)74:0.0417208588,(PARAnigr01:0.0000010000,PARAterm01:0.0000010000)57:0.0000021781)76:0.0107233481,CALEmajo02:0.0100935981)93:0.0370328941,(((CHILaval03:0.0000010000,CHILvali01:0.0000010000)32:0.0000010000,CHILgram01:0.0000010000)13:0.0000010000,CHILtric01:0.0000010000)62:0.0000…
(ARTHhunt01:0.0420541774,((((ARTHoreo01:0.0856221972,PARAlyon02:0.0000010000)51:0.0134557852,((CALEmajo01:0.0000010000,CALEmajo02:0.0000010000)34:0.0000010000,PARAterm01:0.0000010000)65:0.0000010000)52:0.0134558490,CHILtril01:0.0134558490)43:0.0000010000,((CHILdiph01:0.0000010000,(CHILform02:0.0000010000,CHILsylv01:0.0000010000)28:0.0000010000)26:0.0000010000,CHILsemi01:0.0000010000)56:0.00000100…
(ARTHhunt01:0.0411209529,ARTHoreo01:0.0411655377,((CALEmajo02:0.0071249934,PARAterm01:0.0210867538)63:0.0060790866,(((((((CHILajea01:0.0000010000,CHILplur02:0.0000010000)25:0.0000010000,(CHILaval02:0.0000010000,(CHILaval03:0.0000010000,CHILturf01:0.0000010000)27:0.0000010000)6:0.0000010000)52:0.0000010000,CHILajea02:0.0067558925)66:0.0035056343,(SPICcili01:0.0000010000,SPICcili02:0.0126176205)90:…
(ARTHhunt01:0.0464882115,(ARTHoreo01:0.0355417578,(SPICcili01:0.0000010000,SPICcili02:0.0000010000)92:0.0571021538)48:0.0064233664,((CALEmajo01:0.0199293593,(PARAlyon02:0.0196644805,PARAmino03:0.0359948147)70:0.0055283173)75:0.0162534438,((((CHILajea02:0.0000010000,((CHILaval03:0.0000010000,((((CHILbifa01:0.0000010000,CHILgram01:0.0000010000)25:0.0000010000,(CHILchlo01:0.0000010000,CHILvali02:0.0…
(ARTHhunt01:0.0000026444,(((CALEmajo01:0.0000010000,CALEmajo02:0.0118017385)88:0.0366012822,PARAnigr01:0.0397704406)86:0.0938805250,PARAlyon02:0.0026360696)89:0.1284981939,(((((CHILajea01:0.0000010000,CHILtric01:0.0000010000)33:0.0000010000,(((((CHILajea02:0.0000010000,CHILvali02:0.0000010000)6:0.0000010000,CHILvali01:0.0000010000)1:0.0000010000,((CHILdiph01:0.0000010000,CHILsylv01:0.0000010000)3…
(ARTHhunt01:0.0266451532,ARTHoreo01:0.0223308371,(((CALEmajo01:0.0195266168,PARAnigr01:0.0000010000)89:0.0116359612,(DRAKconc01:0.0034193747,(DRAKglyp02:0.0000010000,(DRAKliv101:0.0033518457,DRAKthyn01:0.0000010000)91:0.0033680045)82:0.0034901550)96:0.0183325695)64:0.0065254319,((((((CHILajea01:0.0000010000,CHILchlo01:0.0000010000)21:0.0000010000,CHILbifa01:0.0000010000)10:0.0000010000,CHILturf01…
(ARTHhunt01:0.0135206667,((CALEmajo01:0.0000010000,CALEmajo02:0.0000010000)74:0.0134221643,(PARAmino03:0.0000010000,PARAnigr01:0.0000010000)70:0.0000010000)87:0.0273268530,((((((CHILajea01:0.0000010000,CHILtrap02:0.0000010000)5:0.0000010000,CHILform02:0.0000010000)13:0.0000010000,CHILaval03:0.0000010000)11:0.0000010000,(((CHILajea02:0.0000010000,CHILvali01:0.0000010000)15:0.0000010000,CHILplur01:…
(ARTHhunt01:0.1368066689,(((((((CALEmajo01:0.0137054155,CALEmajo02:0.0000010000)88:0.0781518350,(PARAnigr01:0.0136791197,PARAterm01:0.0000010000)100:0.1855085424)43:0.0000020863,PARAmino03:0.0448885058)62:0.0311687906,(CHILsylv01:0.0000010000,CHILtril01:0.0000010000)97:0.0452390993)43:0.0132398938,CHILaval02:0.0000020114)46:0.0342639492,((((((((CHILajea01:0.0000010000,CHILplur01:0.0000010000)23:0…
(ARTHhunt01:0.0655479025,ARTHoreo01:0.0275089779,(((CALEmajo02:0.0000010000,SPICcili01:0.0720042268)54:0.0067442386,PARAlyon02:0.0627054664)32:0.0134952470,(((((CHILaval03:0.0000010000,CHILturf01:0.0000010000)12:0.0000010000,(((CHILbifa01:0.0000010000,CHILplur02:0.0000010000)39:0.0000010000,CHILplur01:0.0000010000)13:0.0000010000,(CHILgram01:0.0000010000,CHILvali02:0.0000010000)19:0.0000010000)17…
(ARTHhunt01:0.0812690517,ARTHoreo01:0.0282864827,((((CALEmajo01:0.0000010000,CALEmajo02:0.0000010000)57:0.0000010000,((PARAlyon02:0.0000010000,PARAmino03:0.0138490593)61:0.0000010000,(PARAnigr01:0.0000010000,PARAterm01:0.0000010000)88:0.0138551589)85:0.0138564027)92:0.0295950867,(DRAKconc01:0.0000010000,(DRAKglyp02:0.0000010000,DRAKthyn01:0.0000010000)27:0.0000010000)91:0.0440158999)48:0.00000100…
(ARTHhunt01:0.0580194568,ARTHoreo01:0.0611253347,((((CALEmajo01:0.0282408263,(DRAKliv101:0.0068331449,DRAKthyn01:0.0000010000)98:0.0299881875)52:0.0057375402,(PARAmino03:0.0066293325,(PARAnigr01:0.0000010000,PARAterm01:0.0000010000)97:0.0287253602)82:0.0146830076)55:0.0071867767,((((((CHILajea01:0.0000010000,CHILplur01:0.0000010000)11:0.0000010000,((CHILaval03:0.0000010000,CHILchlo01:0.0000010000…
(ARTHhunt01:0.0363037089,(((((((((((CHILajea01:0.0000010000,CHILtric01:0.0000010000)24:0.0000010000,CHILplur02:0.0000010000)27:0.0000010000,CHILturf01:0.0000010000)37:0.0000010000,CHILajea02:0.0000010000)10:0.0000010000,CHILchlo01:0.0000010000)15:0.0000010000,CHILvali01:0.0000010000)37:0.0000010000,CHILaval02:0.0000010000)28:0.0000010000,CHILaval03:0.0000010000)67:0.0000010000,CHILplur01:0.013568…
(ARTHhunt01:0.0295989714,(((((ARTHoreo01:0.0610411159,CHILvali01:0.0000026301)41:0.0136244467,CHILplur02:0.0000010002)7:0.0000010002,CHILplur01:0.0000010002)8:0.0000010002,CHILdiph01:0.0138442656)43:0.0000010002,(((((((CHILajea01:0.0000010002,((CHILajea02:0.0000010002,CHILvali02:0.0000010002)13:0.0000010002,CHILturf01:0.0000010002)12:0.0000010002)12:0.0000010002,CHILchlo01:0.0000010002)85:0.01394…
(ARTHhunt01:0.0428059516,ARTHoreo01:0.1932301404,((((CHILajea01:0.0136434910,(CHILchlo01:0.0000010000,((CHILplur01:0.0000010000,CHILvali01:0.0000010000)26:0.0000010000,CHILvali02:0.0000010000)15:0.0000010000)71:0.0000010000)69:0.0135197487,(CHILaval03:0.0000010000,(((CHILform02:0.0000010000,(CHILtrap01:0.0000010000,CHILtril01:0.0000010000)19:0.0000010000)10:0.0000010000,CHILsemi01:0.0000010000)19…
(ARTHhunt01:0.0983925134,ARTHoreo01:0.0415479077,(((((((((CALEmajo02:0.0284040249,(PARAlyon02:0.0127167077,PARAmino03:0.0439063206)13:0.0000010000)25:0.0074218038,PARAnigr01:0.0206208120)58:0.0000026302,(SPICcili01:0.0000010000,SPICcili02:0.0000010000)99:0.1410575018)41:0.0401638623,CHILaval02:0.0245457860)45:0.0305539364,(((CHILajea02:0.0063631044,CHILgram01:0.0063852314)30:0.0000010000,((CHILav…
(ARTHhunt01:0.0552019030,(CALEmajo01:0.0704051784,((((((((((CHILajea02:0.0000010000,CHILtrap02:0.0000010000)24:0.0000010000,(CHILtric01:0.0000010000,CHILvali01:0.0000010000)23:0.0000010000)11:0.0000010000,CHILaval03:0.0000010000)28:0.0000010000,CHILform01:0.0000010000)2:0.0000010000,CHILchlo01:0.0000010000)8:0.0000010000,(CHILaval02:0.0000010000,CHILform02:0.0000010000)13:0.0000010000)4:0.0000010…
(ARTHhunt01:0.0279620064,ARTHoreo01:0.0279619951,((((CALEmajo01:0.0000010000,CALEmajo02:0.0000010000)64:0.0134429630,(PARAlyon02:0.0134429338,(PARAmino03:0.0134414866,(PARAnigr01:0.0000010000,PARAterm01:0.0000010000)65:0.0000010000)75:0.0135794746)51:0.0000010000)56:0.0271073144,DRAKliv101:0.0000010000)59:0.0275546903,(((CHILajea01:0.0000010000,((((CHILaval03:0.0000010000,(CHILgram01:0.0000010000…
(ARTHhunt01:0.1794191522,((((ARTHoreo01:0.0364717679,CALEmajo01:0.0339624961)30:0.0000010000,((((CHILajea01:0.0000010000,CHILvali01:0.0000010000)9:0.0000010000,((((CHILbifa01:0.0000010000,CHILplur02:0.0000010000)8:0.0000010000,CHILvali02:0.0000010000)7:0.0000010000,CHILplur01:0.0000010000)17:0.0000010000,CHILchlo01:0.0000010000)28:0.0000010000)18:0.0000010000,CHILturf01:0.0000010000)58:0.00000100…
(ARTHhunt01:0.0599291593,ARTHoreo01:0.0280691345,(((((((((((CALEmajo01:0.1667787939,((CHILbifa01:0.0066741794,CHILvali01:0.0040153229)29:0.0004555263,CHILtril01:0.0066721031)18:0.0000025825)24:0.0000024261,((CHILform01:0.0000010000,CHILtrap02:0.0000010000)68:0.0000010000,CHILtrap01:0.0138895687)58:0.0044477911)26:0.0000010000,CHILdiph01:0.0000010000)21:0.0000010000,CHILtric01:0.0000010000)5:0.000…
(ARTHhunt01:0.0000023948,ARTHoreo01:0.0608195352,((((((CALEmajo01:0.0138432265,PARAlyon02:0.0137656755)29:0.0000010000,(PARAnigr01:0.0000010000,PARAterm01:0.0000010000)61:0.0000010000)70:0.0138010584,SPICcili01:0.0440923899)20:0.0000010000,((CALEmajo02:0.0271617687,DRAKliv101:0.0492897805)99:0.2009588395,((DRAKconc01:0.0000010000,DRAKglyp02:0.0000010000)91:0.0282820511,DRAKthyn01:0.0000010000)93:…
(ARTHhunt01:0.0555893786,(((CALEmajo01:0.0000010000,CALEmajo02:0.0000010000)98:0.0413991849,DRAKliv101:0.0134220364)43:0.0000010000,((((((((((((((CHILajea01:0.0000010000,CHILaval03:0.0000010000)16:0.0000010000,PARAnigr01:0.0000010000)6:0.0000010000,PARAterm01:0.0000010000)10:0.0000010000,CHILvali02:0.0000010000)2:0.0000010000,CHILform02:0.0000010000)9:0.0000010000,CHILaval02:0.0000010000)4:0.0000…
(ARTHhunt01:0.2175856580,(((((((CHILaval02:0.0000010000,CHILplur02:0.0000010000)17:0.0000010000,CHILvali02:0.0000010000)18:0.0000010000,CHILturf01:0.0000010000)15:0.0000010000,CHILvali01:0.0000010000)69:0.0000010000,(CHILform01:0.0000010000,CHILform02:0.0000010000)76:0.0134542800)70:0.0134542585,(CHILsemi01:0.0000010000,(CHILsylv01:0.0000010000,CHILtril01:0.0000010000)29:0.0000010000)50:0.0000010…
(ARTHhunt01:0.0636562597,ARTHoreo01:0.1281749275,(((CALEmajo01:0.0000010000,((DRAKconc01:0.0000010000,DRAKliv101:0.0000010000)99:0.0845587550,PARAmino03:0.0000010000)92:0.0199607741)79:0.0118422033,PARAlyon02:0.0237260481)75:0.0165897511,(((CHILaval02:0.0000010000,CHILbifa01:0.0000010000)83:0.0066463046,(CHILaval03:0.0000010000,(CHILchlo01:0.0000010000,CHILplur02:0.0000010000)23:0.0000010000)64:0…
(ARTHhunt01:0.0770569466,((ARTHoreo01:0.0550689560,((PARAmino03:0.0069141841,PARAterm01:0.0000010025)62:0.0000010025,(PARAnigr01:0.0108635786,(SPICcili01:0.0000010025,SPICcili02:0.0000010025)100:0.1848361097)72:0.0114104714)34:0.0000010025)71:0.0278748954,(((((CHILajea02:0.0000010025,CHILgram01:0.0000010025)16:0.0000010025,((CHILbifa01:0.0000010025,CHILplur01:0.0000010025)27:0.0000010025,(CHILplu…
(ARTHhunt01:0.2604091412,CALEmajo01:0.1602673847,((((CHILajea01:0.0134235807,((CHILaval02:0.0000010000,CHILform01:0.0000010000)38:0.0000010000,CHILvali02:0.0000010000)61:0.0000010000)68:0.0134235802,CHILsylv01:0.0134235765)52:0.0000010000,(((((((((CHILajea02:0.0000010000,CHILbifa01:0.0000010000)8:0.0000010000,CHILtrap02:0.0000010000)9:0.0000010000,CHILvali01:0.0000010000)13:0.0000010000,CHILaval0…
(ARTHhunt01:0.0467222538,(((ARTHoreo01:0.0464799400,(DRAKconc01:0.0000009967,((DRAKglyp02:0.0000009967,DRAKthyn01:0.0000009967)23:0.0000009967,DRAKliv101:0.0000009967)37:0.0000009967)63:0.0000009967)74:0.0175077300,((CHILform01:0.0000009967,CHILtrap01:0.0000009967)32:0.0000009967,CHILtrap02:0.0000009967)64:0.0000009967)44:0.0000009967,((CHILdiph01:0.0000009967,CHILtril01:0.0000009967)36:0.0000009…
(ARTHhunt01:0.0270293225,ARTHoreo01:0.0704851956,((((((CALEmajo01:0.0274098980,(PARAmino03:0.0272196398,(PARAnigr01:0.0000010000,PARAterm01:0.0135156638)84:0.0135184141)46:0.0000023415)61:0.0068427543,SPICcili01:0.0697098697)37:0.0068052357,(((CHILdiph01:0.0270293225,CHILform01:0.0134232491)21:0.0000010000,((CHILform02:0.0000010000,((CHILsemi01:0.0000010000,CHILtrap01:0.0000010000)24:0.0000010000…
(ARTHhunt01:0.0675342593,CALEmajo02:0.0675380299,(((((((CHILajea01:0.0000010000,CHILplur02:0.0000010000)44:0.0000010000,CHILvali01:0.0000010000)63:0.0000010000,CHILsylv01:0.0134532754)74:0.0134532754,(CHILdiph01:0.0000010000,(((CHILform01:0.0000010000,CHILsemi01:0.0000010000)25:0.0000010000,CHILtrap01:0.0000010000)16:0.0000010000,(CHILtrap02:0.0000010000,CHILtril01:0.0000010000)23:0.0000010000)20…
(ARTHhunt01:0.0273456953,((((ARTHoreo01:0.0000010000,PARAterm01:0.0000010000)36:0.0000010000,PARAnigr01:0.0000010000)60:0.0000010000,CALEmajo02:0.0134532754)39:0.0000010000,SPICcili01:0.0134532754)70:0.0135163720,((((((CHILaval02:0.0000010000,CHILvali02:0.0000010000)14:0.0000010000,CHILvali01:0.0000010000)23:0.0000010000,CHILdiph01:0.0000010000)65:0.0000010000,(CHILform02:0.0134532754,CHILplur01:…
(ARTHhunt01:0.0241697034,ARTHoreo01:0.0298668538,(((CALEmajo01:0.0000010021,CALEmajo02:0.0000010021)86:0.0097821041,((PARAlyon02:0.0000010021,PARAnigr01:0.0206449151)64:0.0000010021,(PARAmino03:0.0000010021,PARAterm01:0.0000010021)76:0.0000010021)75:0.0115354583)100:0.0907055291,((((CHILajea02:0.0068033532,((CHILchlo01:0.0000010021,((CHILform01:0.0068033462,(CHILform02:0.0068253894,(CHILtrap01:0.…
(ARTHhunt01:0.0098471143,ARTHoreo01:0.0505127963,((((((CHILaval02:0.0000010000,(CHILaval03:0.0000010000,CHILplur01:0.0000010000)12:0.0000010000)10:0.0000010000,CHILturf01:0.0000010000)16:0.0000010000,CHILgram01:0.0000010000)55:0.0000010000,(((((CHILdiph01:0.0000010000,CHILtrap02:0.0000010000)32:0.0000010000,CHILtril01:0.0000010000)4:0.0000010000,CHILsemi01:0.0000010000)12:0.0000010000,((CHILform0…
(ARTHhunt01:0.0226237805,(((((((CALEmajo01:0.0000010000,CALEmajo02:0.0000010000)83:0.0132391878,PARAmino03:0.0582362046)84:0.0742435402,(DRAKglyp02:0.0000010000,DRAKthyn01:0.0267241281)89:0.0284744639)52:0.0286078893,(((CHILaval03:0.0000010000,((CHILplur02:0.0000010000,CHILvali01:0.0000010000)22:0.0000010000,CHILturf01:0.0000010000)20:0.0000010000)16:0.0000010000,CHILgram01:0.0000010000)17:0.0000…
(ARTHhunt01:0.0685274205,ARTHoreo01:0.1133165239,(((((CHILajea01:0.0000010029,CHILajea02:0.0000010029)96:0.0135498201,CHILdiph01:0.0000010029)91:0.0390058044,((((CHILaval02:0.0000010029,(CHILplur01:0.0135514477,CHILplur02:0.0000010029)77:0.0137671065)67:0.0130469581,CHILgram01:0.0281995078)81:0.0151328404,((CHILsemi01:0.0000010029,CHILtril01:0.0000010029)53:0.0000010029,CHILsylv01:0.0137287682)95…
(ARTHhunt01:0.1284904393,(((ARTHoreo01:0.0423202227,((DRAKconc01:0.0000010000,DRAKthyn01:0.0000010000)68:0.0000010000,DRAKliv101:0.0134896921)97:0.0884035657)34:0.0000020918,(PARAmino03:0.0340419821,PARAterm01:0.0257962002)93:0.0718810999)43:0.0287890848,(((((CHILajea01:0.0000010000,CHILajea02:0.0000010000)83:0.0134897232,CHILaval02:0.0136519674)35:0.0000010000,(((CHILaval03:0.0000010000,CHILtric…
(ARTHhunt01:0.0000010000,((((((CALEmajo01:0.0000010000,CALEmajo02:0.0000010000)80:0.0140337853,CHILform01:0.0155473300)54:0.0140333631,((DRAKconc01:0.0000010000,DRAKliv101:0.0000010000)81:0.0143583199,DRAKthyn01:0.0000010000)94:0.0465802593)28:0.0000010000,((((CHILaval02:0.0000010000,(CHILaval03:0.0000010000,CHILdiph01:0.0000010000)4:0.0000010000)8:0.0000010000,((CHILbifa01:0.0000010000,(CHILtril…
(ARTHhunt01:0.0000023592,(((ARTHoreo01:0.0000010000,((((((CHILajea01:0.0000010000,CHILvali01:0.0000010000)17:0.0000010000,((CHILplur01:0.0000010000,CHILturf01:0.0000010000)47:0.0000010000,CHILplur02:0.0000010000)35:0.0000010000)18:0.0000010000,CHILaval03:0.0000010000)86:0.0134502502,((CHILdiph01:0.0000010000,CHILtril01:0.0000010000)28:0.0000010000,CHILform02:0.0000010000)56:0.0000010000)40:0.0000…
(ARTHhunt01:0.0416754571,(((((ARTHoreo01:0.0275037062,(((CHILdiph01:0.0000010000,(CHILform02:0.0000010000,CHILtrap02:0.0000010000)39:0.0000010000)13:0.0000010000,CHILsylv01:0.0000010000)40:0.0000010000,CHILtrap01:0.0000010000)79:0.0134620090)53:0.0000010000,(((CALEmajo01:0.0000010000,CALEmajo02:0.0000010000)82:0.0134629604,(SPICcili01:0.0000010000,SPICcili02:0.0000010000)69:0.0000010000)75:0.0134…
(ARTHhunt01:0.0205007400,(((CALEmajo01:0.0066907118,CALEmajo02:0.0000010000)93:0.0135452791,PARAlyon02:0.0000010000)72:0.0067097438,(((DRAKconc01:0.0134304810,(DRAKglyp02:0.0000010000,DRAKliv101:0.0000010000)71:0.0000010000)71:0.0067191874,DRAKthyn01:0.0000010000)87:0.0340818453,SPICcili01:0.0408996433)52:0.0000010000)57:0.0068307818,(((((CHILajea01:0.0000010000,CHILsylv01:0.0000010000)31:0.00000…
(ARTHhunt01:0.3330865857,(((CALEmajo02:0.0279441933,PARAmino03:0.0133428595)87:0.0418054830,CHILsemi01:0.0270521563)47:0.0000020545,(((((CHILajea02:0.0000010000,CHILsylv01:0.0000010000)31:0.0000010000,(CHILchlo01:0.0000010000,CHILplur01:0.0000010000)31:0.0000010000)22:0.0000010000,CHILplur02:0.0000010000)1:0.0000010000,CHILvali01:0.0000010000)17:0.0000010000,CHILaval03:0.0000010000)61:0.000001000…
(ARTHhunt01:0.1194358550,(CALEmajo01:0.3078545451,(CALEmajo02:0.0000010000,PARAlyon02:0.0135168323)60:0.0000010000)90:0.0800386160,((((((((CHILajea01:0.0000010000,(CHILaval02:0.0000010000,CHILplur01:0.0000010000)22:0.0000010000)11:0.0000010000,CHILbifa01:0.0000010000)10:0.0000010000,CHILtric01:0.0000010000)42:0.0000010000,CHILaval03:0.0000010000)23:0.0000010000,CHILturf01:0.0000010000)25:0.000001…
(ARTHhunt01:0.0272825372,ARTHoreo01:0.0000010000,(((((CALEmajo01:0.0134294534,PARAlyon02:0.0000010000)59:0.0000010000,PARAnigr01:0.0272825343)69:0.0270146294,PARAmino03:0.0277241225)52:0.0279287205,(((CHILajea01:0.0000010000,(((CHILaval02:0.0000010000,(((CHILbifa01:0.0000010000,CHILtrap01:0.0000010000)37:0.0000010000,CHILturf01:0.0000010000)10:0.0000010000,CHILplur01:0.0000010000)8:0.0000010000)1…
(ARTHhunt01:0.0416700763,(CALEmajo01:0.0000010000,CALEmajo02:0.0000010000)89:0.0273953192,((((((CHILajea02:0.0000010000,(((CHILaval02:0.0000010000,((CHILaval03:0.0000010000,(CHILsylv01:0.0000010000,CHILtric01:0.0000010000)6:0.0000010000)4:0.0000010000,CHILbifa01:0.0000010000)18:0.0000010000)3:0.0000010000,CHILtrap02:0.0000010000)19:0.0000010000,(CHILgram01:0.0000010000,CHILplur02:0.0000010000)10:…
(ARTHhunt01:0.0718867317,ARTHoreo01:0.0436915221,(((CALEmajo02:0.0270523139,(PARAnigr01:0.0000010000,PARAterm01:0.0000010000)67:0.0000010000)95:0.0562398157,(((((((((CHILajea01:0.0000010000,CHILajea02:0.0000010000)41:0.0000010000,(((CHILaval03:0.0000010000,CHILvali02:0.0000010000)29:0.0000010000,(CHILchlo01:0.0000010000,CHILplur01:0.0000010000)33:0.0000010000)28:0.0000010000,CHILvali01:0.00000100…
(ARTHhunt01:0.0438123466,(ARTHoreo01:0.0268734366,((((CHILajea01:0.0000010000,CHILajea02:0.0000010000)92:0.0068808790,CHILgram01:0.0000010000)54:0.0000010000,(((((CHILaval02:0.0000010000,CHILbifa01:0.0000010000)39:0.0000010000,(CHILform01:0.0000010000,CHILtrap01:0.0000010000)95:0.0068410039)3:0.0000010000,CHILplur02:0.0000010000)11:0.0000010000,CHILvali01:0.0000010000)48:0.0000010000,(CHILsemi01:…
(ARTHhunt01:0.0408430062,(((ARTHoreo01:0.3633573086,((DRAKconc01:0.0000010000,DRAKthyn01:0.0137083949)52:0.0000010000,DRAKliv101:0.0137084211)68:0.0438208374)54:0.0000020004,(((CHILajea02:0.0000010000,(((CHILchlo01:0.0000010000,CHILtric01:0.0000010000)20:0.0000010000,CHILgram01:0.0000010000)17:0.0000010000,CHILplur02:0.0000010000)15:0.0000010000)21:0.0000010000,CHILaval03:0.0000010000)60:0.000001…
(ARTHhunt01:0.0379568208,(ARTHoreo01:0.0793885371,(((((CALEmajo01:0.0000010000,CALEmajo02:0.0000010000)96:0.0310446019,(PARAnigr01:0.0000010000,PARAterm01:0.0000010000)96:0.0340475006)67:0.0085651494,PARAmino03:0.1265691804)63:0.0271275405,((((((CHILajea01:0.0000010000,(CHILajea02:0.0000010000,CHILbifa01:0.0000010000)30:0.0000010000)23:0.0000010000,CHILaval03:0.0000010000)17:0.0000010000,CHILchlo…
(ARTHhunt01:0.0860578149,CALEmajo01:0.0549403712,(((((CHILajea01:0.0000010000,((((CHILaval02:0.0000010000,CHILform01:0.0000010000)14:0.0000010000,CHILvali01:0.0000010000)12:0.0000010000,((CHILaval03:0.0000010000,CHILchlo01:0.0000010000)21:0.0000010000,CHILform02:0.0000010000)19:0.0000010000)11:0.0000010000,CHILvali02:0.0000010000)14:0.0000010000)33:0.0000010000,CHILtrap02:0.0000010000)22:0.000001…
(ARTHhunt01:0.1774770357,CALEmajo02:0.0264073435,((((((((CHILaval02:0.0000010228,CHILsemi01:0.0000010228)33:0.0000010228,(((CHILaval03:0.0000010228,CHILplur01:0.0000010228)21:0.0000010228,(CHILbifa01:0.0000010228,CHILgram01:0.0000010228)12:0.0000010228)13:0.0000010228,CHILplur02:0.0000010228)11:0.0000010228)10:0.0000010228,(CHILchlo01:0.0000010228,CHILvali02:0.0000010228)22:0.0000010228)20:0.0000…
(ARTHhunt01:0.0681600880,((((ARTHoreo01:0.0474004884,((CALEmajo01:0.0000010000,CALEmajo02:0.0000010000)54:0.0000010000,(((((((CHILajea01:0.0000010000,(CHILajea02:0.0000010000,CHILplur01:0.0000010000)25:0.0000010000)38:0.0000010000,CHILchlo01:0.0000010000)25:0.0000010000,(CHILbifa01:0.0000010000,(CHILplur02:0.0000010000,CHILvali02:0.0000010000)19:0.0000010000)9:0.0000010000)26:0.0000010000,(CHILtu…
(ARTHhunt01:0.0997976165,(((CALEmajo01:0.0812405423,PARAmino03:0.0075920873)81:0.0331416009,(((((CHILajea01:0.0000010000,(CHILajea02:0.0000010000,((CHILaval03:0.0000010000,CHILturf01:0.0000010000)18:0.0000010000,CHILtric01:0.0000010000)13:0.0000010000)6:0.0000010000)8:0.0000010000,CHILplur02:0.0000010000)9:0.0000010000,CHILvali01:0.0000010000)77:0.0137541890,(CHILsylv01:0.0145169975,CHILtril01:0.…
(ARTHhunt01:0.0505083179,(((CALEmajo02:0.0444600455,(PARAmino03:0.0776479000,PARAnigr01:0.0136953337)53:0.0000010000)60:0.0136951903,PARAlyon02:0.0000010000)84:0.0627741922,((CHILajea01:0.0000010000,((((CHILajea02:0.0000010000,(CHILbifa01:0.0000010000,((CHILgram01:0.0000010000,CHILturf01:0.0000010000)8:0.0000010000,CHILplur01:0.0000010000)5:0.0000010000)6:0.0000010000)19:0.0000010000,CHILvali02:0…
(ARTHhunt01:0.0272569687,(CALEmajo01:0.0000010000,CALEmajo02:0.0000010000)79:0.0138658099,((((((((CHILajea02:0.0000010000,CHILturf01:0.0000010000)20:0.0000010000,(((CHILaval02:0.0000010000,CHILdiph01:0.0000010000)7:0.0000010000,CHILvali01:0.0000010000)6:0.0000010000,CHILsemi01:0.0000010000)19:0.0000010000)4:0.0000010000,CHILtric01:0.0000010000)7:0.0000010000,(CHILbifa01:0.0000010000,CHILplur01:0.…
(ARTHhunt01:0.0702359662,((((((((CALEmajo01:0.0285820336,PARAlyon02:0.0067770143)76:0.0077081553,SPICcili01:0.1008099669)41:0.0061488318,(PARAmino03:0.0923539639,PARAterm01:0.0000020354)69:0.0148037403)75:0.0363114845,((CHILform01:0.0000010000,CHILtrap02:0.0000010000)53:0.0000010000,(CHILsylv01:0.0068226704,CHILturf01:0.0000010000)40:0.0000023251)23:0.0000010000)28:0.0000010000,CHILtrap01:0.00000…
(ARTHhunt01:0.1460808608,(((CALEmajo01:0.0161807181,(PARAlyon02:0.0333147051,(PARAnigr01:0.0000010000,PARAterm01:0.0000010000)57:0.0000010000)85:0.0179575090)72:0.0164789429,(((((((CHILaval02:0.0069032237,CHILvali01:0.0139238849)39:0.0000010000,CHILbifa01:0.0000010000)67:0.0069866131,CHILaval03:0.0000010000)90:0.0218565254,CHILvali02:0.0000010000)58:0.0069607196,(CHILchlo01:0.0069607619,(((CHILfo…
(ARTHhunt01:0.3433048393,(CHILajea01:0.0000010000,CHILajea02:0.0000010000)88:0.0628653273,(((((CHILbifa01:0.0000010000,CHILgram01:0.0000010000)18:0.0000010000,(CHILform01:0.0000010000,(CHILtrap01:0.0000010000,CHILtrap02:0.0000010000)23:0.0000010000)22:0.0000010000)71:0.0000010000,((CHILform02:0.0000010000,(DRAKliv101:0.0223379616,DRAKthyn01:0.0205970653)90:0.0690639233)53:0.0135294335,CHILsemi01:…
(ARTHhunt01:0.0172825471,ARTHoreo01:0.0118132129,((((CALEmajo01:0.0181570795,(PARAlyon02:0.0106699817,PARAmino03:0.0143935590)76:0.0068351976)46:0.0029915798,(DRAKconc01:0.0000010000,(DRAKglyp02:0.0046273445,DRAKliv101:0.0000010000)75:0.0000021383)65:0.0093098230)73:0.0041764034,((((((CHILajea01:0.0000010000,(CHILchlo01:0.0000010000,CHILtric01:0.0000010000)19:0.0000010000)16:0.0000010000,((CHILpl…
(ARTHhunt01:0.0275084758,((((CALEmajo01:0.0000010000,CALEmajo02:0.0000010000)81:0.0135235601,(PARAlyon02:0.0000010000,PARAnigr01:0.0000010000)78:0.0000010000)85:0.0272359477,(CHILform02:0.0000010000,CHILtrap02:0.0000010000)61:0.0000010000)58:0.0000010000,(((((((CHILajea01:0.0000010000,(CHILbifa01:0.0000010000,CHILchlo01:0.0000010000)17:0.0000010000)14:0.0000010000,(CHILtric01:0.0000010000,CHILval…
(ARTHhunt01:0.2496551873,((CHILajea01:0.0069794218,((CHILaval02:0.0000010000,(CHILbifa01:0.0000010000,CHILplur02:0.0000010000)26:0.0000010000)22:0.0000010000,CHILplur01:0.0000010000)58:0.0000010000)56:0.0142402410,(((CHILajea02:0.0000010000,CHILgram01:0.0000010000)26:0.0000010000,CHILtric01:0.0000010000)62:0.0069351413,(((CHILaval03:0.0000010000,CHILturf01:0.0000010000)17:0.0000010000,CHILvali01:…
(ARTHhunt01:0.0366295641,((((((CHILajea01:0.0000010000,CHILajea02:0.0000010000)40:0.0000010000,CHILvali02:0.0000010000)88:0.0134878015,(((CHILdiph01:0.0000010000,CHILsylv01:0.0000010000)81:0.0134792182,((CHILform01:0.0000010000,(CHILtrap02:0.0000010000,CHILtril01:0.0000010000)33:0.0000010000)15:0.0000010000,CHILtrap01:0.0000010000)80:0.0134878022)11:0.0000010000,(CHILgram01:0.0000010000,CHILtric0…
(ARTHhunt01:0.0207262019,ARTHoreo01:0.0000026420,(((((CHILajea01:0.0067092118,(CHILajea02:0.0000010000,((((CHILchlo01:0.0000010000,CHILvali02:0.0000010000)42:0.0000010000,CHILplur02:0.0000010000)21:0.0000010000,CHILturf01:0.0000010000)23:0.0000010000,CHILgram01:0.0000010000)38:0.0000010000)66:0.0000010000)72:0.0067135798,((((CHILdiph01:0.0000010000,CHILtrap01:0.0000010000)34:0.0000010000,CHILtrap…
(ARTHhunt01:0.0276558370,ARTHoreo01:0.0137309783,(((((((CHILajea01:0.0000010000,CHILaval02:0.0000010000)19:0.0000010000,CHILajea02:0.0000010000)13:0.0000010000,((CHILbifa01:0.0000010000,(CHILturf01:0.0000010000,CHILvali02:0.0000010000)21:0.0000010000)14:0.0000010000,CHILvali01:0.0000010000)13:0.0000010000)69:0.0133697569,DRAKglyp02:0.0135211824)52:0.0000010000,((PARAlyon02:0.0134412092,PARAmino03…
(ARTHhunt01:0.0546710682,ARTHoreo01:0.0119394479,((((CALEmajo01:0.0000010000,PARAlyon02:0.0000010000)69:0.0000010000,(PARAmino03:0.0066948301,(PARAnigr01:0.0000010000,PARAterm01:0.0000010000)79:0.0067288641)45:0.0000010000)38:0.0000010000,CALEmajo02:0.0066948257)77:0.0134467561,(((((((((CHILajea01:0.0000010000,CHILaval02:0.0000010000)39:0.0000010000,CHILdiph01:0.0000010000)25:0.0000010000,CHILtra…
(ARTHhunt01:0.0431245624,ARTHoreo01:0.0568474259,((((CALEmajo01:0.1168443191,((CALEmajo02:0.0272365824,PARAmino03:0.0133773792)73:0.0138168740,((PARAlyon02:0.0000010000,PARAterm01:0.0000010000)33:0.0000010000,PARAnigr01:0.0000010000)59:0.0000010000)53:0.0000010000)83:0.0274968132,(((((((((CHILaval03:0.0000010000,CHILbifa01:0.0000010000)36:0.0000010000,CHILdiph01:0.0000010000)29:0.0000010000,CHILp…
(ARTHhunt01:0.0507814021,(ARTHoreo01:0.0294919443,((((CHILajea01:0.0000010000,CHILajea02:0.0000010000)27:0.0000010000,(CHILplur01:0.0000010000,(CHILplur02:0.0000010000,CHILtric01:0.0000010000)34:0.0000010000)43:0.0000010000)88:0.0137110873,(CHILaval02:0.0000010000,(((CHILaval03:0.0000010000,CHILturf01:0.0000010000)39:0.0000010000,CHILvali02:0.0000010000)40:0.0000010000,CHILvali01:0.0000010000)29:…
(ARTHhunt01:0.0600689405,ARTHoreo01:0.0357246533,((((CALEmajo01:0.0000010000,CALEmajo02:0.0000010000)87:0.0291229432,(PARAnigr01:0.0089384449,PARAterm01:0.0000024138)98:0.1182717131)50:0.0135344385,(((((((CHILajea01:0.0045677228,((CHILaval02:0.0000010000,(CHILgram01:0.0000010000,CHILvali01:0.0000010000)40:0.0000010000)15:0.0000010000,CHILaval03:0.0000010000)48:0.0000010000)80:0.0045595617,CHILfor…
(ARTHhunt01:0.0419370280,((((((((CHILajea01:0.0000010000,CHILgram01:0.0000010000)38:0.0000010000,((((CHILaval03:0.0000010000,CHILturf01:0.0000010000)38:0.0000010000,CHILvali02:0.0000010000)29:0.0000010000,(CHILplur01:0.0000010000,CHILtrap01:0.0000010000)36:0.0000010000)32:0.0000010000,CHILsylv01:0.0000010000)42:0.0000010000)13:0.0000010000,CHILvali01:0.0000010000)35:0.0000010000,((CHILplur02:0.00…
(ARTHhunt01:0.0494444935,((((((CHILajea01:0.0000010000,(CHILsemi01:0.0000010000,CHILturf01:0.0000010000)32:0.0000010000)27:0.0000010000,CHILdiph01:0.0000010000)27:0.0000010000,CHILbifa01:0.0000010000)23:0.0000010000,((CHILplur02:0.0000010000,CHILtril01:0.0000010000)34:0.0000010000,CHILvali01:0.0000010000)30:0.0000010000)44:0.0000010000,(CHILform01:0.0000010000,((DRAKconc01:0.0000010000,DRAKliv101…
(ARTHhunt01:0.1367132668,((ARTHoreo01:0.0975008633,(CALEmajo01:0.0069682910,(PARAnigr01:0.0000010188,PARAterm01:0.0000010188)60:0.0070358535)100:0.1245996659)52:0.0000021552,((DRAKconc01:0.0000010188,DRAKglyp02:0.0000010188)58:0.0000010188,DRAKliv101:0.0142135546)67:0.0132560246)93:0.0481728336,((((((CHILajea01:0.0000010188,CHILajea02:0.0000010188)6:0.0000010188,(((CHILform01:0.0000010188,CHILtur…
(ARTHhunt01:0.0315827237,ARTHoreo01:0.0272383006,((((CALEmajo01:0.0000010000,CALEmajo02:0.0000010000)99:0.0419014189,((PARAlyon02:0.0000010000,PARAterm01:0.0187185558)85:0.0113845803,PARAmino03:0.0193191829)57:0.0000021699)75:0.0108725334,(((DRAKglyp02:0.0108548784,DRAKliv101:0.0168871656)63:0.0000010000,DRAKthyn01:0.0054917725)96:0.0139894052,(SPICcili01:0.0204323568,SPICcili02:0.0145743427)98:0…
(ARTHhunt01:0.0584074879,ARTHoreo01:0.0184198076,((((CALEmajo01:0.0000010000,PARAterm01:0.0133479180)54:0.0000010000,PARAmino03:0.0268288567)68:0.0135200873,(((((CHILajea02:0.0000010000,((((CHILaval03:0.0000010000,CHILgram01:0.0000010000)21:0.0000010000,CHILplur01:0.0000010000)11:0.0000010000,CHILchlo01:0.0000010000)4:0.0000010000,CHILbifa01:0.0000010000)4:0.0000010000)3:0.0000010000,CHILvali02:0…
(ARTHhunt01:0.0355835059,ARTHoreo01:0.0990915508,(((CALEmajo02:0.0271524330,DRAKglyp02:0.0553247043)52:0.0000010000,((((((CHILaval02:0.0000010000,((CHILgram01:0.0000010000,CHILvali01:0.0000010000)25:0.0000010000,CHILvali02:0.0000010000)39:0.0000010000)36:0.0000010000,CHILturf01:0.0000010000)40:0.0000010000,(CHILplur02:0.0000010000,CHILtric01:0.0000010000)6:0.0000010000)42:0.0000010000,CHILplur01:…
(ARTHhunt01:0.0838914729,(((((ARTHoreo01:0.1073402845,(DRAKconc01:0.0000010000,(DRAKglyp02:0.0000010000,DRAKthyn01:0.0000010000)40:0.0000010000)83:0.0317885141)84:0.0438758879,((((CHILajea01:0.0000010000,(CHILform01:0.0000010000,CHILtril01:0.0000010000)21:0.0000010000)33:0.0000010000,CHILtrap02:0.0000010000)22:0.0000010000,CHILform02:0.0000010000)58:0.0000010000,((CHILajea02:0.0000010000,CHILvali…
(ARTHhunt01:0.0704404909,(ARTHoreo01:0.0549910732,((((((CHILaval02:0.0000010000,CHILplur01:0.0000010000)25:0.0000010000,CHILaval03:0.0000010000)21:0.0000010000,CHILplur02:0.0000010000)57:0.0000010000,CHILchlo01:0.0067192408)61:0.0000010000,(CHILbifa01:0.0066907395,CHILtrap01:0.0710428758)59:0.0000010000)85:0.0134303987,(CHILform01:0.0134873594,((CHILform02:0.0203919204,CHILsylv01:0.0134873525)38:…
(ARTHhunt01:0.0281715325,ARTHoreo01:0.0145543972,(((CALEmajo01:0.0000010000,CALEmajo02:0.0000010000)80:0.0140538070,((((((CHILajea01:0.0000010000,CHILturf01:0.0000010000)27:0.0000010000,CHILvali01:0.0000010000)28:0.0000010000,(CHILajea02:0.0000010000,CHILplur01:0.0000010000)35:0.0000010000)60:0.0000010000,(((CHILform01:0.0000010000,CHILtril01:0.0000010000)18:0.0000010000,(CHILform02:0.0000010000,…
(ARTHhunt01:0.0513505158,((((CHILajea02:0.0000010000,CHILtric01:0.0000010000)6:0.0000010000,(((CHILaval03:0.0000010000,(CHILplur02:0.0000010000,CHILturf01:0.0000010000)33:0.0000010000)4:0.0000010000,CHILform01:0.0000010000)3:0.0000010000,((CHILbifa01:0.0000010000,(CHILchlo01:0.0000010000,CHILgram01:0.0000010000)31:0.0000010000)41:0.0000010000,CHILvali01:0.0000010000)3:0.0000010000)7:0.0000010000)…
(ARTHhunt01:0.0501902925,ARTHoreo01:0.0000010000,((CALEmajo01:0.0000010000,CALEmajo02:0.0000010000)74:0.0130849939,(((CHILajea01:0.0000010000,CHILajea02:0.0000010000)70:0.0067188531,((((CHILaval03:0.0000010000,CHILtril01:0.0000010000)30:0.0000010000,((((CHILform02:0.0000010000,CHILgram01:0.0000010000)28:0.0000010000,CHILturf01:0.0000010000)21:0.0000010000,((CHILsemi01:0.0000010000,CHILtrap01:0.00…
(ARTHhunt01:0.0314397977,ARTHoreo01:0.0747958124,(((CALEmajo02:0.0000010000,PARAlyon02:0.0161485834)71:0.0067836057,PARAmino03:0.0283614920)70:0.0100531843,((((((((((CHILajea01:0.0000010000,CHILplur01:0.0000010000)28:0.0000010000,CHILvali01:0.0000010000)21:0.0000010000,(CHILbifa01:0.0000010000,(CHILturf01:0.0000010000,CHILvali02:0.0000010000)4:0.0000010000)5:0.0000010000)3:0.0000010000,CHILgram01…
(ARTHhunt01:0.0466639640,(((((CALEmajo01:0.0752052585,PARAlyon02:0.0209207066)45:0.0000010000,PARAterm01:0.0067370150)18:0.0000010000,PARAnigr01:0.0000010000)34:0.0000010000,PARAmino03:0.0136122100)91:0.0429623054,((DRAKconc01:0.0067377551,(DRAKliv101:0.0068308858,DRAKthyn01:0.0000010000)54:0.0000010000)95:0.0505780444,(SPICcili01:0.0000010000,SPICcili02:0.0000010000)100:0.0958051447)53:0.0015763…
(ARTHhunt01:0.0845086040,(ARTHoreo01:0.0451903150,CHILtril01:0.0000010000)43:0.0000026621,((((CALEmajo01:0.0000010000,CALEmajo02:0.0000010000)82:0.0134860231,(PARAlyon02:0.0137164086,PARAmino03:0.0000010000)59:0.0000010000)85:0.0417475437,((DRAKconc01:0.0000010000,DRAKthyn01:0.0000010000)75:0.0134006146,DRAKglyp02:0.0000010000)96:0.1050753715)46:0.0193195328,(((((CHILajea01:0.0000010000,CHILaval0…
(ARTHhunt01:0.1862285815,((((CALEmajo01:0.0049377393,CALEmajo02:0.0000010000)59:0.0000025471,(DRAKliv101:0.1873527756,(SPICcili01:0.0000010000,SPICcili02:0.0000010000)100:0.2308929665)32:0.0276437129)38:0.0331541598,(PARAmino03:0.0444004376,(PARAnigr01:0.0000010000,PARAterm01:0.0102379326)96:0.0348623578)62:0.0172537122)80:0.0602135518,(DRAKconc01:0.0000010000,DRAKthyn01:0.0058969709)98:0.0538602…
(ARTHhunt01:0.0273278078,ARTHoreo01:0.0000010000,(((CALEmajo01:0.0000010000,(PARAnigr01:0.0000010000,PARAterm01:0.0000010000)12:0.0000010000)54:0.0000010000,(((((((CHILajea01:0.0000010000,(CHILajea02:0.0000010000,CHILplur02:0.0000010000)14:0.0000010000)9:0.0000010000,(CHILchlo01:0.0000010000,CHILgram01:0.0000010000)3:0.0000010000)20:0.0000010000,(CHILplur01:0.0000010000,CHILvali01:0.0000010000)16…
(ARTHhunt01:0.0553586383,((((((CHILajea01:0.0000010000,((CHILaval03:0.0000010000,CHILchlo01:0.0000010000)9:0.0000010000,CHILgram01:0.0000010000)5:0.0000010000)5:0.0000010000,CHILplur01:0.0000010000)11:0.0000010000,CHILaval02:0.0000010000)5:0.0000010000,CHILajea02:0.0000010000)10:0.0000010000,CHILturf01:0.0000010000)89:0.0134317550,(((((CHILdiph01:0.0000010000,CHILsemi01:0.0000010000)61:0.00000100…
(ARTHhunt01:0.1668721817,ARTHoreo01:0.1266654959,(((CHILajea01:0.0000010000,((CHILbifa01:0.0000010000,((CHILplur01:0.0000010000,CHILvali01:0.0000010000)17:0.0000010000,CHILplur02:0.0000010000)7:0.0000010000)3:0.0000010000,CHILturf01:0.0000010000)25:0.0000010000)61:0.0000010000,(CHILajea02:0.0135230280,CHILaval03:0.0272585390)62:0.0000010000)67:0.0135869909,(((CHILaval02:0.0000010000,CHILvali02:0.…
(ARTHhunt01:0.0456756994,ARTHoreo01:0.0297253996,(((((CALEmajo02:0.0000027725,((CHILplur01:0.0000023177,(((CHILplur02:0.0000010000,CHILtric01:0.0000010000)37:0.0000010000,CHILvali02:0.0000010000)64:0.0000026691,(DRAKglyp02:0.0540335822,DRAKliv101:0.0000010000)97:0.1836796414)71:0.0320235162)99:0.2792160508,PARAmino03:0.0000010000)88:0.0143676370)100:0.3462881574,PARAnigr01:0.0000023013)58:0.03697…
(ARTHhunt01:0.0276377113,ARTHoreo01:0.0276385057,((((CALEmajo02:0.0000010000,((DRAKconc01:0.0000010000,DRAKglyp02:0.0000010000)62:0.0000010000,DRAKliv101:0.0000010000)66:0.0000010000)86:0.0536971629,((((CHILajea01:0.0000010000,(((CHILajea02:0.0000010000,(CHILturf01:0.0000010000,CHILvali01:0.0000010000)15:0.0000010000)13:0.0000010000,CHILvali02:0.0000010000)28:0.0000010000,CHILtric01:0.0000010000)…
(ARTHhunt01:0.0000010000,(((((CHILbifa01:0.0000010000,CHILvali02:0.0000010000)18:0.0000010000,(CHILchlo01:0.0000010000,(CHILtric01:0.0000010000,CHILturf01:0.0000010000)36:0.0000010000)20:0.0000010000)28:0.0000010000,CHILgram01:0.0000010000)56:0.0000010000,((((CHILform02:0.0000010000,(CHILsylv01:0.0000010000,CHILtrap02:0.0000010000)55:0.0000010000)12:0.0000010000,(CHILsemi01:0.0000010000,CHILtrap0…
(ARTHhunt01:0.0273888009,(((((CALEmajo02:0.0000010000,PARAterm01:0.0000010000)30:0.0000010000,PARAlyon02:0.0000010000)62:0.0000010000,PARAmino03:0.0134442019)63:0.0000010000,(SPICcili01:0.0000010000,SPICcili02:0.0000010000)94:0.0414367963)59:0.0135827747,((DRAKconc01:0.0000010000,DRAKglyp02:0.0000010000)64:0.0000010000,DRAKthyn01:0.0273888163)58:0.0135827006)68:0.0135826328,((CHILajea01:0.0000010…
(ARTHhunt01:0.0128980997,((ARTHoreo01:0.0081313659,((DRAKglyp02:0.0000021802,DRAKliv101:0.0725220336)91:0.1494441801,DRAKthyn01:0.2049371615)61:0.2369101838)46:0.1503492663,SPICcili01:0.2407682527)44:0.0957898590,(((CALEmajo02:0.0570546970,PARAnigr01:0.2780305961)26:0.0000021209,PARAlyon02:0.0000021696)43:0.0153083248,(((((((((((CHILajea01:0.0000010000,CHILaval03:0.0000010000)9:0.0000010000,CHILv…
(ARTHhunt01:0.0432674878,(ARTHoreo01:0.1707280206,(DRAKconc01:0.0000010000,(DRAKglyp02:0.0000010000,DRAKthyn01:0.0000010000)26:0.0000010000)62:0.0000010000)86:0.0284980841,((CALEmajo02:0.0000010000,(PARAnigr01:0.0000010000,PARAterm01:0.0000010000)82:0.0134564942)87:0.0282330068,((((((CHILajea02:0.0000010000,CHILvali02:0.0000010000)13:0.0000010000,CHILturf01:0.0000010000)16:0.0000010000,(CHILaval0…
(ARTHhunt01:0.0000010000,((CALEmajo02:0.0271522835,PARAterm01:0.0134532754)46:0.0000010000,(((((CHILajea01:0.0000010000,CHILajea02:0.0000010000)70:0.0134532754,((CHILform01:0.0000010000,(CHILform02:0.0000010000,(CHILgram01:0.0000010000,(CHILplur02:0.0000010000,CHILsemi01:0.0000010000)13:0.0000010000)2:0.0000010000)4:0.0000010000)5:0.0000010000,CHILplur01:0.0000010000)53:0.0000010000)32:0.00000100…
(ARTHhunt01:0.0271522833,(((((((((ARTHoreo01:0.0000010000,PARAlyon02:0.0000010000)17:0.0000010000,PARAnigr01:0.0000010000)20:0.0000010000,DRAKconc01:0.0000010000)17:0.0000010000,(CHILdiph01:0.0000010000,CHILsylv01:0.0000010000)23:0.0000010000)6:0.0000010000,PARAterm01:0.0000010000)16:0.0000010000,DRAKglyp02:0.0000010000)5:0.0000010000,CHILtrap02:0.0000010000)24:0.0000010000,DRAKliv101:0.000001000…
(ARTHhunt01:0.0331716298,ARTHoreo01:0.0633095458,((((CALEmajo02:0.0093459155,PARAlyon02:0.0219661350)87:0.0102801772,PARAterm01:0.0103405437)85:0.0096588594,SPICcili01:0.0834000032)45:0.0053282564,((((CHILajea02:0.0033053877,((((CHILaval02:0.0000010000,(CHILgram01:0.0000010000,CHILvali01:0.0000010000)20:0.0000010000)23:0.0000010000,(CHILbifa01:0.0000010000,(CHILturf01:0.0000010000,CHILvali02:0.00…
(ARTHhunt01:0.0647256415,(((CALEmajo01:0.0000010000,CALEmajo02:0.0000010000)100:0.0274888461,((PARAlyon02:0.0103166023,PARAmino03:0.0034135989)73:0.0000010000,PARAnigr01:0.0172487291)56:0.0041493751)81:0.0174647500,(DRAKconc01:0.0746560078,DRAKthyn01:0.0000010000)96:0.0148451095)60:0.0069789119,(((((((CHILajea02:0.0000010000,CHILgram01:0.0000010000)19:0.0000010000,CHILplur02:0.0000010000)23:0.000…
(ARTHhunt01:0.0527329038,ARTHoreo01:0.0419706859,((((CALEmajo01:0.0000010000,CALEmajo02:0.0000010000)86:0.0288237585,(PARAlyon02:0.0235839474,PARAmino03:0.0192539205)68:0.0100419915)70:0.0387291873,PARAterm01:0.0696706890)93:0.0983716688,((((((((CHILajea02:0.0045450344,(CHILbifa01:0.0045349071,CHILvali01:0.0081951027)30:0.0000010000)45:0.0000010000,CHILaval02:0.0000010000)22:0.0000010000,CHILaval…
(ARTHhunt01:0.0294939575,ARTHoreo01:0.0000010086,((((((CALEmajo01:0.0000010086,CALEmajo02:0.0000010086)36:0.0000010086,PARAnigr01:0.0000010086)74:0.0136744742,PARAmino03:0.0000020708)63:0.0295363807,SPICcili01:0.0487595902)75:0.0131349528,((DRAKconc01:0.0000010086,DRAKthyn01:0.0285849895)83:0.0070076830,DRAKliv101:0.0068542491)98:0.0601575177)40:0.0000010086,((((((CHILajea02:0.0000010086,CHILsemi…
(ARTHhunt01:0.0291519062,ARTHoreo01:0.0715956709,((CALEmajo01:0.0000010000,CALEmajo02:0.0000010000)86:0.0281745357,(((((((CHILajea01:0.0000010000,CHILaval03:0.0000010000)31:0.0000010000,CHILturf01:0.0000010000)19:0.0000010000,CHILtric01:0.0000010000)4:0.0000010000,(CHILbifa01:0.0000010000,(CHILplur01:0.0000010000,CHILtril01:0.0000010000)30:0.0000010000)4:0.0000010000)7:0.0000010000,(CHILajea02:0.…
(ARTHhunt01:0.0408464971,(((CALEmajo01:0.0000010000,CALEmajo02:0.0000010000)95:0.0414906445,(((((((((CHILajea01:0.0000010000,CHILbifa01:0.0000010000)14:0.0000010000,CHILaval03:0.0000010000)13:0.0000010000,(CHILtric01:0.0000010000,CHILvali01:0.0000010000)13:0.0000010000)18:0.0000010000,(CHILsylv01:0.0000010000,CHILtril01:0.0000010000)13:0.0000010000)11:0.0000010000,CHILvali02:0.0000010000)11:0.000…
(ARTHhunt01:0.0147478780,ARTHoreo01:0.0449915687,(((((((CALEmajo02:0.0000010000,PARAmino03:0.0000010000)55:0.0000010000,PARAterm01:0.0298518830)76:0.0282745882,((((((CHILajea01:0.0000010000,CHILtrap01:0.0000010000)26:0.0000010000,(CHILdiph01:0.0000010000,CHILtril01:0.0000010000)19:0.0000010000)19:0.0000010000,CHILform01:0.0000010000)34:0.0000010000,CHILvali02:0.0000010000)26:0.0000010000,CHILsylv…
(ARTHhunt01:0.0567545099,((ARTHoreo01:0.0557622594,(((((((((((CHILajea01:0.0000010000,CHILchlo01:0.0000010000)18:0.0000010000,CHILturf01:0.0000010000)21:0.0000010000,((CHILform02:0.0000010000,CHILsylv01:0.0000010000)19:0.0000010000,CHILtril01:0.0000010000)11:0.0000010000)7:0.0000010000,CHILtric01:0.0000010000)16:0.0000010000,CHILajea02:0.0000010000)11:0.0000010000,CHILtrap01:0.0000010000)9:0.0000…
(ARTHhunt01:0.0560735252,(CALEmajo01:0.0000010000,CALEmajo02:0.0000010000)80:0.0132216033,(((((((CHILajea02:0.0000010000,CHILtric01:0.0000010000)21:0.0000010000,CHILvali01:0.0000010000)3:0.0000010000,(((CHILaval03:0.0000010000,CHILbifa01:0.0000010000)20:0.0000010000,(CHILform02:0.0000010000,PARAmino03:0.0000010000)11:0.0000010000)4:0.0000010000,((CHILdiph01:0.0000010000,(CHILsemi01:0.0000010000,C…
(ARTHhunt01:0.0310711374,ARTHoreo01:0.0448883874,(((((CALEmajo01:0.0000010000,CALEmajo02:0.0000010000)90:0.0136033465,((PARAlyon02:0.0000010000,PARAnigr01:0.0134368236)75:0.0053866688,PARAmino03:0.0135451491)71:0.0053356996)82:0.0087658581,(SPICcili01:0.0000010000,SPICcili02:0.0000010000)100:0.0856746230)73:0.0076986045,((DRAKconc01:0.0000010000,(DRAKglyp02:0.0000010000,DRAKliv101:0.0000010000)57…
(ARTHhunt01:0.0244127028,(((((CHILaval03:0.0000010000,(CHILturf01:0.0000010000,CHILvali01:0.0000010000)47:0.0000010000)75:0.0067049050,((CHILbifa01:0.0000010000,CHILtric01:0.0000010000)77:0.0067007160,CHILgram01:0.0000010000)56:0.0067006723)65:0.0000010000,(CHILsemi01:0.0000010000,CHILtril01:0.0000010000)43:0.0000010000)74:0.0036219935,(CHILsylv01:0.0000010000,CHILtrap02:0.0000010000)74:0.0036241…
(ARTHhunt01:0.0153982183,(((((((CHILajea02:0.0000010000,CHILvali02:0.0000010000)12:0.0000010000,((CHILaval03:0.0000010000,(((CHILbifa01:0.0000010000,CHILtrap01:0.0000010000)37:0.0000010000,CHILgram01:0.0000010000)34:0.0000010000,CHILtrap02:0.0000010000)16:0.0000010000)11:0.0000010000,(CHILform01:0.0000010000,CHILsylv01:0.0000010000)30:0.0000010000)20:0.0000010000)15:0.0000010000,(CHILplur01:0.000…
(ARTHhunt01:0.0784114899,((CALEmajo01:0.0000010000,(PARAmino03:0.0137582538,PARAterm01:0.0137582002)85:0.0282673548)56:0.0149887703,DRAKconc01:0.0277714022)51:0.0143328845,((((((((CHILajea01:0.0000010000,(CHILaval02:0.0000010000,CHILchlo01:0.0000010000)15:0.0000010000)10:0.0000010000,CHILaval03:0.0000010000)3:0.0000010000,CHILvali02:0.0000010000)7:0.0000010000,CHILdiph01:0.0000010000)12:0.0000010…
(ARTHhunt01:0.1391882679,ARTHoreo01:0.0351620718,((((((CALEmajo02:0.0558803736,(PARAlyon02:0.0337733325,PARAmino03:0.0000010000)80:0.0615784122)67:0.0078390239,PARAnigr01:0.0213190256)91:0.0559318264,(((CHILajea01:0.0000010000,CHILgram01:0.0000010000)14:0.0000010000,CHILbifa01:0.0000010000)13:0.0000010000,((CHILaval02:0.0000010000,((CHILchlo01:0.0000010000,CHILplur01:0.0000010000)88:0.0045716263,…
(ARTHhunt01:0.0561890986,((ARTHoreo01:0.0000010000,(SPICcili01:0.0000010000,SPICcili02:0.0000010000)100:0.0552871070)71:0.0134266932,(((CALEmajo02:0.0000010000,PARAmino03:0.0000010000)79:0.0135294748,PARAnigr01:0.0000010000)62:0.0134259718,((((CHILaval02:0.0000010000,(CHILchlo01:0.0000010000,CHILgram01:0.0000010000)24:0.0000010000)19:0.0000010000,CHILtrap02:0.0000010000)28:0.0000010000,CHILtrap01…
(ARTHhunt01:0.0918126436,((((CHILaval02:0.0067061783,CHILchlo01:0.0134576729)55:0.0000010000,(CHILaval03:0.0000010000,((((CHILbifa01:0.0000010000,((CHILgram01:0.0000010000,CHILturf01:0.0000010000)7:0.0000010000,CHILtric01:0.0000010000)3:0.0000010000)11:0.0000010000,CHILplur02:0.0000010000)35:0.0000010000,CHILvali01:0.0000010000)4:0.0000010000,CHILvali02:0.0000010000)4:0.0000010000)67:0.0000010000…
(ARTHhunt01:0.0736774972,(ARTHoreo01:0.0600542106,(((CHILaval02:0.0000010000,CHILbifa01:0.0000010000)87:0.0135275942,((((CHILaval03:0.0000010000,(CHILchlo01:0.0000010000,CHILplur01:0.0000010000)41:0.0000010000)11:0.0000010000,CHILvali02:0.0000010000)4:0.0000010000,(CHILgram01:0.0000010000,(CHILplur02:0.0000010000,CHILvali01:0.0000010000)16:0.0000010000)4:0.0000010000)43:0.0000010000,(CHILdiph01:0…
(ARTHhunt01:0.0458902323,((((((((((((ARTHoreo01:0.0000021852,(CALEmajo02:0.0134567614,DRAKthyn01:0.0274018850)85:0.0152063946)97:0.0579472556,DRAKglyp02:0.0364006897)80:0.0119897675,DRAKliv101:0.0000010000)61:0.0130225216,DRAKconc01:0.0287862517)65:0.0162089728,CALEmajo01:0.0257859903)21:0.0004774668,(((CHILchlo01:0.0067103093,(CHILplur02:0.0000010000,CHILtric01:0.0000010000)96:0.0063394114)88:0.…
(ARTHhunt01:0.0933572240,((((CALEmajo01:0.0000010000,CALEmajo02:0.0000010000)79:0.0194557782,(PARAlyon02:0.0810623072,(PARAnigr01:0.0000010000,PARAterm01:0.0289019038)99:0.1627803948)95:0.1113560301)73:0.0324851254,((((CHILajea01:0.0000010000,CHILajea02:0.0000010000)44:0.0000010000,CHILaval03:0.0000010000)85:0.0067690467,((CHILbifa01:0.0000010000,CHILturf01:0.0000010000)27:0.0000010000,(CHILsemi0…
(ARTHhunt01:0.0414977072,ARTHoreo01:0.0118880222,(CALEmajo01:0.0137428947,((((((CHILajea02:0.0000010000,CHILplur01:0.0000010000)71:0.0069092321,((((CHILaval02:0.0000010000,CHILplur02:0.0000010000)13:0.0000010000,CHILaval03:0.0000010000)11:0.0000010000,CHILchlo01:0.0000010000)10:0.0000010000,CHILgram01:0.0000010000)60:0.0000010000)62:0.0069193737,CHILtril01:0.0139765605)32:0.0000010000,CHILsylv01:…
(ARTHhunt01:0.0510475541,(((CALEmajo01:0.0146012765,(PARAlyon02:0.0146143174,PARAnigr01:0.0182409896)63:0.0014238803)87:0.0296997308,SPICcili01:0.0580636926)61:0.0074686542,(DRAKconc01:0.0000020482,((DRAKglyp02:0.0000010000,DRAKliv101:0.0063859427)46:0.0000010000,DRAKthyn01:0.0127882520)67:0.0092310559)99:0.0406745510)61:0.0069141256,(((((CHILaval02:0.0000010000,CHILaval03:0.0000010000)43:0.00000…
(ARTHhunt01:0.0273123758,ARTHoreo01:0.0135482560,((((CALEmajo01:0.0134530636,CALEmajo02:0.0000010000)84:0.0134668144,PARAnigr01:0.0344096879)90:0.0204501484,((((CHILajea02:0.0000010000,(CHILtric01:0.0000010000,CHILturf01:0.0000010000)23:0.0000010000)16:0.0000010000,((CHILgram01:0.0000010000,CHILvali01:0.0000010000)47:0.0000010000,CHILvali02:0.0000010000)15:0.0000010000)55:0.0000010000,CHILsylv01:…
(ARTHhunt01:0.0438259818,((CALEmajo02:0.0000010000,(PARAmino03:0.0604301652,(PARAnigr01:0.0136021061,PARAterm01:0.0000010000)77:0.0069096694)47:0.0069222456)33:0.0000022469,(DRAKconc01:0.0000024789,DRAKliv101:0.0283894191)94:0.0445509597)61:0.0131797985,(((CHILajea01:0.0000010000,((CHILaval02:0.0000010000,(CHILtrap01:0.0000010000,CHILvali02:0.0000010000)14:0.0000010000)12:0.0000010000,((CHILplur0…
(ARTHhunt01:0.0671760234,(((CALEmajo01:0.0341896812,CALEmajo02:0.0000010000)75:0.0000026422,SPICcili01:0.4779179775)69:0.1247641271,((PARAlyon02:0.0195897878,PARAmino03:0.0508192144)41:0.0000021760,(PARAnigr01:0.0142559928,PARAterm01:0.0000010000)95:0.0234420656)50:0.0037044422)32:0.0185269688,(((((CHILajea01:0.0000010000,CHILturf01:0.0000010000)35:0.0000010000,CHILbifa01:0.0000010000)93:0.009156…
(ARTHhunt01:0.0500962899,((((CALEmajo01:0.0000010000,CALEmajo02:0.0000010000)38:0.0000010000,PARAmino03:0.0000010000)59:0.0000010000,((((((CHILajea01:0.0000010000,CHILaval03:0.0000010000)13:0.0000010000,CHILajea02:0.0000010000)13:0.0000010000,CHILchlo01:0.0000010000)12:0.0000010000,(((CHILaval02:0.0000010000,(CHILtric01:0.0000010000,CHILvali02:0.0000010000)14:0.0000010000)8:0.0000010000,CHILvali0…
(ARTHhunt01:0.0135683174,ARTHoreo01:0.0138514653,(((CALEmajo01:0.0000010000,CALEmajo02:0.0000010000)61:0.0000010000,(PARAmino03:0.0138517149,PARAterm01:0.0135685644)35:0.0000010000)24:0.0000010000,((((((((CHILajea01:0.0000010000,CHILgram01:0.0000010000)4:0.0000010000,CHILaval02:0.0000010000)2:0.0000010000,(((CHILaval03:0.0000010000,(CHILbifa01:0.0000010000,CHILtric01:0.0000010000)9:0.0000010000)1…
(ARTHhunt01:0.1339262616,ARTHoreo01:0.0378345067,((CALEmajo02:0.0105641412,(PARAmino03:0.0044734335,PARAnigr01:0.0186782836)85:0.0127391181)79:0.0239624220,((((((CHILajea01:0.0000010000,CHILform01:0.0000010000)24:0.0000010000,((CHILbifa01:0.0000010000,CHILplur02:0.0044447758)84:0.0044554945,(CHILtrap01:0.0000010000,CHILtrap02:0.0000010000)86:0.0044537749)39:0.0000010000)5:0.0000010000,(CHILaval02…
(ARTHhunt01:0.0319417098,ARTHoreo01:0.0167663302,((((CALEmajo01:0.0033561759,CALEmajo02:0.0000010000)100:0.0217275914,(PARAlyon02:0.0133401022,(PARAmino03:0.0127694262,PARAterm01:0.0124985040)51:0.0025995410)78:0.0032589378)94:0.0169801130,(((((((CHILajea01:0.0000010000,CHILplur01:0.0000010000)23:0.0000010000,CHILvali01:0.0000010000)21:0.0000010000,CHILplur02:0.0000010000)45:0.0000010000,(CHILaje…
(ARTHhunt01:0.0343414774,((((ARTHoreo01:0.0361086222,DRAKglyp02:0.0493155996)57:0.0081064045,(CHILajea01:0.0000026490,(CHILajea02:0.0000010000,(((CHILchlo01:0.0000010000,CHILturf01:0.0000010000)29:0.0000010000,CHILvali02:0.0000010000)8:0.0000010000,(CHILgram01:0.0000010000,CHILplur02:0.0000010000)19:0.0000010000)56:0.0067551549)55:0.0067550162)59:0.0067618194)23:0.0000010000,(((CHILdiph01:0.00000…
(ARTHhunt01:0.0374327003,ARTHoreo01:0.0423695115,(((((CALEmajo01:0.0000010000,CALEmajo02:0.0000010000)80:0.0000010000,PARAterm01:0.0280484492)58:0.0091620632,(PARAlyon02:0.0183203445,PARAmino03:0.0138372695)63:0.0044233162)53:0.0049321755,(((CHILajea02:0.0000010000,(CHILaval02:0.0000010000,CHILaval03:0.0000010000)38:0.0000010000)64:0.0000010000,(CHILbifa01:0.0000010000,(CHILgram01:0.0000010000,((…
(ARTHhunt01:0.0252423200,ARTHoreo01:0.0360642859,(((((CALEmajo01:0.0000010000,CALEmajo02:0.0000010000)75:0.0000020965,(SPICcili01:0.0000010000,SPICcili02:0.0000010000)100:0.0789846442)69:0.0096264334,(PARAlyon02:0.1203316855,(PARAmino03:0.0037186564,PARAterm01:0.0185273216)57:0.0044499293)37:0.0058905159)44:0.0067148449,(((DRAKconc01:0.0000010000,DRAKglyp02:0.0000010000)73:0.0000010000,DRAKliv101…
(ARTHhunt01:0.0473409324,((((((CALEmajo01:0.0000010000,CALEmajo02:0.0000010000)99:0.0178212361,PARAmino03:0.0138769286)67:0.0032959712,PARAlyon02:0.0366753377)68:0.0048780406,(PARAnigr01:0.0027057865,PARAterm01:0.0000010000)98:0.0136425428)99:0.0336433033,((((((CHILajea02:0.0000010000,(((CHILaval02:0.0027042628,(((CHILaval03:0.0000010000,CHILplur02:0.0000010000)42:0.0000010000,((CHILbifa01:0.0000…
(ARTHhunt01:0.1223273300,((((((CHILajea01:0.0000010000,CHILvali02:0.0000010000)17:0.0000010000,CHILvali01:0.0000010000)18:0.0000010000,CHILgram01:0.0000010000)78:0.0138003702,CHILtril01:0.0000010000)57:0.0000021425,((DRAKglyp02:0.0000010000,DRAKthyn01:0.0000010000)87:0.0790070226,PARAnigr01:0.0000010000)51:0.0605106741)26:0.0278573842,CHILchlo01:0.1235281507)50:0.0141260618,(((((((CHILbifa01:0.00…
(ARTHhunt01:0.0572223801,ARTHoreo01:0.0659779445,(((((CALEmajo01:0.3200269329,CALEmajo02:0.0000021795)34:0.0071688339,(DRAKglyp02:0.0000010000,DRAKthyn01:0.0000010000)75:0.0682208858)34:0.0050263246,PARAmino03:0.0284245356)51:0.0377464155,(PARAlyon02:0.0000024276,(PARAnigr01:0.0103153838,PARAterm01:0.0000020683)72:0.0250519789)44:0.0109651149)96:0.1382564140,(((((CHILajea01:0.0000010000,CHILajea0…
(ARTHhunt01:0.0434285680,(((ARTHoreo01:0.0275898030,(((((((CHILajea02:0.0000010000,CHILtric01:0.0000010000)25:0.0000010000,CHILform01:0.0000010000)39:0.0000010000,CHILsemi01:0.0000010000)6:0.0000010000,(CHILgram01:0.0000010000,CHILvali02:0.0000010000)28:0.0000010000)0:0.0000010000,(CHILaval03:0.0000010000,(CHILbifa01:0.0000010000,(CHILdiph01:0.0000010000,CHILform02:0.0000010000)13:0.0000010000)31…
(ARTHhunt01:0.0288016248,((((ARTHoreo01:0.0885076174,((((CHILform02:0.0000009978,CHILtrap01:0.0000009978)35:0.0000009978,CHILtrap02:0.0000009978)70:0.0244041279,CHILsylv01:0.0229423349)76:0.0470763415,((CHILgram01:0.0000009978,CHILtric01:0.0000009978)84:0.0138956568,(CHILplur02:0.0000009978,CHILvali02:0.0000009978)56:0.0000009978)76:0.0278253606)42:0.0000022747)100:0.2618637211,((CHILajea02:0.000…
(ARTHhunt01:0.0167261724,(ARTHoreo01:0.0412625243,((((((((CALEmajo01:0.0000010000,CALEmajo02:0.0000010000)84:0.0074727889,PARAterm01:0.0157299780)81:0.0074723470,CHILsylv01:0.0000010000)78:0.0045348644,CHILajea02:0.0044902952)42:0.0000010000,(((CHILaval02:0.0000010000,((CHILplur02:0.0000010000,CHILvali01:0.0000010000)13:0.0000010000,(CHILturf01:0.0000010000,CHILvali02:0.0000010000)12:0.0000010000…
(ARTHhunt01:0.0873651186,(CALEmajo01:0.0232549703,(PARAmino03:0.0134158137,PARAnigr01:0.0282862196)95:0.0259617523)72:0.0122464040,((((((CHILajea01:0.0000009988,CHILaval03:0.0000009988)44:0.0000009988,CHILbifa01:0.0000009988)50:0.0000020916,(CHILplur01:0.0000029339,(CHILturf01:0.0030112408,CHILvali01:0.0000020217)56:0.0022264034)44:0.0022165374)63:0.0022223781,CHILaval02:0.0000009988)28:0.0000020…
(ARTHhunt01:0.0529449318,ARTHoreo01:0.0627745387,(((((CALEmajo01:0.0000010000,((CALEmajo02:0.0154085358,((((((((((CHILajea02:0.0000010000,CHILtric01:0.0000010000)38:0.0000010000,CHILchlo01:0.0000010000)34:0.0000010000,CHILaval03:0.0000010000)20:0.0000010000,CHILaval02:0.0000010000)49:0.0000010000,CHILplur02:0.0000010000)43:0.0000010000,CHILbifa01:0.0000010000)64:0.0139260986,(((((CHILdiph01:0.000…
(ARTHhunt01:0.0589375701,((ARTHoreo01:0.0292970686,DRAKconc01:0.0947479261)45:0.0289855923,((CALEmajo01:0.2818819833,PARAlyon02:0.0281867057)88:0.1230508865,(CALEmajo02:0.0000010000,PARAnigr01:0.0729675536)69:0.0264469396)62:0.0454827926)51:0.0000010000,((((((((CHILajea01:0.0000010000,CHILaval02:0.0000010000)14:0.0000010000,CHILturf01:0.0000010000)19:0.0000010000,CHILchlo01:0.0000010000)0:0.00000…
(ARTHhunt01:0.0799021451,((((CALEmajo01:0.0000010000,PARAnigr01:0.0000020841)70:0.0078202742,PARAterm01:0.0024570055)87:0.0091029879,(PARAlyon02:0.0092840881,PARAmino03:0.0225372401)75:0.0034368920)99:0.0416680214,((((((CHILajea01:0.0000010000,CHILturf01:0.0000010000)37:0.0000010000,CHILplur02:0.0000010000)55:0.0000028736,(CHILajea02:0.0000010000,CHILchlo01:0.0000010000)93:0.0019590227)82:0.00194…
(ARTHhunt01:0.0984846339,(((((ARTHoreo01:0.0454482513,(((CALEmajo01:0.0000010000,CALEmajo02:0.0000010000)91:0.0144672710,((PARAlyon02:0.0069001701,PARAmino03:0.0141374125)83:0.0069004712,(PARAnigr01:0.0068568306,PARAterm01:0.0000010000)56:0.0000010000)91:0.0214003279)78:0.0145491858,((DRAKglyp02:0.0000010000,DRAKliv101:0.0000010000)46:0.0000010000,DRAKthyn01:0.0000010000)79:0.0071319740)83:0.0152…
(ARTHhunt01:0.0806521788,ARTHoreo01:0.0000010000,((((((CALEmajo01:0.0000010000,CALEmajo02:0.0000010000)97:0.0443137390,PARAlyon02:0.0000010000)45:0.0000010000,PARAterm01:0.0136460332)94:0.0505733294,(DRAKglyp02:0.0000010000,(DRAKliv101:0.0000010000,DRAKthyn01:0.0000010000)95:0.0429860571)68:0.0137562961)49:0.0125736042,(SPICcili01:0.0000010000,SPICcili02:0.0279557645)95:0.0657438143)57:0.01630369…
(ARTHhunt01:0.0415224902,((ARTHoreo01:0.0413885038,((DRAKconc01:0.0134532548,(DRAKglyp02:0.0000010000,DRAKliv101:0.0000010000)75:0.0000010000)99:0.0707498216,PARAlyon02:0.0276332523)62:0.0133771787)52:0.0135834732,SPICcili02:0.0558741210)54:0.0134582218,((((((((CHILajea01:0.0000010000,CHILajea02:0.0000010000)15:0.0000010000,CHILbifa01:0.0000010000)15:0.0000010000,CHILvali02:0.0000010000)4:0.00000…
(ARTHhunt01:0.2466756956,(((ARTHoreo01:0.0000010000,(CHILsemi01:0.0000021961,CHILtril01:0.0066812884)25:0.0000020708)30:0.0067269060,((((((((CHILajea01:0.0000010000,CHILaval02:0.0000010000)49:0.0000020560,(CHILbifa01:0.0000010000,(CHILsylv01:0.0000010000,CHILturf01:0.0914513039)36:0.0000024525)29:0.0066191380)45:0.0067408412,CHILaval03:0.0000010000)12:0.0000013982,CHILajea02:0.0000010000)9:0.0000…
(ARTHhunt01:0.0485782790,ARTHoreo01:0.0180290509,((((CALEmajo01:0.0000010000,CALEmajo02:0.0000010000)96:0.0170423396,PARAterm01:0.0111224646)70:0.0000010000,PARAmino03:0.0140781544)97:0.0552913336,((((((CHILajea01:0.0000010000,((((CHILaval02:0.0000010000,CHILplur02:0.0000010000)66:0.0000010000,CHILvali01:0.0000010000)83:0.0000024133,CHILturf01:0.0000010000)32:0.0000028713,CHILplur01:0.0000010000)…
(ARTHhunt01:0.0193640592,((((CALEmajo01:0.0134309224,PARAnigr01:0.0275307873)67:0.0000010000,PARAlyon02:0.0000010000)49:0.0000010000,(((DRAKconc01:0.0000010000,DRAKglyp02:0.0000010000)20:0.0000010000,(DRAKliv101:0.0000010000,DRAKthyn01:0.0000010000)25:0.0000010000)99:0.0554145133,PARAmino03:0.0000010000)68:0.0134308910)45:0.0000010000,(((((CHILajea02:0.0000010000,(CHILchlo01:0.0000010000,CHILgram…
(ARTHhunt01:0.1911754469,((((((CALEmajo01:0.0275579042,((PARAlyon02:0.0000021966,PARAmino03:0.0990140643)72:0.0071330988,PARAnigr01:0.1362489872)77:0.0099079395)93:0.0565776596,(DRAKconc01:0.0341243918,DRAKliv101:0.0276710118)87:0.0372559844)33:0.0031839122,SPICcili01:0.1233378356)48:0.0098633664,((((CHILajea02:0.0000010000,CHILvali01:0.0000010000)21:0.0000010000,(CHILplur02:0.0000010000,CHILtric…
(ARTHhunt01:0.1481027249,((((CHILajea02:0.0000010000,((CHILaval02:0.0000010000,(((CHILchlo01:0.0000010000,CHILgram01:0.0000010000)9:0.0000010000,CHILvali01:0.0000010000)12:0.0000010000,CHILturf01:0.0000010000)7:0.0000010000)23:0.0000010000,(CHILplur01:0.0000010000,CHILtric01:0.0000010000)24:0.0000010000)59:0.0134222612)100:0.2189490295,(CHILform01:0.0000010000,(CHILform02:0.0000010000,(CHILtrap01…
(ARTHhunt01:0.0782096046,ARTHoreo01:0.0302235908,((((CALEmajo02:0.0000010000,(PARAlyon02:0.0000010000,PARAnigr01:0.1042109423)87:0.0135711069)87:0.0423015960,(CHILtric01:0.0000010000,(((DRAKconc01:0.0000010000,DRAKliv101:0.0000010000)36:0.0000010000,DRAKthyn01:0.0000010000)100:0.4387455232,SPICcili01:0.1405793944)56:0.0000010000)57:0.0135709782)37:0.0000010000,(((((CHILajea02:0.0000010000,CHILchl…
(ARTHhunt01:0.0136047452,ARTHoreo01:0.0205791332,((((CALEmajo02:0.0066344943,(PARAlyon02:0.0000010000,PARAmino03:0.0133835612)91:0.0135256927)79:0.0135384592,((((((CHILaval02:0.0000010000,((((((CHILaval03:0.0000010000,CHILplur02:0.0000010000)12:0.0000010000,CHILplur01:0.0000010000)23:0.0000010000,CHILtric01:0.0000010000)16:0.0000010000,CHILturf01:0.0000010000)18:0.0000010000,CHILvali01:0.00000100…
(ARTHhunt01:0.0408953649,ARTHoreo01:0.0427111820,(((((CHILajea01:0.0000010000,((CHILbifa01:0.0000010000,CHILgram01:0.0000010000)42:0.0000010000,CHILtric01:0.0000010000)27:0.0000010000)15:0.0000010000,CHILvali01:0.0000010000)51:0.0000010000,(((CHILform01:0.0000010000,CHILtrap01:0.0000010000)34:0.0000010000,(CHILtrap02:0.0000010000,CHILtril01:0.0000010000)15:0.0000010000)73:0.0000010000,CHILsemi01:…
(ARTHhunt01:0.0693756782,(((CALEmajo01:0.0000010000,CALEmajo02:0.0000010000)55:0.0000010000,(PARAlyon02:0.0046798854,(PARAmino03:0.0286706532,(PARAnigr01:0.0000010000,PARAterm01:0.0000010000)98:0.0188972226)77:0.0090468556)85:0.0136922274)89:0.0298840929,(((CHILajea02:0.0000010000,((CHILgram01:0.0000010000,CHILturf01:0.0000010000)27:0.0000010000,(CHILplur01:0.0000010000,CHILtric01:0.0000010000)29…
(ARTHhunt01:0.1093136456,ARTHoreo01:0.1385447783,((((CALEmajo01:0.0000010000,PARAnigr01:0.0098302055)64:0.0000010000,CALEmajo02:0.0198321281)92:0.0307328079,(((((((((CHILajea01:0.0000010000,CHILajea02:0.0000010000)41:0.0000010000,CHILchlo01:0.0000010000)90:0.0046376705,CHILturf01:0.0046162550)25:0.0000010000,CHILvali02:0.0000010000)44:0.0000010000,(((CHILaval02:0.0000010000,CHILplur02:0.000001000…
(ARTHhunt01:0.1075140879,ARTHoreo01:0.0748359221,((((((CALEmajo01:0.0212261035,PARAmino03:0.1150762910)94:0.0449288788,(PARAnigr01:0.0031993218,PARAterm01:0.0069968951)100:0.0478918440)76:0.0061835934,PARAlyon02:0.0392932504)98:0.0643732663,(DRAKconc01:0.0084026712,((DRAKglyp02:0.0000010000,DRAKliv101:0.0000010000)68:0.0000023634,DRAKthyn01:0.0348594894)77:0.0318747954)99:0.1824018644)34:0.011913…
(ARTHhunt01:0.0135116551,(((CHILaval02:0.0000010000,(CHILdiph01:0.0000010000,CHILform01:0.0000010000)10:0.0000010000)6:0.0000010000,((((CHILaval03:0.0000010000,CHILsylv01:0.0000010000)11:0.0000010000,CHILturf01:0.0000010000)11:0.0000010000,CHILgram01:0.0000010000)18:0.0000010000,(CHILchlo01:0.0000010000,((CHILplur01:0.0000010000,CHILtric01:0.0000010000)28:0.0000010000,CHILvali02:0.0000010000)9:0.…
(ARTHhunt01:0.1205378377,CALEmajo02:0.1037534517,((((((CHILajea01:0.0000010000,CHILaval03:0.0000010000)34:0.0000010000,CHILajea02:0.0000010000)17:0.0000010000,CHILbifa01:0.0000010000)22:0.0000010000,CHILturf01:0.0000010000)76:0.0134361778,((((CHILgram01:0.0000010000,CHILplur02:0.0000010000)25:0.0000010000,CHILvali02:0.0000010000)24:0.0000010000,CHILplur01:0.0000010000)19:0.0000010000,CHILtric01:0…
(ARTHhunt01:0.0270250579,(ARTHoreo01:0.0000010000,CHILaval03:0.0135037696)56:0.0134444460,((((CALEmajo01:0.0000010000,CALEmajo02:0.0000010000)79:0.0134424709,((PARAlyon02:0.0270180407,PARAnigr01:0.0416403590)51:0.0000010000,PARAterm01:0.0000010000)51:0.0000010000)81:0.0272778829,(DRAKconc01:0.0134912999,(DRAKglyp02:0.0000010000,DRAKliv101:0.0000010000)60:0.0000010000)96:0.0413836609)57:0.00000100…
(ARTHhunt01:0.0328632001,ARTHoreo01:0.0141891497,((((((CALEmajo01:0.0471983355,PARAmino03:0.0162122737)52:0.0152712758,(PARAnigr01:0.0000010000,PARAterm01:0.0000010000)90:0.0471982205)50:0.0162125425,(CHILsemi01:0.0000010000,CHILtril01:0.0000010000)60:0.0000010000)47:0.0138537355,(DRAKglyp02:0.0000010000,DRAKliv101:0.0000010000)73:0.0138538123)36:0.0000010000,((CHILdiph01:0.0000010000,CHILform01:…
(ARTHhunt01:0.1373866899,ARTHoreo01:0.1094425783,(((((CALEmajo01:0.0000010000,CALEmajo02:0.0000010000)86:0.0294895261,PARAlyon02:0.0297902874)83:0.0357601645,DRAKthyn01:0.0660691953)38:0.0128137413,(((((CHILajea02:0.0000010000,(CHILaval02:0.0000010000,(CHILbifa01:0.0000010000,CHILvali02:0.0000010000)7:0.0000010000)10:0.0000010000)0:0.0000010000,(CHILaval03:0.0000010000,CHILvali01:0.0000010000)17:…
(ARTHhunt01:0.0292628210,(ARTHoreo01:0.0560610092,(((CALEmajo01:0.0000010000,CALEmajo02:0.0000010000)94:0.0483504828,SPICcili01:0.0562461906)57:0.0099046195,(((((CHILajea01:0.0000010000,CHILbifa01:0.0000010000)90:0.0089360554,((((((CHILdiph01:0.0000010000,CHILsemi01:0.0000010000)24:0.0000010000,CHILtrap01:0.0000010000)44:0.0000010000,CHILtril01:0.0000010000)16:0.0000010000,CHILtrap02:0.0000010000…
(ARTHhunt01:0.2716494400,((((((CHILajea01:0.0000010000,CHILajea02:0.0000010000)38:0.0000010000,CHILplur01:0.0000010000)55:0.0000010000,((CHILaval02:0.0000010000,(CHILbifa01:0.0000010000,CHILturf01:0.0000010000)26:0.0000010000)56:0.0000010000,(CHILchlo01:0.0000010000,CHILgram01:0.0000010000)100:0.1990267162)59:0.0128886773)61:0.0128737827,CHILsemi01:0.0132746477)84:0.0419991115,(CHILform02:0.00000…
(ARTHhunt01:0.1356933825,((CALEmajo02:0.0000010000,(((((CHILaval02:0.0000010000,(CHILtrap01:0.0000010000,CHILtric01:0.0000010000)27:0.0000010000)5:0.0000010000,CHILdiph01:0.0000010000)10:0.0000010000,(CHILbifa01:0.0000010000,((CHILsemi01:0.0000010000,CHILturf01:0.0000010000)31:0.0000010000,CHILtril01:0.0000010000)21:0.0000010000)4:0.0000010000)12:0.0000010000,CHILvali01:0.0000010000)12:0.00000100…
(ARTHhunt01:0.0874635379,((CALEmajo01:0.0000010000,CALEmajo02:0.0000010000)70:0.0000010000,PARAlyon02:0.4652323909)99:0.0874638648,(((CHILajea01:0.0000010000,((((CHILajea02:0.0000010000,CHILchlo01:0.0000010000)29:0.0000010000,CHILvali02:0.0000010000)7:0.0000010000,((CHILplur01:0.0000010000,CHILvali01:0.0000010000)28:0.0000010000,CHILplur02:0.0000010000)15:0.0000010000)14:0.0000010000,((CHILgram01…
(ARTHhunt01:2.2455456233,((CHILajea01:0.0000010000,((CHILaval02:0.0000010000,CHILplur02:0.0000010000)40:0.0000010000,CHILvali01:0.0000010000)34:0.0000010000)30:0.0000010000,(((((CHILaval03:0.0000010000,CHILform02:0.0000010000)12:0.0000010000,((CHILgram01:0.0000010000,(CHILsylv01:0.0000010000,CHILtrap01:0.0000010000)41:0.0000010000)16:0.0000010000,CHILsemi01:0.0000010000)53:0.0000010000)35:0.00000…
(ARTHhunt01:0.0790552551,ARTHoreo01:0.0211418559,(((((CALEmajo01:0.0000010000,CALEmajo02:0.0000010000)97:0.0209477376,(PARAlyon02:0.0143494632,PARAnigr01:0.0137457128)50:0.0066765211)31:0.0070646863,(SPICcili01:0.0000010000,SPICcili02:0.0000010000)100:0.1077225670)18:0.0064412531,(DRAKconc01:0.0064247065,(DRAKglyp02:0.0137534200,DRAKthyn01:0.0068194957)75:0.0083852731)94:0.0439281944)35:0.0066981…
(ARTHhunt01:0.0411785069,ARTHoreo01:0.0139290948,(((CALEmajo02:0.0138165556,PARAlyon02:0.0423138703)49:0.0006810278,(PARAmino03:0.0000010000,PARAterm01:0.0275077317)67:0.0131603118)82:0.0277392848,(((((((CHILajea01:0.0000010000,CHILform02:0.0000010000)2:0.0000010000,CHILsemi01:0.0000010000)1:0.0000010000,CHILplur01:0.0000010000)1:0.0000010000,CHILplur02:0.0000010000)4:0.0000010000,(((CHILajea02:0…
(ARTHhunt01:0.0746329816,ARTHoreo01:0.0280367240,(((CALEmajo01:0.0088645317,((PARAlyon02:0.0133445083,PARAnigr01:0.0133786472)17:0.0000010000,PARAmino03:0.0133875573)8:0.0000010000)82:0.0133792172,(CHILajea01:0.0033482143,((((CHILbifa01:0.0067158918,CHILtric01:0.0067156748)88:0.0067675041,((CHILdiph01:0.0000010000,(CHILsemi01:0.0000010000,CHILsylv01:0.0000010000)30:0.0000010000)83:0.0033482143,(C…
(ARTHhunt01:0.2499331841,(((((((CALEmajo01:0.0395134873,PARAnigr01:0.0766917879)92:0.0781316973,CHILtrap01:0.0000010000)33:0.0000010000,((CHILbifa01:0.0000010000,CHILform02:0.0000010000)34:0.0000010000,CHILform01:0.0000010000)10:0.0000010000)14:0.0000010000,CHILchlo01:0.0000010000)19:0.0000010000,((CHILdiph01:0.0000010000,CHILsylv01:0.0000010000)58:0.0000010000,CHILsemi01:0.0137386001)80:0.006812…
(ARTHhunt01:0.0772351665,((CALEmajo01:0.0655071824,(PARAlyon02:0.0134674885,(PARAnigr01:0.0000010000,PARAterm01:0.0089161309)98:0.0180273724)46:0.0000010000)86:0.0089471353,(((((CHILajea01:0.0000010000,((CHILplur02:0.0000010000,(CHILtrap01:0.0000010000,CHILtric01:0.0000010000)4:0.0000010000)5:0.0000010000,CHILvali02:0.0000010000)18:0.0000010000)12:0.0000010000,CHILturf01:0.0000010000)63:0.0000010…
(ARTHhunt01:0.0881456123,(((CALEmajo02:0.0209808610,((PARAlyon02:0.0138890393,PARAmino03:0.0139574595)36:0.0000020213,(PARAnigr01:0.0139888435,PARAterm01:0.0068379496)66:0.0141943320)41:0.0076188360)44:0.0176086588,(SPICcili01:0.0000010000,SPICcili02:0.0000010000)100:0.1538903455)48:0.0067640224,(((((CHILajea01:0.0000010000,((CHILajea02:0.0000010000,CHILbifa01:0.0000010000)28:0.0000010000,CHILtur…
(ARTHhunt01:0.1151548374,CALEmajo01:0.0000020982,((((((((CHILajea02:0.0000010000,CHILturf01:0.0000010000)43:0.0000010000,CHILaval03:0.0000010000)58:0.0000010000,(CHILplur01:0.0000010000,CHILtric01:0.0000010000)95:0.0026731850)64:0.0000028192,CHILbifa01:0.0000010000)76:0.0077727269,((((CHILdiph01:0.0000010000,CHILsylv01:0.0000010000)38:0.0000010000,CHILtril01:0.0000010000)86:0.0026880656,(CHILform…
(ARTHhunt01:0.0432823220,((((((CHILajea01:0.0000010000,CHILvali02:0.0000010000)16:0.0000010000,(CHILajea02:0.0000010000,CHILturf01:0.0000010000)30:0.0000010000)63:0.0000010000,CHILplur02:0.0133806115)45:0.0000010000,CHILbifa01:0.0133806118)77:0.0133805450,((((CHILform01:0.0000010000,CHILsylv01:0.0000010000)17:0.0000010000,CHILtrap02:0.0000010000)21:0.0000010000,CHILtrap01:0.0000010000)23:0.000001…
(ARTHhunt01:0.0418098008,(((ARTHoreo01:0.0271107740,PARAmino03:0.0271051023)28:0.0000010000,((((((((((CHILajea02:0.0000010000,CHILaval02:0.0000010000)26:0.0000010000,CHILturf01:0.0000010000)10:0.0000010000,CHILplur02:0.0000010000)15:0.0000010000,CHILtrap01:0.0000010000)15:0.0000010000,CHILbifa01:0.0000010000)19:0.0000010000,CHILtrap02:0.0000010000)9:0.0000010000,CHILform01:0.0000010000)10:0.00000…
(ARTHhunt01:0.0577507992,((((ARTHoreo01:0.0135540305,(CHILform01:0.0000010000,CHILtrap02:0.0000010000)86:0.0135540118)27:0.0000010000,(((CHILaval02:0.0000010000,CHILturf01:0.0000010000)77:0.0136646064,CHILvali01:0.0141884110)57:0.0136644909,(((DRAKconc01:0.0000010000,DRAKthyn01:0.0000010000)92:0.0275635605,DRAKglyp02:0.0000010000)85:0.0294315432,SPICcili01:0.2086197618)80:0.0487005430)40:0.000001…
(ARTHhunt01:0.0000010000,CHILajea01:0.0000010000,(((CHILaval02:0.0000010000,CHILvali01:0.0000010000)11:0.0000010000,(CHILbifa01:0.0000010000,CHILplur01:0.0000010000)9:0.0000010000)13:0.0000010000,((((CHILaval03:0.0000010000,CHILplur02:0.0000010000)26:0.0000010000,CHILtric01:0.0000010000)16:0.0000010000,((CHILchlo01:0.0000010000,CHILgram01:0.0000010000)9:0.0000010000,CHILturf01:0.0000010000)22:0.0…
(ARTHhunt01:0.0137114424,((ARTHoreo01:0.4683756831,((CALEmajo01:0.0000010000,CALEmajo02:0.0000010000)80:0.0134058024,PARAmino03:0.0434049821)81:0.0284283361)51:0.0000010000,PARAterm01:0.0000010000)72:0.0137118176,((((((CHILajea01:0.0000010000,((((((CHILaval02:0.0000010000,CHILplur01:0.0000010000)7:0.0000010000,CHILtric01:0.0000010000)6:0.0000010000,CHILvali01:0.0000010000)9:0.0000010000,((CHILava…
(ARTHhunt01:0.2508807210,(((((CALEmajo01:0.0000020199,PARAnigr01:0.3895203222)100:1.4433690633,(CHILdiph01:0.0000010000,CHILsemi01:0.0000010000)63:0.0000020448)51:0.0136640418,CHILvali02:0.0138106465)28:0.0000010000,(((((CHILaval02:0.0000010000,(CHILchlo01:0.0000010000,CHILgram01:0.0000010000)29:0.0000010000)4:0.0000010000,CHILtric01:0.0000010000)17:0.0000010000,(CHILtrap01:0.0000010000,CHILtrap0…
(ARTHhunt01:0.0673401103,ARTHoreo01:0.0408349642,((CALEmajo01:0.0052600234,PARAlyon02:0.0168569948)95:0.0220460544,((((((CHILajea01:0.0000010000,CHILvali01:0.0000010000)50:0.0000010000,(CHILbifa01:0.0000010000,CHILvali02:0.0000010000)15:0.0000010000)17:0.0000010000,(CHILajea02:0.0000010000,CHILturf01:0.0000010000)29:0.0000010000)55:0.0000010000,(((CHILdiph01:0.0000010000,CHILsylv01:0.0000010000)4…
(ARTHhunt01:0.0878511197,ARTHoreo01:0.0290935779,(((((CALEmajo01:0.0000010000,CALEmajo02:0.0000010000)90:0.0291865193,((DRAKglyp02:0.0000010000,DRAKthyn01:0.0000010000)68:0.0000010000,DRAKliv101:0.0134243691)100:0.2077899188)33:0.0115839550,PARAlyon02:0.0000010000)46:0.0272400512,(PARAnigr01:0.0134687777,PARAterm01:0.0134686611)83:0.0000010000)65:0.0413400556,(((((CHILajea01:0.0000010000,CHILchlo…
(ARTHhunt01:0.0903742186,CALEmajo01:0.0150909132,(((((((((CHILajea01:0.0000010000,CHILajea02:0.0000010000)16:0.0000010000,CHILgram01:0.0000010000)3:0.0000010000,CHILplur02:0.0000010000)2:0.0000010000,CHILvali02:0.0000010000)1:0.0000010000,CHILvali01:0.0000010000)2:0.0000010000,CHILtric01:0.0000010000)87:0.0280596469,((((CHILdiph01:0.0000010000,CHILsemi01:0.0000010000)34:0.0000010000,CHILtril01:0.…
(ARTHhunt01:0.0564029884,(((CALEmajo01:0.0000010000,CALEmajo02:0.0000010000)61:0.0000010000,PARAlyon02:0.0134233671)71:0.0141213752,((DRAKconc01:0.0000010000,(DRAKglyp02:0.0135154243,DRAKthyn01:0.0000020964)77:0.0272173544)60:0.0135166106,DRAKliv101:0.0000010000)96:0.0706375116)65:0.0127195324,(CHILajea01:0.0134233368,(((((((CHILaval02:0.0000010000,CHILsylv01:0.0000010000)19:0.0000010000,CHILtril…
(ARTHhunt01:0.1327023773,(CALEmajo01:0.0000010000,CALEmajo02:0.0134221170)100:0.1327026410,((CHILajea01:0.0135035344,(((((((((CHILajea02:0.0000010000,CHILaval02:0.0000010000)6:0.0000010000,CHILtric01:0.0000010000)20:0.0000010000,CHILplur02:0.0000010000)6:0.0000010000,CHILturf01:0.0000010000)5:0.0000010000,CHILvali02:0.0000010000)6:0.0000010000,CHILgram01:0.0000010000)7:0.0000010000,CHILaval03:0.0…
(ARTHhunt01:0.0000010000,ARTHoreo01:0.0616366536,(((CALEmajo01:0.0000010000,CALEmajo02:0.0000010000)87:0.0259714976,PARAlyon02:0.0000010000)60:0.0131999848,(((((CHILajea01:0.0000010000,CHILturf01:0.0000010000)27:0.0000010000,((((CHILajea02:0.0000010000,(CHILaval02:0.0000010000,CHILtril01:0.0000010000)26:0.0000010000)39:0.0000010000,CHILsylv01:0.0000010000)27:0.0000010000,CHILplur02:0.0000010000)7…
(ARTHhunt01:0.0000010000,(ARTHoreo01:0.0000010000,((CALEmajo02:0.0000010000,((((((CHILajea02:0.0000010000,CHILtrap01:0.0000010000)28:0.0000010000,((((CHILchlo01:0.0000010000,CHILsemi01:0.0000010000)7:0.0000010000,CHILtric01:0.0000010000)3:0.0000010000,((CHILdiph01:0.0000010000,CHILgram01:0.0000010000)18:0.0000010000,CHILform01:0.0000010000)9:0.0000010000)29:0.0000010000,(CHILtril01:0.0000010000,C…
(ARTHhunt01:0.1166751914,(CALEmajo02:0.0270655301,(((((CHILajea01:0.0000010000,CHILaval03:0.0000010000)25:0.0000010000,((CHILajea02:0.0000010000,(CHILaval02:0.0000010000,CHILtric01:0.0000010000)32:0.0000010000)24:0.0000010000,CHILturf01:0.0000010000)30:0.0000010000)57:0.0000010000,(CHILdiph01:0.0136767312,((CHILsemi01:0.0000010000,CHILsylv01:0.0000010000)38:0.0000010000,CHILtril01:0.0000010000)66…
(ARTHhunt01:0.0413823847,((((ARTHoreo01:0.0000010000,(DRAKglyp02:0.0000010000,DRAKthyn01:0.0000010000)31:0.0000010000)67:0.0000010000,(CALEmajo01:0.0134227423,(PARAlyon02:0.0000010000,PARAterm01:0.0000010000)69:0.0000010000)89:0.0272089626)70:0.0070156877,SPICcili02:0.0267345022)33:0.0070104677,DRAKconc01:0.0000010000)50:0.0134255593,(((CHILajea01:0.0135120671,(((((CHILajea02:0.0000010000,CHILava…
(ARTHhunt01:0.0402320723,ARTHoreo01:0.0128449163,(((((((((((CHILaval03:0.0000010000,CHILvali02:0.0000010000)22:0.0000010000,CHILturf01:0.0000010000)12:0.0000010000,((CHILbifa01:0.0000010000,CHILplur02:0.0000010000)86:0.0033640461,(CHILchlo01:0.0000010000,CHILvali01:0.0000010000)7:0.0000010000)5:0.0000010000)19:0.0000010000,CHILgram01:0.0000010000)31:0.0000010000,CHILtric01:0.0033641251)79:0.00209…
(ARTHhunt01:0.0946769728,ARTHoreo01:0.1578305411,(((CALEmajo01:0.0000010000,CALEmajo02:0.0000010000)71:0.0000010000,(DRAKglyp02:0.0328185341,(DRAKliv101:0.0000010000,DRAKthyn01:0.0000010000)82:0.0151581645)85:0.0872434514)56:0.0262637152,((((((CHILajea02:0.0136551830,(CHILform01:0.0000010000,(SPICcili01:0.0000010000,SPICcili02:0.0000010000)97:0.3453652416)72:0.0067736048)7:0.0000010000,CHILbifa01…
(ARTHhunt01:0.0443912687,((((CALEmajo01:0.0000010000,CALEmajo02:0.0000010000)67:0.0000010000,PARAlyon02:0.0283374479)74:0.0142670613,(PARAnigr01:0.0147228498,PARAterm01:0.0138110505)62:0.0285366377)30:0.0000010000,PARAmino03:0.0135398116)67:0.0474847809,(((((CHILaval02:0.0000010000,CHILtric01:0.0000010000)30:0.0000010000,CHILchlo01:0.0000010000)10:0.0000010000,(((CHILaval03:0.0000010000,(CHILgram…
(ARTHhunt01:0.0278876275,((((((((CHILaval02:0.0000010000,CHILtric01:0.0000010000)9:0.0000010000,CHILvali02:0.0000010000)13:0.0000010000,CHILturf01:0.0000010000)5:0.0000010000,CHILaval03:0.0000010000)4:0.0000010000,(CHILplur01:0.0000010000,(CHILsemi01:0.0000010000,CHILtril01:0.0000010000)32:0.0000010000)17:0.0000010000)21:0.0000010000,CHILplur02:0.0000010000)17:0.0000010000,CHILgram01:0.0000010000…
(ARTHhunt01:0.2045266687,ARTHoreo01:0.0000021603,((((((CHILajea01:0.0000010000,CHILvali02:0.0000010000)19:0.0000010000,((CHILajea02:0.0000010000,(CHILchlo01:0.0000010000,CHILplur01:0.0000010000)25:0.0000010000)10:0.0000010000,CHILtric01:0.0000010000)17:0.0000010000)82:0.0138941241,((CHILform02:0.0000010000,CHILsemi01:0.0000010000)39:0.0000010000,CHILtrap02:0.0000010000)83:0.0137003969)42:0.000001…
(ARTHhunt01:0.2257887359,((((ARTHoreo01:0.0000010000,CHILchlo01:0.0069152573)34:0.0000026920,((CHILtrap01:0.0000010000,CHILtrap02:0.0000010000)78:0.0031132140,((DRAKconc01:0.0000010000,DRAKliv101:0.0200310334)94:0.0695035736,DRAKthyn01:0.0222338960)75:0.0218721270)35:0.0037762953)42:0.0000010000,(CHILajea01:0.0000010000,((CHILajea02:0.0000010000,CHILdiph01:0.0000010000)18:0.0000010000,CHILbifa01:…
(ARTHhunt01:0.0598194600,(((((CALEmajo01:0.0000010000,CALEmajo02:0.0000010000)97:0.0468843455,PARAlyon02:0.0133084135)79:0.0215365197,PARAterm01:0.0000022957)92:0.1032477449,PARAnigr01:0.1046110221)71:0.0947648406,(DRAKconc01:0.0000010000,DRAKliv101:0.0000010000)73:0.0335623708)65:0.0116268633,(((CHILajea01:0.0000010000,CHILbifa01:0.0000010000)45:0.0000010000,CHILturf01:0.0000010000)55:0.00000100…
(ARTHhunt01:0.0409367894,(ARTHoreo01:0.0000010000,(((((((((CHILajea01:0.0000010000,CHILaval03:0.0000010000)26:0.0000010000,(CHILform02:0.0000010000,(CHILplur02:0.0000010000,CHILtrap02:0.0000010000)14:0.0000010000)13:0.0000010000)11:0.0000010000,(CHILajea02:0.0000010000,CHILbifa01:0.0000010000)20:0.0000010000)24:0.0000010000,CHILvali02:0.0000010000)27:0.0000010000,CHILaval02:0.0000010000)54:0.0000…
(ARTHhunt01:0.0426694760,ARTHoreo01:0.0220500522,(((((CALEmajo01:0.0000010000,CALEmajo02:0.0068050692)88:0.0347726196,(PARAmino03:0.0349849700,PARAnigr01:0.0225298914)71:0.0076299247)86:0.0448218112,(DRAKglyp02:0.0000020104,DRAKliv101:0.2266978510)85:0.0565472546)40:0.0059685236,(SPICcili01:0.0000010000,SPICcili02:0.0000010000)99:0.0790853627)47:0.0056478164,(((((((((CHILajea01:0.0000010000,((CHI…
(ARTHhunt01:0.0218567931,ARTHoreo01:0.0615801558,(((CALEmajo01:0.0000010000,CALEmajo02:0.0000010000)89:0.0161982970,(PARAmino03:0.0208692693,(PARAnigr01:0.0000010000,PARAterm01:0.0000010000)96:0.0153079788)55:0.0045979079)98:0.0201555242,(((((CHILaval02:0.0000010000,((CHILaval03:0.0000010000,CHILvali01:0.0000010000)28:0.0000010000,CHILplur01:0.0000010000)24:0.0000010000)89:0.0044662212,(CHILform0…
(ARTHhunt01:0.0289372477,((((ARTHoreo01:0.0289799972,(PARAlyon02:0.0078233323,(PARAnigr01:0.0000010000,PARAterm01:0.0286578540)86:0.0078256139)92:0.0270581824)44:0.0000010000,((DRAKconc01:0.0200190210,(DRAKglyp02:0.0139535833,DRAKthyn01:0.0000010000)97:0.0605738525)85:0.0418173631,SPICcili02:0.0414961642)85:0.0397009075)47:0.0139421853,(((CHILdiph01:0.0000010000,CHILsemi01:0.0000010000)33:0.00000…
(ARTHhunt01:0.0462861548,ARTHoreo01:0.0245451651,((((CALEmajo02:0.0044625889,(PARAlyon02:0.0184024647,(PARAmino03:0.0194474696,(PARAnigr01:0.0000010000,PARAterm01:0.0000010000)84:0.0046153938)87:0.0091197190)41:0.0000010000)88:0.0143559753,((((((((((CHILajea01:0.0000010000,CHILvali02:0.0000010000)17:0.0000010000,CHILturf01:0.0000010000)22:0.0000010000,CHILbifa01:0.0000010000)5:0.0000010000,CHILav…
(ARTHhunt01:0.0423264017,((((CALEmajo01:0.0000010000,CALEmajo02:0.0000010000)94:0.0204432200,PARAlyon02:0.0203633833)91:0.0204483661,(((CHILajea01:0.0000010000,(CHILchlo01:0.0000010000,CHILsemi01:0.0000010000)17:0.0000010000)59:0.0000010000,CHILform02:0.0066897905)70:0.0066897904,((((CHILaval03:0.0000010000,CHILbifa01:0.0000010000)24:0.0000010000,(((CHILform01:0.0000010000,CHILvali01:0.0000010000…
(ARTHhunt01:0.1472583650,(((ARTHoreo01:0.1365912639,((((((((CHILajea01:0.0137800812,((CHILaval02:0.0000010706,CHILchlo01:0.0000010706)42:0.0000010706,CHILgram01:0.0000010706)57:0.0000010706)76:0.0138102767,((CHILdiph01:0.0000010706,CHILsemi01:0.0000010706)38:0.0000010706,CHILvali01:0.0000010706)63:0.0000010706)69:0.0137471570,CHILsylv01:0.0139803708)35:0.0000028299,(CHILbifa01:0.0000010706,CHILpl…
(ARTHhunt01:0.0616939469,(ARTHoreo01:0.0000023514,SPICcili01:0.3780537719)90:0.0565006011,((((((((((CHILajea01:0.0000010000,CHILaval03:0.0000010000)54:0.0000010000,(CHILajea02:0.0000010000,CHILaval02:0.0000010000)63:0.0000010000)58:0.0067581670,(CHILdiph01:0.0129470711,CHILsylv01:0.0276549555)69:0.0131812930)45:0.0000021815,(CHILform01:0.0000010000,CHILform02:0.0000010000)78:0.0130188975)52:0.000…
(ARTHhunt01:0.0481677276,(((ARTHoreo01:0.0272936127,(CHILaval03:0.0000010000,CHILvali01:0.0000010000)71:0.0000010000)54:0.0067090667,((CHILsemi01:0.0134281379,CHILtrap02:0.0000010000)70:0.0067147546,((DRAKconc01:0.0067176135,DRAKthyn01:0.0000010000)81:0.0202092064,DRAKliv101:0.0000010000)98:0.0872766020)62:0.0067148550)24:0.0000010000,(((CHILplur01:0.0000010000,(CHILplur02:0.0000010000,CHILvali02…
(ARTHhunt01:0.0149634052,ARTHoreo01:0.0065517750,(((((((CHILaval02:0.0000010000,(CHILtrap01:0.0000010000,CHILtril01:0.0000010000)24:0.0000010000)16:0.0000010000,((CHILchlo01:0.0000010000,((CHILform02:0.0000010000,CHILplur02:0.0000010000)24:0.0000010000,CHILsylv01:0.0000010000)45:0.0000010000)5:0.0000010000,(CHILdiph01:0.0000010000,CHILvali02:0.0000010000)4:0.0000010000)4:0.0000010000)12:0.0000010…
(ARTHhunt01:0.0128173597,ARTHoreo01:0.0330136379,((((CALEmajo01:0.0185624794,(PARAnigr01:0.0252559502,PARAterm01:0.0187808241)68:0.0144076838)49:0.0110664883,(((DRAKconc01:0.0000010000,DRAKglyp02:0.0000010000)44:0.0000010000,DRAKthyn01:0.0000010000)64:0.0000010000,DRAKliv101:0.0000010000)94:0.0224937681)33:0.0000010000,((((CHILajea01:0.0000010000,CHILbifa01:0.0000010000)37:0.0000010000,(CHILplur0…
(ARTHhunt01:0.1481737267,ARTHoreo01:0.1588865481,(((((((CALEmajo01:0.0000010000,CALEmajo02:0.0000010000)99:0.1132610538,((CHILform01:0.0000010000,CHILtrap02:0.0000010000)42:0.0000010000,CHILform02:0.0000010000)61:0.0000010000)60:0.0065724830,SPICcili02:0.1535802440)56:0.0000024400,(CHILdiph01:0.0000010000,CHILsylv01:0.0000010000)58:0.0000010000)70:0.0146594431,((((CHILajea01:0.0000010000,CHILvali…
(ARTHhunt01:0.1985878284,((((CALEmajo01:0.0000010456,PARAterm01:0.0000010456)44:0.0000010456,CALEmajo02:0.0000010456)58:0.0000010456,PARAlyon02:0.0136496177)62:0.0000010456,PARAmino03:0.0586502502)66:0.0310594243,(((((CHILbifa01:0.0000010456,CHILplur02:0.0000010456)32:0.0000010456,CHILplur01:0.0000010456)55:0.0000010456,CHILchlo01:0.0138435425)66:0.0136718482,((CHILdiph01:0.0000010456,((((CHILfor…
(ARTHhunt01:0.0414213773,(((CALEmajo01:0.1127212775,PARAmino03:0.0355128285)42:0.0048797080,(PARAnigr01:0.0134227599,PARAterm01:0.0000010000)90:0.0138579495)52:0.0137181857,(CHILform01:0.0066889198,(CHILtrap02:0.0000010000,(CHILtril01:0.0032823386,((DRAKconc01:0.0000010000,DRAKglyp02:0.0000010000)87:0.0134632237,(DRAKliv101:0.0000010000,DRAKthyn01:0.0000010000)86:0.0136854683)48:0.0134569410)35:0…
(ARTHhunt01:0.0406917959,ARTHoreo01:0.0407352314,(((((CALEmajo01:0.0000010000,CALEmajo02:0.0000010000)80:0.0140636509,((PARAmino03:0.0000010000,PARAterm01:0.0439059946)57:0.0283318138,PARAnigr01:0.0000010000)40:0.0139954299)67:0.0139955239,(((((((CHILajea02:0.0000010000,(CHILaval02:0.0000010000,CHILplur02:0.0000010000)14:0.0000010000)0:0.0000010000,(CHILaval03:0.0000010000,CHILplur01:0.0000010000…
(ARTHhunt01:0.0000010000,((CALEmajo01:0.0000010000,(((((CHILajea01:0.0000010000,(CHILajea02:0.0000010000,CHILform02:0.0000010000)9:0.0000010000)10:0.0000010000,CHILtrap01:0.0000010000)49:0.0000010000,CHILtril01:0.0000010000)16:0.0000010000,((CHILdiph01:0.0000010000,(CHILgram01:0.0000010000,CHILsylv01:0.0000010000)32:0.0000010000)6:0.0000010000,CHILform01:0.0000010000)56:0.0000010000)23:0.00000100…
(ARTHhunt01:0.0706888778,(((CALEmajo01:0.0000020773,(PARAlyon02:0.0342542741,PARAterm01:0.0177116242)65:0.0090099680)71:0.0550617183,((((((CHILajea02:0.0000010000,CHILgram01:0.0000010000)15:0.0000010000,CHILvali02:0.0000010000)9:0.0000010000,CHILbifa01:0.0000010000)4:0.0000010000,CHILaval03:0.0000010000)9:0.0000010000,CHILtric01:0.0000010000)53:0.0000010000,(CHILform02:0.0046694425,CHILtrap01:0.0…
(ARTHhunt01:0.1042660882,((((ARTHoreo01:0.1355490027,(DRAKconc01:0.0000010000,(DRAKglyp02:0.0000010000,DRAKthyn01:0.0000010000)61:0.0000010000)93:0.0672892836)59:0.0400258711,CHILform01:0.0000010000)25:0.0067870381,((((((CHILajea01:0.0000010000,CHILplur02:0.0000010000)25:0.0000010000,CHILdiph01:0.0000010000)18:0.0000010000,CHILtril01:0.0000010000)42:0.0000010000,CHILaval02:0.0000010000)7:0.000001…
(ARTHhunt01:0.0688209911,ARTHoreo01:0.0740178176,(((((CALEmajo01:0.0000010000,CALEmajo02:0.0000010000)81:0.0160014226,PARAlyon02:0.0000010000)55:0.0000010000,DRAKglyp02:0.0923392325)82:0.0153521538,PARAterm01:0.0000010000)75:0.0169261275,((((((((((CHILajea01:0.0000010000,CHILajea02:0.0000010000)75:0.0024661383,(DRAKconc01:0.0415091470,DRAKthyn01:0.0138256460)85:0.0760232292)35:0.0043100757,CHILtr…
(ARTHhunt01:0.0553928781,(((ARTHoreo01:0.0189812212,((DRAKconc01:0.0110946471,(DRAKglyp02:0.0121537177,DRAKliv101:0.0062454776)55:0.0000020261)99:0.0521631257,PARAlyon02:0.0597222806)27:0.0000021792)53:0.0042468291,(((((CHILaval03:0.0066417580,(CHILplur01:0.0000010129,CHILplur02:0.0000010129)46:0.0000010129)55:0.0000010129,(CHILgram01:0.0000010129,CHILtric01:0.0000010129)89:0.0066008582)83:0.0069…
(ARTHhunt01:0.0419163171,ARTHoreo01:0.0136830513,((CALEmajo02:0.0000010000,((PARAlyon02:0.0411928464,(PARAnigr01:0.0000010000,PARAterm01:0.0000010000)78:0.0000025700)69:0.0134629625,SPICcili02:0.0275047344)46:0.0000020046)52:0.0032735417,((((CHILajea01:0.0136158466,(((((((CHILaval03:0.0000010000,CHILvali01:0.0000010000)22:0.0000010000,CHILtrap01:0.0000010000)14:0.0000010000,(CHILsemi01:0.00000100…
(ARTHhunt01:0.1058998724,((CALEmajo01:0.0142781602,(((DRAKconc01:0.0000010000,DRAKglyp02:0.0000020478)92:0.0084343416,DRAKliv101:0.0108589303)96:0.0504744527,PARAnigr01:0.0141265989)32:0.0000023012)32:0.0000020184,(((((((((CHILajea02:0.0000010000,CHILaval03:0.0000010000)21:0.0000010000,CHILvali02:0.0000010000)40:0.0000010000,(CHILgram01:0.0045412335,CHILturf01:0.0045837085)29:0.0000010000)11:0.00…
(ARTHhunt01:0.1430178449,(((((CHILajea02:0.0000010000,CHILchlo01:0.0000010000)43:0.0000010000,CHILvali02:0.0000010000)92:0.0450150615,((CHILaval02:0.0000010000,CHILtric01:0.0000010000)44:0.0000010000,CHILgram01:0.0000010000)46:0.0000010000)39:0.0000010000,((CHILbifa01:0.0000010000,CHILturf01:0.0000010000)37:0.0000010000,CHILplur02:0.0000010000)75:0.0142235806)70:0.0672399195,((DRAKconc01:0.000001…
(ARTHhunt01:0.2661159800,(ARTHoreo01:0.0231586602,SPICcili01:0.1787596086)71:0.0185999809,((((((((CHILajea01:0.0134870319,(CHILdiph01:0.0000010000,(CHILsylv01:0.0063899196,CHILtril01:0.0105956854)69:0.0003606989)85:0.0066980241)19:0.0000010000,(CHILchlo01:0.0000010000,(CHILtric01:0.0000010000,CHILturf01:0.0000010000)86:0.0066909532)49:0.0000023227)15:0.0000010000,CHILvali02:0.0000010000)20:0.0000…
(ARTHhunt01:0.0135163758,ARTHoreo01:0.0135161374,((((CALEmajo02:0.0134532755,PARAmino03:0.0000010000)72:0.0089470764,(CHILsemi01:0.0000010000,CHILtrap02:0.0000010000)74:0.0089460510)75:0.0089465322,(((((CHILajea01:0.0000010000,(CHILbifa01:0.0000010000,CHILgram01:0.0000010000)9:0.0000010000)22:0.0000010000,CHILvali02:0.0000010000)14:0.0000010000,(CHILajea02:0.0000010000,(CHILaval02:0.0000010000,CH…
(ARTHhunt01:0.0453656593,ARTHoreo01:0.0343243855,(((CALEmajo01:0.0135235071,PARAnigr01:0.0135855114)85:0.0071833195,((((DRAKconc01:0.0066909021,DRAKthyn01:0.0066909088)87:0.0000010000,DRAKliv101:0.0000010000)100:0.1487069172,PARAlyon02:0.0078045442)78:0.0194880426,PARAmino03:0.0205599462)65:0.0062677039)87:0.0124839027,((((((((((CHILajea01:0.0000010000,CHILajea02:0.0000010000)99:0.1788490516,DRAK…
(ARTHhunt01:0.0705435599,ARTHoreo01:0.0182660585,((((CALEmajo01:0.0374070016,CALEmajo02:0.0463467146)95:0.0147069112,PARAlyon02:0.1177258887)71:0.0263154994,PARAnigr01:0.0820652643)77:0.0679579506,((((((((CHILajea02:0.0000010000,CHILaval02:0.0000010000)16:0.0000010000,((CHILaval03:0.0000010000,(CHILtric01:0.0000010000,CHILvali01:0.0000010000)21:0.0000010000)18:0.0000010000,CHILplur02:0.0000010000…
(ARTHhunt01:0.0525249471,ARTHoreo01:0.0059201612,(((((((((CHILajea01:0.0000010000,(((CHILajea02:0.0000010000,CHILgram01:0.0000010000)17:0.0000010000,CHILchlo01:0.0000010000)18:0.0000010000,(CHILplur02:0.0000010000,CHILvali01:0.0000010000)31:0.0000010000)34:0.0000010000)84:0.0069737594,(CHILbifa01:0.0000010000,CHILtric01:0.0000010000)55:0.0000010000)23:0.0000010000,CHILsemi01:0.0144979399)82:0.014…
(ARTHhunt01:0.0498383345,((((CALEmajo01:0.0000010000,CALEmajo02:0.0136771861)94:0.0559772628,((PARAlyon02:0.0000010000,PARAmino03:0.1579323111)71:0.0039831343,PARAterm01:0.0220203445)98:0.0699639545)64:0.0266794932,(DRAKconc01:0.0000010000,DRAKthyn01:0.0653849794)75:0.0198470996)45:0.0078390082,((((((((CHILajea02:0.0000010000,CHILgram01:0.0000010000)8:0.0000010000,CHILplur01:0.0000010000)4:0.0000…
(ARTHhunt01:0.0151591851,ARTHoreo01:0.0270749490,(((((((CHILajea02:0.0000010011,CHILturf01:0.0000010011)8:0.0000010011,((CHILbifa01:0.0000010011,CHILvali02:0.0000010011)10:0.0000010011,CHILplur02:0.0000010011)4:0.0000010011)23:0.0000010011,CHILaval03:0.0000010011)18:0.0000010011,CHILchlo01:0.0000010011)81:0.0067819572,(CHILtrap01:0.0000010011,CHILtrap02:0.0000010011)70:0.0000010011)71:0.006781071…
(ARTHhunt01:0.0707465274,ARTHoreo01:0.0276361052,((CALEmajo01:0.0135163775,PARAmino03:0.0135161374)78:0.0273451772,((((CHILajea02:0.0000010000,((((CHILchlo01:0.0000010000,(CHILform02:0.0000010000,CHILvali02:0.0000010000)3:0.0000010000)11:0.0000010000,CHILturf01:0.0000010000)13:0.0000010000,CHILsemi01:0.0000010000)13:0.0000010000,CHILtrap01:0.0000010000)5:0.0000010000)2:0.0000010000,(CHILform01:0.…
(ARTHhunt01:0.0437477166,ARTHoreo01:0.0560109060,(((CALEmajo01:0.0429950055,((PARAmino03:0.0000010000,PARAterm01:0.0270349300)65:0.0135052400,SPICcili01:0.0412863549)52:0.0135930826)62:0.0134898728,(DRAKconc01:0.0000010000,DRAKliv101:0.0000010000)93:0.0408485487)49:0.0000010000,((((CHILajea01:0.0000010000,CHILajea02:0.0000010000)4:0.0000010000,((((CHILaval02:0.0000010000,CHILtril01:0.0000010000)7…
(ARTHhunt01:0.0462512504,((CALEmajo01:0.0000010000,(PARAlyon02:0.0000010000,PARAterm01:0.0000010000)84:0.0271518435)72:0.0274289321,((((((((CHILajea01:0.0000010000,CHILaval02:0.0000010000)4:0.0000010000,CHILchlo01:0.0000010000)8:0.0000010000,((CHILaval03:0.0000010000,((((CHILbifa01:0.0000010000,CHILturf01:0.0000010000)78:0.0000010000,(CHILform01:0.0000010000,CHILform02:0.0000010000)75:0.006696338…
(ARTHhunt01:0.0041164911,ARTHoreo01:0.0556885643,(((((CALEmajo01:0.0000010000,CALEmajo02:0.0000010000)80:0.0042518000,((PARAlyon02:0.0188357523,PARAterm01:0.0000010000)68:0.0046192720,PARAnigr01:0.0044587660)79:0.0097494522)93:0.0196206386,((DRAKconc01:0.0137565265,DRAKglyp02:0.0045823341)55:0.0000010000,DRAKliv101:0.0000010000)72:0.0044983725)60:0.0019673618,SPICcili02:0.0737676694)84:0.01699725…
(ARTHhunt01:0.0881033315,(((CALEmajo01:0.0068233809,CALEmajo02:0.0138153881)75:0.0072554529,(PARAlyon02:0.0150437287,PARAterm01:0.0377040967)72:0.0058857525)89:0.0274641551,(((CHILajea01:0.0000010000,CHILajea02:0.0000010000)85:0.0138740707,(((((CHILbifa01:0.0000010000,(((CHILform01:0.0000010000,CHILtrap01:0.0000010000)35:0.0000010000,CHILtrap02:0.0000010000)79:0.0067887501,CHILsemi01:0.0207538827…
(ARTHhunt01:0.0474883279,ARTHoreo01:0.0158116994,((((CALEmajo01:0.0044589666,(SPICcili01:0.0000010000,SPICcili02:0.0000010000)95:0.0409844790)59:0.0022329439,(PARAlyon02:0.0134537217,PARAmino03:0.0066910568)48:0.0000010000)57:0.0067016647,(PARAnigr01:0.0000010000,PARAterm01:0.0000010000)88:0.0135318824)63:0.0066941543,(((((CHILajea02:0.0000010000,CHILplur02:0.0000010000)23:0.0000010000,CHILaval03…
(ARTHhunt01:0.0709318427,((ARTHoreo01:0.1120638097,(((((((CALEmajo01:0.0000010000,(CALEmajo02:0.0000010000,PARAnigr01:0.0000010000)19:0.0000010000)25:0.0000010000,PARAterm01:0.0000010000)38:0.0000010000,PARAmino03:0.0000010000)52:0.0000010000,PARAlyon02:0.0132746295)87:0.0479443864,DRAKglyp02:0.0388234190)47:0.0152868369,DRAKliv101:0.0540727494)58:0.0474515311,SPICcili01:0.0000021687)99:0.3501169…
(ARTHhunt01:0.0846109592,ARTHoreo01:0.0172082711,((((CALEmajo02:0.0000010000,PARAlyon02:0.0134221909)64:0.0000010000,PARAnigr01:0.0134221775)84:0.0351234694,((((((((CHILajea01:0.0000010000,CHILturf01:0.0000010000)23:0.0000010000,CHILajea02:0.0000010000)34:0.0000010000,CHILplur02:0.0000010000)14:0.0000010000,(CHILbifa01:0.0000010000,(CHILplur01:0.0000010000,CHILsemi01:0.0000010000)19:0.0000010000)…
(ARTHhunt01:0.0000020492,ARTHoreo01:0.1947622782,((((CHILajea01:0.0000010061,(((((CHILaval02:0.0000010061,CHILaval03:0.0000010061)26:0.0000010061,CHILgram01:0.0000010061)44:0.0000010061,CHILchlo01:0.0000010061)8:0.0000010061,CHILplur01:0.0000010061)23:0.0000010061,CHILvali02:0.0000010061)8:0.0000010061)75:0.0000010061,(CHILbifa01:0.0000010061,CHILturf01:0.0000010061)72:0.0131942281)46:0.000002007…
(ARTHhunt01:0.0415374913,((CALEmajo01:0.0134519716,(PARAnigr01:0.0000010000,PARAterm01:0.0000010000)64:0.0000010000)64:0.0000010000,PARAlyon02:0.0415374919)54:0.0134519603,(((CHILajea01:0.0000010000,(((((CHILaval02:0.0000010000,((CHILtrap01:0.0000010000,CHILtril01:0.0000010000)24:0.0000010000,CHILtric01:0.0000010000)6:0.0000010000)22:0.0000010000,CHILturf01:0.0000010000)7:0.0000010000,CHILplur02:…
(ARTHhunt01:0.0839202833,((CALEmajo01:0.0000028137,(PARAlyon02:0.0000010000,(PARAnigr01:0.0142628568,PARAterm01:0.0000010000)89:0.0069503276)88:0.0219372090)52:0.0072469249,PARAmino03:0.1741341310)93:0.1311599232,(((((((CHILajea02:0.0000010000,(CHILturf01:0.0000010000,CHILvali01:0.0000010000)24:0.0000010000)86:0.0000733792,CHILtrap01:0.0000010000)56:0.0068791822,CHILvali02:0.0069523660)20:0.00000…
(ARTHhunt01:0.0707673760,((((((CHILajea01:0.0000010000,CHILaval03:0.0000010000)21:0.0000010000,(((((CHILajea02:0.0000010000,CHILvali02:0.0000010000)6:0.0000010000,CHILtrap02:0.0000010000)5:0.0000010000,CHILbifa01:0.0000010000)2:0.0000010000,CHILtril01:0.0000010000)4:0.0000010000,(CHILaval02:0.0000010000,(CHILform02:0.0000010000,CHILvali01:0.0000010000)14:0.0000010000)17:0.0000010000)12:0.00000100…
(ARTHhunt01:0.0000010000,CALEmajo01:0.0136006599,(((((CHILajea01:0.0000010000,(((((CHILajea02:0.0000010000,CHILgram01:0.0000010000)8:0.0000010000,CHILchlo01:0.0000010000)6:0.0000010000,CHILtric01:0.0000010000)14:0.0000010000,CHILplur01:0.0000010000)3:0.0000010000,((CHILaval02:0.0000010000,CHILvali01:0.0000010000)23:0.0000010000,CHILaval03:0.0000010000)22:0.0000010000)19:0.0000010000)20:0.00000100…
(ARTHhunt01:0.0175338200,((((CALEmajo01:0.3871725491,((DRAKconc01:0.1409912388,DRAKglyp02:0.0000944542)82:0.0257871688,(DRAKliv101:0.0000010000,DRAKthyn01:0.0000010000)65:0.0000027367)92:0.0663144551)54:0.0067248124,(PARAnigr01:0.0000010000,PARAterm01:0.0000010000)98:0.0425972087)51:0.0102403729,PARAmino03:0.0004293584)72:0.0524066404,((((((CHILajea01:0.0000010000,CHILaval03:0.0000010000)71:0.000…
(ARTHhunt01:0.0133904762,(ARTHoreo01:0.0205727596,((((((((((CHILajea02:0.0000010000,CHILtrap01:0.0000010000)16:0.0000010000,(CHILplur02:0.0000010000,CHILtril01:0.0000010000)12:0.0000010000)2:0.0000010000,CHILplur01:0.0000010000)5:0.0000010000,CHILdiph01:0.0000010000)11:0.0000010000,CHILaval03:0.0000010000)6:0.0000010000,(CHILsylv01:0.0000010000,CHILtrap02:0.0000010000)4:0.0000010000)15:0.00000100…
(ARTHhunt01:0.0772050505,(ARTHoreo01:0.0800167552,((((((CHILajea02:0.0000010000,((CHILdiph01:0.0000010000,CHILsemi01:0.0000010000)29:0.0000010000,CHILtril01:0.0000010000)6:0.0000010000)39:0.0000010000,(CHILaval03:0.0000010000,(CHILbifa01:0.0000010000,(CHILplur01:0.0000010000,CHILsylv01:0.0000010000)46:0.0000010000)51:0.0000010000)44:0.0000010000)24:0.0000010000,CHILform02:0.0000010000)50:0.000001…
(ARTHhunt01:0.0000020147,(ARTHoreo01:0.0000021288,DRAKthyn01:0.3386856387)60:0.1894195915,(((CALEmajo01:0.0000010000,CALEmajo02:0.0000010000)60:0.0000010000,((((((((CHILajea01:0.0000010000,(CHILaval02:0.0000010000,CHILtril01:0.0000010000)8:0.0000010000)25:0.0000010000,CHILbifa01:0.0000010000)51:0.0000010000,CHILvali02:0.0000010000)26:0.0000010000,CHILplur02:0.0000010000)42:0.0000010000,((((CHILav…
(ARTHhunt01:0.0066509450,(CALEmajo01:0.0000020615,((((DRAKconc01:0.0000010000,DRAKglyp02:0.0000010000)87:0.0114960860,DRAKliv101:0.1078975392)98:0.0782534108,(PARAnigr01:0.0000020212,PARAterm01:0.0138971185)78:0.0272912546)65:0.0082704186,PARAmino03:0.0230161563)99:0.0998991702)96:0.0289345044,((((((CHILaval02:0.0067552794,(CHILaval03:0.0000010000,((CHILchlo01:0.0000010000,CHILgram01:0.0000010000…
(ARTHhunt01:0.0270971582,ARTHoreo01:0.0068257697,((CALEmajo01:0.0136349249,(((DRAKconc01:0.0000010000,DRAKliv101:0.0000010000)77:0.0066903759,DRAKthyn01:0.0000010000)92:0.0204289209,PARAmino03:0.0137757359)73:0.0066065406)43:0.0067362865,(((((CHILajea01:0.0067150563,CHILform01:0.0000010000)48:0.0000021493,((CHILajea02:0.0000010000,CHILturf01:0.0000010000)87:0.0000023400,CHILaval02:0.0000010000)74…
(ARTHhunt01:0.0832668693,(CALEmajo01:0.0158130027,CALEmajo02:0.0000010000)71:0.0000021386,(((((((CHILajea01:0.0000010000,CHILplur01:0.0000010000)38:0.0000010000,CHILchlo01:0.0000010000)62:0.0000010000,(((CHILbifa01:0.0000010000,CHILtric01:0.0000010000)35:0.0000010000,CHILvali01:0.0000010000)67:0.0000010000,(CHILgram01:0.0000010000,CHILturf01:0.0000010000)84:0.0045397556)70:0.0045592016)27:0.00000…
(ARTHhunt01:0.0436622674,(ARTHoreo01:0.0148904869,((CALEmajo01:0.0000010000,CALEmajo02:0.0000010000)83:0.0085452795,(PARAmino03:0.0247535680,PARAnigr01:0.0159241830)74:0.0081367816)90:0.0318394263)57:0.0065841696,((((CHILajea01:0.0033753850,(((((CHILaval02:0.0000010000,CHILplur01:0.0000010000)10:0.0000010000,CHILplur02:0.0000010000)16:0.0000010000,(CHILaval03:0.0000010000,CHILturf01:0.0000010000)…
(ARTHhunt01:0.0409977404,ARTHoreo01:0.0000010000,((((CALEmajo01:0.0000010000,PARAlyon02:0.0000010000)39:0.0000010000,CALEmajo02:0.0000010000)55:0.0000010000,(((DRAKconc01:0.0134409368,(DRAKglyp02:0.0000010000,DRAKthyn01:0.0000010000)53:0.0000010000)75:0.0134409233,DRAKliv101:0.0000010000)89:0.0271076423,PARAnigr01:0.0271076294)43:0.0000010000)42:0.0000010000,((((CHILaval03:0.0000010000,((CHILchlo…
(ARTHhunt01:0.0265280577,(ARTHoreo01:0.0707542934,(((((((((((((CALEmajo01:0.0000020507,CALEmajo02:0.0000021202)94:0.0387409473,PARAnigr01:0.0067781638)68:0.0000015795,PARAterm01:0.0000022684)87:0.0227018961,PARAlyon02:0.0050100191)67:0.0193313376,DRAKconc01:0.0487945347)72:0.0503055378,CHILtrap01:0.0000020249)36:0.0067247615,CHILtrap02:0.0000021067)37:0.0208819226,CHILchlo01:0.0067249562)8:0.0000…
(ARTHhunt01:0.1842420718,(((ARTHoreo01:0.0763956066,(DRAKconc01:0.0153078971,DRAKglyp02:0.0153083997)90:0.0567597825)55:0.0277964936,PARAterm01:0.0418723596)31:0.0000010000,(CALEmajo01:0.0000010000,CALEmajo02:0.0000010000)96:0.0419733282)37:0.0069371209,(((CHILajea01:0.0000010000,(CHILajea02:0.0000010000,((CHILaval03:0.0000010000,CHILbifa01:0.0000010000)25:0.0000010000,CHILgram01:0.0000010000)33:…
(ARTHhunt01:0.3951853450,(((CALEmajo01:0.0000010000,PARAmino03:0.0000010000)63:0.0000010000,CALEmajo02:0.0140103936)72:0.0125127327,((((CHILform02:0.0278828503,CHILsylv01:0.0000010000)65:0.0000022031,CHILsemi01:0.0279004179)69:0.0287015532,DRAKglyp02:0.0136433098)29:0.0000010000,((CHILgram01:0.0000010000,CHILvali01:0.0000010000)17:0.0000010000,(CHILplur01:0.0000010000,CHILturf01:0.0000010000)11:0…
(ARTHhunt01:0.0412816682,ARTHoreo01:0.0272797762,((((CALEmajo01:0.0066905488,CALEmajo02:0.0000010000)95:0.0273796322,PARAlyon02:0.0135864244)50:0.0135288265,(((CHILajea02:0.0000010000,((CHILaval03:0.0000010000,(((CHILbifa01:0.0000010000,CHILplur02:0.0000010000)23:0.0000010000,CHILchlo01:0.0000010000)6:0.0000010000,CHILturf01:0.0000010000)36:0.0000010000)13:0.0000010000,CHILgram01:0.0000010000)6:0…
(ARTHhunt01:0.0416003886,ARTHoreo01:0.0135770783,(((((CALEmajo01:0.0000010000,CALEmajo02:0.0000010000)54:0.0000010000,(PARAmino03:0.0000010000,(PARAnigr01:0.0000010000,PARAterm01:0.0000010000)81:0.0134377732)78:0.0134377732)88:0.0276229205,(((((CHILaval02:0.0000010000,(((CHILaval03:0.0000010000,CHILplur02:0.0000010000)47:0.0000010000,CHILvali02:0.0000010000)19:0.0000010000,CHILtrap01:0.0000010000…
(ARTHhunt01:0.0139926298,ARTHoreo01:0.0139931663,(((CALEmajo01:0.0000010000,PARAlyon02:0.0000010000)63:0.0000010000,(((((((CHILajea02:0.0000010000,CHILchlo01:0.0000010000)15:0.0000010000,CHILbifa01:0.0000010000)20:0.0000010000,CHILvali02:0.0000010000)12:0.0000010000,(CHILaval02:0.0000010000,CHILtric01:0.0000010000)17:0.0000010000)77:0.0137051820,((CHILdiph01:0.0000010000,CHILplur02:0.0000010000)3…
(ARTHhunt01:0.0420233291,ARTHoreo01:0.0000010000,(((CALEmajo01:0.0136643898,(PARAlyon02:0.0000010000,((PARAmino03:0.0136645079,PARAnigr01:0.0136645014)87:0.0137883502,PARAterm01:0.0136644567)83:0.0136644634)82:0.0136643818)67:0.0137884947,(((((CHILajea01:0.0000010000,CHILajea02:0.0000010000)60:0.0000010000,(((((((CHILaval02:0.0000010000,(CHILvali01:0.0000010000,CHILvali02:0.0000010000)27:0.000001…
(ARTHhunt01:0.0000021554,((((((((CHILajea01:0.0000010000,CHILvali02:0.0000010000)27:0.0000010000,CHILaval02:0.0000010000)18:0.0000010000,CHILajea02:0.0000010000)16:0.0000010000,CHILplur01:0.0000010000)10:0.0000010000,CHILbifa01:0.0000010000)5:0.0000010000,CHILplur02:0.0000010000)12:0.0000020158,(CHILaval03:0.0000010000,CHILgram01:0.0000010000)19:0.0000010000)74:0.0020200688,((CHILchlo01:0.0000020…
(ARTHhunt01:0.2067706157,((((CALEmajo01:0.0000010000,PARAnigr01:0.0000010000)45:0.0000010000,CALEmajo02:0.0000010000)65:0.0562998579,(CHILform01:0.0000010000,CHILtrap01:0.0000010000)80:0.0207971802)66:0.1406911294,((((((CHILaval02:0.0000010000,(CHILplur01:0.0000010000,CHILturf01:0.0000010000)18:0.0000010000)20:0.0000010000,CHILvali02:0.0000010000)21:0.0000010000,CHILgram01:0.0000010000)94:0.04867…
(ARTHhunt01:0.0615811731,(CALEmajo01:0.0000010000,(CALEmajo02:0.0000010000,PARAlyon02:0.0000010000)45:0.0000010000)96:0.0462410486,(((((CHILajea02:0.0066963385,(((CHILaval02:0.0000010000,CHILvali02:0.0000010000)19:0.0000010000,CHILtric01:0.0000010000)21:0.0000010000,CHILgram01:0.0000010000)68:0.0000010000)76:0.0066963385,CHILtril01:0.0066963410)57:0.0000010000,((CHILbifa01:0.0000010000,CHILturf01…
(ARTHhunt01:0.0550398973,ARTHoreo01:0.0404058590,(((CALEmajo01:0.0358965478,(PARAmino03:0.0110173789,PARAterm01:0.0464649374)70:0.0090225124)89:0.0124198103,((DRAKconc01:0.0000010000,DRAKliv101:0.0000010000)71:0.0033130499,(DRAKglyp02:0.0000010000,DRAKthyn01:0.0033404663)72:0.0033747960)99:0.0207452837)95:0.0122963459,((((CHILajea01:0.0000010000,(((CHILaval02:0.0000010000,CHILplur01:0.0000010000)…
(ARTHhunt01:0.0558485653,((((CALEmajo02:0.0419366189,(SPICcili01:0.0000010000,SPICcili02:0.0000010000)72:0.0135237131)49:0.0135236924,DRAKglyp02:0.0408943202)35:0.0000010000,PARAlyon02:0.0000010000)36:0.0000010000,((((((CHILaval02:0.0000010000,CHILform02:0.0000010000)5:0.0000010000,(CHILplur01:0.0000010000,CHILvali02:0.0000010000)5:0.0000010000)4:0.0000010000,CHILplur02:0.0000010000)6:0.000001000…
(ARTHhunt01:0.1176397461,ARTHoreo01:0.0740737681,(((CALEmajo01:0.0000010000,CALEmajo02:0.0000010000)70:0.0000010000,(((((((CHILajea01:0.0000010000,(CHILsemi01:0.0000010000,(CHILtrap01:0.0000010000,CHILvali01:0.0000010000)20:0.0000010000)15:0.0000010000)20:0.0000010000,(((CHILaval03:0.0000010000,(CHILplur01:0.0000010000,CHILturf01:0.0000010000)15:0.0000010000)20:0.0000010000,CHILsylv01:0.000001000…
(ARTHhunt01:0.0592942685,ARTHoreo01:0.0000020132,(CALEmajo02:0.0142779287,(((((((CHILajea01:0.0000010000,CHILsylv01:0.0000010000)8:0.0000010000,((CHILform02:0.0000010000,CHILplur02:0.0000010000)9:0.0000010000,(CHILplur01:0.0000010000,CHILvali01:0.0000010000)5:0.0000010000)6:0.0000010000)8:0.0000010000,((CHILchlo01:0.0000010000,CHILtril01:0.0000010000)5:0.0000010000,CHILform01:0.0000010000)3:0.000…
(ARTHhunt01:0.0704331926,ARTHoreo01:0.0691658430,((((((CALEmajo01:0.0033790268,CALEmajo02:0.0000010000)97:0.0136866135,(PARAlyon02:0.0139725834,PARAmino03:0.0317433035)84:0.0072050885)78:0.0103018686,PARAterm01:0.0242397670)66:0.0260422156,(DRAKconc01:0.0000010000,DRAKliv101:0.0000010000)100:0.0613757125)53:0.0165055876,((((CHILajea01:0.0000010000,CHILchlo01:0.0033815642)88:0.0033802789,(((CHILav…
(ARTHhunt01:0.0000010000,((ARTHoreo01:0.0134532706,(SPICcili01:0.0000010000,SPICcili02:0.0000010000)91:0.0271522883)43:0.0000010000,((((CALEmajo01:0.0000010000,PARAlyon02:0.0000010000)20:0.0000010000,PARAmino03:0.0000010000)10:0.0000010000,CALEmajo02:0.0000010000)12:0.0000010000,PARAterm01:0.0000010000)78:0.0134532755)54:0.0000010000,(((CHILajea01:0.0000010000,((((((((((((CHILajea02:0.0000010000,…
(ARTHhunt01:0.0000023135,((ARTHoreo01:0.0140698856,((((((CHILchlo01:0.0000010000,CHILtric01:0.0000010000)32:0.0000010000,(((CHILdiph01:0.0000010000,CHILvali02:0.0000010000)7:0.0000010000,CHILplur01:0.0000010000)4:0.0000010000,CHILplur02:0.0000010000)9:0.0000010000)8:0.0000010000,CHILvali01:0.0000010000)10:0.0000010000,CHILsemi01:0.0000010000)57:0.0000010000,(CHILturf01:0.0137933161,((PARAlyon02:0…
(ARTHhunt01:0.1311218309,(((((ARTHoreo01:0.0000010000,(PARAterm01:0.0326590124,SPICcili01:0.1122602611)49:0.0119784713)77:0.0992302593,((CHILchlo01:0.0000010000,CHILdiph01:0.0129718438)79:0.0145683390,DRAKglyp02:0.0559278189)64:0.0284008439)46:0.0297041536,CHILsemi01:0.0000020007)91:0.1054141885,(((((((CHILajea01:0.0000010000,CHILaval03:0.0000010000)11:0.0000010000,CHILplur02:0.0000010000)22:0.00…
(ARTHhunt01:0.0411058116,ARTHoreo01:0.0000010000,((((((CALEmajo01:0.0411061614,CALEmajo02:0.0000010000)82:0.0134559463,SPICcili02:0.0996818563)33:0.0000010000,((PARAlyon02:0.0134532708,PARAmino03:0.0000010000)78:0.0271522882,(PARAnigr01:0.0134532708,PARAterm01:0.0000010000)81:0.0000010000)91:0.0271595039)61:0.0089495177,((((CHILajea02:0.0000010000,CHILchlo01:0.0000010000)12:0.0000010000,((CHILava…
(ARTHhunt01:0.1172692911,((((CALEmajo02:0.0277278864,(PARAmino03:0.0276080554,PARAterm01:0.0281718535)75:0.0133368931)82:0.0277278010,(DRAKconc01:0.0000010000,DRAKliv101:0.0134491800)100:0.1332152274)39:0.0000010000,(((CHILform01:0.0000010000,((CHILsemi01:0.0000010000,CHILtril01:0.0000010000)3:0.0000010000,CHILsylv01:0.0000010000)9:0.0000010000)1:0.0000010000,(CHILform02:0.0000010000,CHILtrap02:0…
(ARTHhunt01:0.0735530321,((((ARTHoreo01:0.3120604200,CALEmajo01:0.0284578460)57:0.0440099308,(DRAKconc01:0.0440856305,DRAKglyp02:0.0118201355)89:0.0609714340)25:0.0000010000,(CHILdiph01:0.0136054392,CHILtril01:0.0134493515)40:0.0000010000)59:0.0090557630,((((CHILajea01:0.0000010000,CHILvali01:0.0000010000)13:0.0000010000,(CHILajea02:0.0000010000,(((CHILaval03:0.0000010000,CHILgram01:0.0000010000)…
(ARTHhunt01:0.0203712585,ARTHoreo01:0.0485204897,((((CALEmajo02:0.0000010000,((PARAlyon02:0.0134260200,PARAnigr01:0.0134640996)84:0.0146338068,PARAmino03:0.0000010000)83:0.0134257629)59:0.0000010000,((DRAKconc01:0.0000010000,DRAKthyn01:0.0000010000)80:0.0133835570,DRAKglyp02:0.0273905771)84:0.0274686918)68:0.0134918416,(((((CHILajea02:0.0000010000,(CHILsemi01:0.0000010000,CHILtrap01:0.0000010000)…
(ARTHhunt01:0.0668001349,ARTHoreo01:0.2147827970,(((((((CHILajea02:0.0000010000,CHILturf01:0.0000010000)49:0.0000010000,((CHILchlo01:0.0000010000,CHILplur01:0.0000010000)43:0.0000010000,CHILtrap02:0.0000010000)42:0.0000010000)44:0.0000010000,CHILtric01:0.0000010000)40:0.0000010000,CHILdiph01:0.0000010000)16:0.0000010000,(CHILplur02:0.0000010000,CHILvali01:0.0000010000)14:0.0000010000)59:0.0000010…
(ARTHhunt01:0.1115502797,((CALEmajo01:0.0000010000,CALEmajo02:0.0000010000)87:0.0399508128,PARAlyon02:0.0731846181)42:0.0127780205,((((((CHILajea01:0.0000010000,(CHILplur02:0.0000010000,CHILvali02:0.0000010000)22:0.0000010000)33:0.0000010000,CHILaval03:0.0000010000)0:0.0000010000,CHILaval02:0.0000010000)3:0.0000010000,(CHILbifa01:0.0000010000,CHILvali01:0.0000010000)10:0.0000010000)31:0.000001000…
(ARTHhunt01:0.0594774229,(CALEmajo02:0.0000010000,((DRAKglyp02:0.0000010000,DRAKthyn01:0.0000010000)37:0.0000010000,DRAKliv101:0.0000010000)64:0.0135965375)69:0.0129509118,((((CHILajea01:0.0000010000,(((((((CHILajea02:0.0000010000,CHILaval03:0.0000010000)51:0.0000010000,CHILbifa01:0.0000010000)44:0.0000010000,CHILturf01:0.0000010000)29:0.0000010000,CHILtric01:0.0000010000)39:0.0000010000,CHILplur…
(ARTHhunt01:0.0396372353,(((((((((CHILajea01:0.0000010000,(CHILaval03:0.0000010000,CHILtric01:0.0000010000)20:0.0000010000)8:0.0000010000,CHILvali02:0.0000010000)9:0.0000010000,CHILtril01:0.0000010000)1:0.0000010000,CHILaval02:0.0000010000)29:0.0000010000,CHILsemi01:0.0000010000)36:0.0000010000,CHILplur01:0.0000010000)24:0.0000010000,CHILajea02:0.0000010000)64:0.0000010000,(CHILform01:0.000001000…
(ARTHhunt01:0.0273416073,ARTHoreo01:0.0273512918,(((CALEmajo01:0.0271606760,(DRAKglyp02:0.0134532708,DRAKliv101:0.0000010000)91:0.0271611275)32:0.0000010000,((((((CHILajea01:0.0000010000,CHILvali02:0.0000010000)31:0.0000010000,CHILbifa01:0.0000010000)17:0.0000010000,CHILtric01:0.0000010000)25:0.0000010000,CHILgram01:0.0000010000)33:0.0000010000,(CHILplur01:0.0000010000,CHILturf01:0.0000010000)24:…
(ARTHhunt01:0.0872169655,((CALEmajo01:0.0000010000,CALEmajo02:0.0000010000)64:0.0000010000,(((PARAlyon02:0.0000010000,PARAterm01:0.0000010000)66:0.0000010000,PARAmino03:0.0067445692)39:0.0000010000,PARAnigr01:0.0067445451)91:0.0207223679)80:0.0137536519,((((((CHILajea01:0.0000010000,((CHILtric01:0.0000010000,CHILvali02:0.0000010000)14:0.0000010000,CHILvali01:0.0000010000)24:0.0000010000)12:0.0000…
(ARTHhunt01:0.1426973451,((((((CHILbifa01:0.0000010000,CHILgram01:0.0000010000)27:0.0000010000,CHILtric01:0.0000010000)12:0.0000010000,(CHILplur01:0.0000010000,CHILvali01:0.0000010000)21:0.0000010000)85:0.0026796704,CHILvali02:0.0000010000)88:0.0053714798,(((CHILdiph01:0.0026654166,CHILtrap01:0.0429392062)37:0.0000010000,CHILsemi01:0.0000010000)59:0.0053748207,(CHILform01:0.0026687085,(CHILform02…
(ARTHhunt01:0.0985831114,(((((((CHILajea01:0.0000010000,(CHILtric01:0.0000010000,CHILturf01:0.0000010000)11:0.0000010000)1:0.0000010000,CHILchlo01:0.0000010000)7:0.0000010000,CHILplur01:0.0000010000)1:0.0000010000,CHILaval02:0.0000010000)7:0.0000010000,CHILajea02:0.0000010000)70:0.0000010000,((DRAKconc01:0.1177241183,(DRAKglyp02:0.0000010000,DRAKliv101:0.0135070376)83:0.0126162877)55:0.0281574951…
(ARTHhunt01:0.0452500832,(((ARTHoreo01:0.0435218730,(DRAKconc01:0.0000010000,DRAKglyp02:0.0136903413)75:0.0137075288)25:0.0000010000,(PARAlyon02:0.0228532501,PARAmino03:0.0228534239)88:0.0411180939)32:0.0137066801,((((CHILaval02:0.0000010000,((((CHILaval03:0.0000010000,(CHILbifa01:0.0000010000,CHILtric01:0.0000010000)4:0.0000010000)14:0.0000010000,CHILvali01:0.0000010000)11:0.0000010000,CHILsemi0…
(ARTHhunt01:0.0504952735,(CALEmajo01:0.0210560103,((PARAlyon02:0.0214209453,PARAnigr01:0.0705782238)60:0.0070037723,PARAmino03:0.0000010000)35:0.0000010000)71:0.0173528940,((((((((CHILajea02:0.0000010000,CHILplur02:0.0000010000)12:0.0000010000,((CHILbifa01:0.0000010000,CHILvali02:0.0000010000)18:0.0000010000,CHILtric01:0.0000010000)7:0.0000010000)42:0.0000010000,CHILvali01:0.0000010000)58:0.00000…
(ARTHhunt01:0.0544500238,ARTHoreo01:0.0677787493,((((CALEmajo02:0.0107306066,((((CHILtrap01:0.0000010000,CHILtrap02:0.0000010000)99:0.2947402558,PARAterm01:0.0000020591)72:0.0057678144,PARAnigr01:0.0000021267)69:0.0065948768,(PARAlyon02:0.0179673313,PARAmino03:0.0167343775)77:0.0054723554)64:0.0083725694)79:0.0435078667,(SPICcili01:0.0074391919,SPICcili02:0.0099036183)96:0.0473611075)62:0.0132326…
(ARTHhunt01:0.0411061513,((CALEmajo01:0.0553245093,CALEmajo02:0.0000010000)75:0.0075860921,PARAlyon02:0.0075836344)75:0.0253561746,(((((CHILajea01:0.0000010000,((CHILgram01:0.0000010000,(CHILtric01:0.0000010000,CHILvali02:0.0000010000)33:0.0000010000)25:0.0000010000,CHILplur02:0.0000010000)28:0.0000010000)5:0.0000010000,(CHILbifa01:0.0000010000,CHILturf01:0.0000010000)16:0.0000010000)9:0.00000100…
(ARTHhunt01:0.0417965745,((((CALEmajo01:0.0000010000,CALEmajo02:0.0000010000)38:0.0000010000,CHILaval02:0.0000010000)60:0.0000010000,PARAlyon02:0.0135697428)53:0.0000010000,((((((CHILajea02:0.0000010000,(CHILbifa01:0.0000010000,CHILplur01:0.0000010000)26:0.0000010000)16:0.0000010000,CHILgram01:0.0000010000)24:0.0000010000,CHILturf01:0.0000010000)19:0.0000010000,CHILplur02:0.0000010000)62:0.000001…
(ARTHhunt01:0.0684628427,(CALEmajo01:0.0000010000,(DRAKglyp02:0.1119497639,SPICcili02:0.0793696844)56:0.0269175155)39:0.0274079701,(((CHILajea01:0.0068432184,(((((((CHILajea02:0.0000010000,CHILtric01:0.0000010000)15:0.0000010000,CHILvali01:0.0000010000)33:0.0000010000,CHILplur02:0.0000010000)58:0.0000010000,CHILaval02:0.0067534853)81:0.0068273439,CHILgram01:0.0068438136)15:0.0000010000,CHILturf01…
(ARTHhunt01:0.0135772231,(ARTHoreo01:0.0413208962,(SPICcili01:0.0000010000,SPICcili02:0.0000010000)99:0.0555258047)52:0.0000010000,(((CALEmajo01:0.0135559557,(PARAnigr01:0.0000010000,PARAterm01:0.0000010000)58:0.0000010000)48:0.0000010000,DRAKglyp02:0.0134345574)66:0.0134345574,((((CHILajea02:0.0000010000,(CHILdiph01:0.0000010000,CHILsylv01:0.0000010000)27:0.0000010000)2:0.0000010000,((((((CHILav…
(ARTHhunt01:0.1742138453,((((CALEmajo01:0.0000010000,(CALEmajo02:0.0067461430,SPICcili01:0.2011701712)51:0.0000013527)84:0.0146055400,(((CHILajea01:0.0000010000,CHILajea02:0.0000010000)88:0.0068353824,(CHILaval02:0.0068353640,(((CHILbifa01:0.0000010000,CHILvali02:0.0000010000)36:0.0000010000,CHILvali01:0.0000010000)19:0.0000010000,(((CHILgram01:0.0000010000,(CHILplur01:0.0000010000,CHILtric01:0.0…
(ARTHhunt01:0.0670919879,ARTHoreo01:0.1584360802,(((CHILajea01:0.0090960510,((CHILaval03:0.0000010000,CHILplur02:0.0000010000)21:0.0000028628,(CHILplur01:0.0000010000,CHILvali02:0.0000010000)22:0.0000023707)60:0.0000010000)90:0.0226630478,((CHILaval02:0.0000010000,CHILchlo01:0.0000010000)51:0.0000024760,(((CHILdiph01:0.0000021368,CHILsemi01:0.0044905065)92:0.0090920674,(((CHILform01:0.0000010000,…
(ARTHhunt01:0.0333657901,ARTHoreo01:0.0895317617,((CALEmajo02:0.0000010000,PARAmino03:0.0000010000)75:0.0000010000,((((((((((CHILajea01:0.0000010000,CHILplur02:0.0000010000)17:0.0000010000,CHILvali02:0.0000010000)15:0.0000010000,CHILgram01:0.0000010000)57:0.0000010000,CHILturf01:0.0147191885)81:0.0148510622,(((CHILajea02:0.0000010000,CHILsylv01:0.0000010000)13:0.0000010000,CHILvali01:0.0000010000…
(ARTHhunt01:0.0086528543,ARTHoreo01:0.0435401758,((((CALEmajo01:0.0000010006,CALEmajo02:0.0000010006)95:0.0233750529,((PARAlyon02:0.0057667421,PARAmino03:0.0590353537)87:0.0123677743,(PARAnigr01:0.0144792329,PARAterm01:0.0000010006)95:0.0140398445)62:0.0000010006)94:0.0216058779,((((((((CHILajea01:0.0000010006,CHILajea02:0.0000010006)51:0.0000010006,(CHILbifa01:0.0000010006,(CHILchlo01:0.00000100…
(ARTHhunt01:0.0702596203,(((ARTHoreo01:0.0318243769,(SPICcili01:0.0000010000,SPICcili02:0.0000010000)98:0.0392585977)51:0.0119428489,((((((((CHILajea01:0.0000010000,CHILaval02:0.0000010000)34:0.0000010000,CHILajea02:0.0000010000)7:0.0000010000,(((CHILaval03:0.0000010000,(CHILchlo01:0.0000010000,CHILtric01:0.0000010000)13:0.0000010000)7:0.0000010000,CHILbifa01:0.0000010000)18:0.0000010000,CHILgram…
(ARTHhunt01:1.1373942207,(CALEmajo01:0.0000010172,CALEmajo02:0.0000010172)57:0.0000021474,(((((CHILajea01:0.0074166741,CHILform01:0.0250154543)79:0.0074134669,((CHILajea02:0.0000010172,(CHILaval02:0.0000010172,CHILvali01:0.0000010172)85:0.0132268894)18:0.0000010172,CHILvali02:0.0000010172)12:0.0000010172)48:0.0000010172,CHILsemi01:0.0133174820)97:0.2183549178,(((CHILaval03:0.0000010172,CHILchlo01…
(ARTHhunt01:0.2188379086,((((CALEmajo01:0.0000010000,CALEmajo02:0.0000010000)93:0.0285359022,((PARAlyon02:0.0147290896,(PARAnigr01:0.0000010000,PARAterm01:0.0137693675)80:0.0283796183)46:0.0138666983,PARAmino03:0.0436887567)37:0.0000010000)59:0.0368257902,SPICcili01:0.1410219381)63:0.0071153081,(DRAKconc01:0.0138245435,DRAKliv101:0.0295389132)59:0.0000010000)83:0.0286698646,(((((((CHILajea01:0.00…
(ARTHhunt01:0.0374111432,((((((CALEmajo01:0.0000022350,SPICcili02:0.1082601430)59:0.0050977345,CALEmajo02:0.0000010000)85:0.1428391790,(((CHILaval03:0.0000010000,CHILtric01:0.0000010000)82:0.0060713948,(CHILdiph01:0.0000010000,CHILtrap01:0.0000010000)69:0.0000010000)81:0.0165373440,((DRAKconc01:0.0000010000,DRAKthyn01:0.0000010000)56:0.0000010000,DRAKliv101:0.0064881199)90:0.0306330384)59:0.01124…
(ARTHhunt01:0.0273837841,ARTHoreo01:0.0206472118,(((CALEmajo01:0.0067592502,SPICcili01:0.0705936934)61:0.0066258628,(DRAKglyp02:0.0066918757,DRAKthyn01:0.0000010000)97:0.0276294556)60:0.0068809675,(((((((CHILbifa01:0.0000010000,((CHILchlo01:0.0000010000,((CHILplur02:0.0000010000,CHILtric01:0.0000010000)15:0.0000010000,CHILvali01:0.0000010000)13:0.0000010000)11:0.0000010000,CHILgram01:0.0000010000…
(ARTHhunt01:0.0907397561,ARTHoreo01:0.1227132491,(((CALEmajo01:0.0000010000,CALEmajo02:0.0000010000)77:0.0323962065,PARAnigr01:0.0699397011)49:0.0093235375,(((((CHILajea01:0.0000010000,(CHILajea02:0.0000010000,CHILbifa01:0.0000010000)19:0.0000010000)17:0.0000010000,(((CHILaval02:0.0000010000,CHILvali01:0.0000010000)30:0.0000010000,CHILgram01:0.0000010000)20:0.0000010000,CHILaval03:0.0000010000)11…
(ARTHhunt01:0.0659696901,(CALEmajo01:0.0133356671,((PARAlyon02:0.0250060255,PARAterm01:0.0129697189)82:0.0066445329,PARAmino03:0.0045175556)86:0.0180113064)77:0.0116106500,(((((CHILajea02:0.0000010000,CHILaval02:0.0000010000)61:0.0000010000,CHILturf01:0.0031282595)92:0.0031707331,((((CHILaval03:0.0000010000,(CHILchlo01:0.0000010000,CHILvali01:0.0000010000)37:0.0000010000)13:0.0000010000,CHILbifa0…
[truncated: 37,371 more rows]
