# Supplementary material for: Conserved pigment pathways underpin the dark insectiform floral structures of sexually deceptive Chiloglottis (Orchidaceae)
Source: Front Plant Sci. 2022 Oct 5;13:976283. doi: 10.3389/fpls.2022.976283 (PMC9581149; doi:10.3389/fpls.2022.976283)
Supplement: Supplementary file 1 [file Data_Sheet_1.ZIP › Speciestree.Chilo_k25c12q2w25b1.nex0.ASTRAL.BS20contract.tree]

(ARTHhunt01,(ARTHoreo01,((SPICcili01,SPICcili02)1:3.0228862755634034,(((CHILgram01,((CHILchlo01,(CHILajea01,CHILajea02)1:0.13313247253981467)1:0.15048615895598924,((CHILvali02,(CHILvali01,(CHILaval03,CHILaval02)0.92:0.014966975040106863)0.9:0.014618697255679765)1:0.03991473869384027,(CHILtric01,(CHILturf01,(CHILbifa01,(CHILplur01,CHILplur02)1:0.06086171113436451)1:0.03684888657445437)1:0.0315458206063864)1:0.025896254031549146)1:0.019641765851919245)1:0.03337970073340558)1:0.9957172534141185,(((CHILtrap01,CHILtrap02)1:0.13321223412504968,(CHILform01,CHILform02)1:0.02901465102441769)1:0.874911601987511,(CHILtril01,(CHILsemi01,(CHILsylv01,CHILdiph01)1:0.10581280550888941)1:0.023641395219033665)1:0.42959321207624074)1:0.22341884541397655)1:1.3538386651228234,((DRAKliv101,(DRAKthyn01,(DRAKconc01,DRAKglyp02)1:0.06815747447550098)0.83:0.011138507513415802)1:2.1282946618579874,((CALEmajo01,CALEmajo02)1:1.9055444001129944,((PARAlyon02,PARAmino03)1:0.04982776704628858,(PARAterm01,PARAnigr01)1:1.1465557166099043)1:0.32005638818503845)1:1.0816121128987197)1:0.03078468197644483)1:0.03618236001401607)1:0.6404574410639672):0.0); 
