# Supplementary material for: Conserved pigment pathways underpin the dark insectiform floral structures of sexually deceptive Chiloglottis (Orchidaceae)
Source: Front Plant Sci. 2022 Oct 5;13:976283. doi: 10.3389/fpls.2022.976283 (PMC9581149; doi:10.3389/fpls.2022.976283)
Supplement: Supplementary file 4 [file Data_Sheet_4.xlsx]

## Sheet: TR_to_Gene_mapping
CHILtrap	CHILsemi	CHILaffv	CHILturf	CHILvali
TRINITY_DN9912_c0_g1_i2>CtrCHS1	TRINITY_DN344_c1_g1_i1>CseCHS1	TRINITY_DN4850_c0_g1_i4>CavCHS1	TRINITY_DN4548_c0_g1_i2>CtuCHS1	TRINITY_DN21994_c0_g1_i1>CvaCHS1
TRINITY_DN149260_c0_g1_i1>CtrCHS2	TRINITY_DN16611_c0_g1_i1>CseCHS2
TRINITY_DN153371_c0_g1_i1>CtrCHS3
TRINITY_DN8780_c0_g1_i3>CtrCHI1	TRINITY_DN3249_c0_g1_i15>CseCHI1	TRINITY_DN17829_c1_g1_i3>CavCHI1	TRINITY_DN4516_c0_g2_i7>CtuCHI1	TRINITY_DN2450_c0_g1_i1>CvaCHI1
TRINITY_DN1133_c0_g1_i9>CtrF3H2	TRINITY_DN4152_c0_g1_i7>CseF3H1	TRINITY_DN5690_c0_g1_i1>CavF3H1	TRINITY_DN8462_c0_g1_i6>CtuF3H1	TRINITY_DN15188_c0_g1_i2>CvaF3H1
TRINITY_DN119_c1_g1_i5>CtrF3H1	TRINITY_DN4904_c0_g1_i15>CseF3H2			TRINITY_DN3931_c0_g1_i2>CvaF3H2
TRINITY_DN1628_c0_g1_i1>CtrF3pH1	TRINITY_DN1366_c0_g1_i1>CseF3pH1	TRINITY_DN14183_c0_g1_i1>CavF3pH1	TRINITY_DN13494_c0_g1_i1>CtuF3pH1	TRINITY_DN30097_c0_g1_i1>CvaF3pH1
	TRINITY_DN1549_c0_g1_i15>CseF3pH2	TRINITY_DN3881_c0_g1_i1>CavF3pH2	TRINITY_DN1486_c0_g1_i3>CtuF3pH2	TRINITY_DN23586_c0_g1_i1>CvaF3pH2
TRINITY_DN13099_c0_g1_i1>CtrF3pH2	TRINITY_DN2134_c0_g1_i3>CseF3pH3	TRINITY_DN5955_c0_g1_i1>CavF3pH3	TRINITY_DN2377_c0_g1_i2>CtuF3pH3	TRINITY_DN4372_c0_g1_i1>CvaF3pH3
TRINITY_DN5366_c0_g2_i7>CtrF3pH3	TRINITY_DN5018_c0_g1_i7>CseF3pH4	TRINITY_DN8010_c0_g1_i2>CavF3pH4	TRINITY_DN2587_c0_g1_i4>CtuF3pH4	TRINITY_DN3747_c0_g1_i3>CvaF3pH4
TRINITY_DN988_c0_g1_i1>CtrF3pH4	TRINITY_DN832_c0_g2_i2>CseF3pH5			TRINITY_DN10350_c0_g1_i1>CvaF3pH5
TRINITY_DN2836_c0_g1_i13>CtrDFR1	TRINITY_DN1490_c0_g1_i1>CseDFR1	TRINITY_DN273_c0_g1_i10>CavDFR1	TRINITY_DN20043_c0_g1_i9>CtuDFR1	TRINITY_DN5873_c0_g1_i7>CvaDFR1
TRINITY_DN11065_c0_g1_i3>CtrLDOX2	TRINITY_DN1006_c0_g1_i5>CseLDOX1	TRINITY_DN12996_c0_g1_i7>CavLDOX1	TRINITY_DN11921_c0_g1_i6>CtuLDOX1	TRINITY_DN6659_c0_g2_i1>CvaLDOX1
TRINITY_DN11065_c0_g2_i2>CtrLDOX1	TRINITY_DN1781_c0_g1_i4>CseLDOX2
TRINITY_DN6689_c0_g1_i1>CtrTT19a	TRINITY_DN24407_c0_g1_i1>CseTT19a	TRINITY_DN3198_c0_g1_i3>CavTT19a	TRINITY_DN841_c0_g1_i14>CtuTT19a	TRINITY_DN4837_c0_g1_i12>CvaTT19a
TRINITY_DN849_c0_g1_i18>CtrTT19b				TRINITY_DN14141_c0_g1_i1>CvaTT19b
	TRINITY_DN1381_c0_g1_i20>CseTT19b
	TRINITY_DN561_c0_g1_i36>CseTT19c
TRINITY_DN642_c4_g1_i2>CtrUFGTa	TRINITY_DN812_c0_g1_i3>CseUFGTa	TRINITY_DN1110_c0_g1_i1>CavUFGTa	TRINITY_DN15051_c0_g1_i1>CtuUFGTa	TRINITY_DN2613_c0_g1_i3>CvaUFGTa
TRINITY_DN38993_c0_g1_i3>CtrAM1	TRINITY_DN1756_c0_g1_i2>CseAM1	TRINITY_DN11042_c0_g1_i4>CavAM1	TRINITY_DN6271_c0_g1_i1>CtuAM1	TRINITY_DN4447_c0_g1_i1>CvaAM1
TRINITY_DN7228_c2_g1_i2>CtrABCC1	TRINITY_DN3799_c0_g1_i1>CseABCC1	TRINITY_DN7489_c0_g1_i2>CavABCC1	TRINITY_DN24160_c0_g2_i1>CtuABCC1	TRINITY_DN21772_c0_g1_i4>CvaABCC1
TRINITY_DN34_c0_g4_i1>CtrABCC2a	TRINITY_DN4733_c0_g1_i1>CseABCC2a	TRINITY_DN2623_c0_g2_i2>CavABCC2a	TRINITY_DN21650_c0_g1_i1>CtuABCC2a	TRINITY_DN2062_c0_g2_i1>CvaABCC2a
TRINITY_DN34_c0_g5_i1>CtrABCC2b
TRINITY_DN1402_c0_g1_i6>CtrFLS1	TRINITY_DN9522_c0_g2_i2>CseFLS1	TRINITY_DN22120_c0_g1_i1>CavFLS1	TRINITY_DN23124_c0_g1_i1>CtuFLS1	TRINITY_DN15188_c0_g1_i3>CvaFLS1
TRINITY_DN28995_c0_g2_i19>CtrFLS2
TRINITY_DN9029_c0_g1_i1>CtrMAT1	TRINITY_DN3213_c0_g1_i2>CseMAT1	TRINITY_DN8169_c0_g2_i1>CavMAT1	TRINITY_DN17389_c0_g1_i1>CtuMAT1	TRINITY_DN31914_c0_g1_i1>CvaMAT1
TRINITY_DN8346_c0_g2_i1>CtrMAT2		TRINITY_DN14651_c0_g1_i1>CavMAT2	TRINITY_DN1190_c0_g1_i2>CtuMAT2	TRINITY_DN12922_c0_g1_i1>CvaMAT2
TRINITY_DN6908_c1_g2_i1>CtrMAT3	TRINITY_DN18996_c0_g1_i2>CseMAT2		TRINITY_DN3522_c0_g1_i1>CtuMAT3	TRINITY_DN9971_c0_g1_i1>CvaMAT3
TRINITY_DN452_c0_g1_i9>CtrMAT4
	TRINITY_DN2033_c0_g1_i3>CseMAT3
TRINITY_DN5237_c0_g1_i5>Ctr5GT1	TRINITY_DN15498_c0_g1_i1>Cse5GT1	TRINITY_DN26425_c0_g2_i1>Cav5GT1	TRINITY_DN5092_c0_g1_i1>Ctu5GT1	TRINITY_DN20302_c0_g1_i1>Cva5GT1
TRINITY_DN13640_c0_g1_i1>Ctr5GT2		TRINITY_DN4269_c0_g1_i1>Cav5GT2	TRINITY_DN44425_c0_g1_i1>Ctu5GT2	TRINITY_DN15807_c0_g2_i2>Cva5GT2
TRINITY_DN2074_c0_g1_i1>Ctr5GT3
	TRINITY_DN13081_c1_g1_i4>Cse5GT2
TRINITY_DN21594_c0_g1_i8>Ctr7GT1	TRINITY_DN3263_c0_g1_i2>Cse7GT1	TRINITY_DN4660_c0_g1_i2>Cav7GT1	TRINITY_DN1629_c0_g1_i1>Ctu7GT1	TRINITY_DN2218_c0_g1_i5>Cva7GT1
TRINITY_DN5751_c0_g2_i1>Ctr7GT2
TRINITY_DN7442_c0_g1_i2>Ctr53GT	TRINITY_DN7478_c0_g1_i2>Cse53GT	TRINITY_DN8116_c0_g1_i1>Cav53GT	TRINITY_DN11213_c0_g2_i2>Ctu53GT	TRINITY_DN24428_c0_g1_i1>Cva53GT
TRINITY_DN80844_c0_g1_i3>CtrFOMT2	TRINITY_DN8719_c0_g1_i2>CseFOMT1	TRINITY_DN2429_c0_g1_i14>CavFOMT1	TRINITY_DN21285_c0_g1_i7>CtuFOMT1	TRINITY_DN1488_c0_g1_i1>CvaFOMT1
TRINITY_DN13021_c0_g1_i4>CtrFOMT3	TRINITY_DN2012_c0_g1_i7>CseFOMT2			TRINITY_DN18473_c0_g1_i1>CvaFOMT2
TRINITY_DN1267_c0_g2_i3>CtrFOMT1	TRINITY_DN42192_c0_g2_i1>CseFOMT3	TRINITY_DN25964_c0_g1_i1>CavFOMT2	TRINITY_DN28436_c0_g1_i1>CtuFOMT2	TRINITY_DN10479_c0_g1_i3>CvaFOMT3
TRINITY_DN1267_c0_g1_i1>CtrFOMT4
TRINITY_DN43277_c0_g1_i5>CtrPH5	TRINITY_DN3048_c0_g1_i2>CsePH5	TRINITY_DN23910_c0_g2_i1>CavPH5	TRINITY_DN28925_c0_g1_i2>CtuPH5	TRINITY_DN6232_c0_g1_i1>CvaPH5

## Sheet: CHILtrap_flw(cal)_expr
log2FPKM_flw(cal)	Select	Gene	UniProt	Transdecoder	Mapman
3.76553	TRINITY_DN11065_c0_g1_i3	CtrLDOX2	Leucoanthocyanidin_dioxygenase_(LDOX)_(Leucocyanidin_oxygenase)_(EC_1.14.20.4)_(Anthocyanidin_synthase)_(Leucoanthocyanidin_hydroxylase);ANS	ID=TRINITY_DN11065_c0_g1_i3.p1;TRINITY_DN11065_c0_g1~~TRINITY_DN11065_c0_g1_i3.p1;ORF_type:complete_len:362_(+),score=65.45,UniRef90_A0A3R5VTB2@1126420|79.7|6.8e-209,2OG-FeII_Oxy|PF03171.21|8.4e-25,DIOX_N|PF14226.7|1.5e-23	TRINITY_DN11065_c0_g1_i3 | anthocyanidin synthase : 9.2.2.9.2 : Secondary metabolism.phenolics.flavonoid biosynthesis.anthocyanidins.anthocyanidin synthase : mapman4.2.0
5.51096	TRINITY_DN11065_c0_g2_i2	CtrLDOX1	Leucoanthocyanidin_dioxygenase_(LDOX)_(Leucocyanidin_oxygenase)_(EC_1.14.20.4)_(Anthocyanidin_synthase)_(Leucoanthocyanidin_hydroxylase);ANS	ID=TRINITY_DN11065_c0_g2_i2.p1;TRINITY_DN11065_c0_g2~~TRINITY_DN11065_c0_g2_i2.p1;ORF_type:complete_len:362_(-),score=67.55,UniRef90_A0A3R5VTB2@1126420|79.9|7.2e-211,DIOX_N|PF14226.7|4.3e-25,2OG-FeII_Oxy|PF03171.21|8.4e-25	TRINITY_DN11065_c0_g2_i2 | anthocyanidin synthase : 9.2.2.9.2 : Secondary metabolism.phenolics.flavonoid biosynthesis.anthocyanidins.anthocyanidin synthase : mapman4.2.0
5.36574	TRINITY_DN1133_c0_g1_i9	CtrF3H2	Flavanone_3-dioxygenase_F3H2_(EC_1.14.11.9)_(Flavanone_3'-hydroxylase_2)_(CcF3H-2);F3H-2	ID=TRINITY_DN1133_c0_g1_i9.p1;TRINITY_DN1133_c0_g1~~TRINITY_DN1133_c0_g1_i9.p1;ORF_type:complete_len:381_(-),score=62.18,UniRef90_V9PCW8@158332|84.0|7.8e-228,2OG-FeII_Oxy|PF03171.21|8.1e-24,DIOX_N|PF14226.7|1.2e-18,MbtH|PF03621.14|0.37	TRINITY_DN1133_c0_g1_i9 | flavanone 3-hydroxylase : 9.2.2.4.3 : Secondary metabolism.phenolics.flavonoid biosynthesis.dihydroflavonols.flavanone 3-hydroxylase : mapman4.2.0
5.42962	TRINITY_DN119_c1_g1_i5	CtrF3H1	Flavanone_3-dioxygenase_F3H2_(EC_1.14.11.9)_(Flavanone_3'-hydroxylase_2)_(CcF3H-2);F3H-2	ID=TRINITY_DN119_c1_g1_i5.p1;TRINITY_DN119_c1_g1~~TRINITY_DN119_c1_g1_i5.p1;ORF_type:complete_len:381_(+),score=62.18,UniRef90_V9PCW8@158332|84.0|7.8e-228,2OG-FeII_Oxy|PF03171.21|8.1e-24,DIOX_N|PF14226.7|1.2e-18,MbtH|PF03621.14|0.37	TRINITY_DN119_c1_g1_i5 | flavanone 3-hydroxylase : 9.2.2.4.3 : Secondary metabolism.phenolics.flavonoid biosynthesis.dihydroflavonols.flavanone 3-hydroxylase : mapman4.2.0
0.678072	TRINITY_DN1267_c0_g1_i1	CtrFOMT4	Caffeoyl-CoA_O-methyltransferase_(EC_2.1.1.104)_(Trans-caffeoyl-CoA_3-O-methyltransferase)_(CCoAMT)_(CCoAOMT);CCOAOMT	ID=TRINITY_DN1267_c0_g1_i1.p2;TRINITY_DN1267_c0_g1~~TRINITY_DN1267_c0_g1_i1.p2;ORF_type:complete_len:257_(+),score=46.19,UniRef90_A0A2I0XCH4@906689|86.3|4.7e-158,Methyltransf_3|PF01596.18|1.1e-95,Methyltransf_24|PF13578.7|1.3e-09	TRINITY_DN1267_c0_g1_i1 | caffeoyl-CoA 3-O-methyltransferase (CCoA-OMT) : 21.6.1.4 : Cell wall organisation.lignin.monolignol biosynthesis.caffeoyl-CoA 3-O-methyltransferase (CCoA-OMT) : mapman4.2.0
0.847997	TRINITY_DN1267_c0_g2_i3	CtrFOMT1	Caffeoyl-CoA_O-methyltransferase_(EC_2.1.1.104)_(Trans-caffeoyl-CoA_3-O-methyltransferase)_(CCoAMT)_(CCoAOMT);CCOAOMT	ID=TRINITY_DN1267_c0_g2_i3.p2;TRINITY_DN1267_c0_g2~~TRINITY_DN1267_c0_g2_i3.p2;ORF_type:complete_len:257_(-),score=46.15,UniRef90_A0A2I0XCH4@906689|86.7|8.2e-159,Methyltransf_3|PF01596.18|1.1e-95,Methyltransf_24|PF13578.7|1.3e-09	TRINITY_DN1267_c0_g2_i3 | caffeoyl-CoA 3-O-methyltransferase (CCoA-OMT) : 21.6.1.4 : Cell wall organisation.lignin.monolignol biosynthesis.caffeoyl-CoA 3-O-methyltransferase (CCoA-OMT) : mapman4.2.0
0.485427	TRINITY_DN13021_c0_g1_i4	CtrFOMT3	Norbelladine_4'-O-methyltransferase_(NpN4OMT)_(EC_2.1.1.336);N4OMT	ID=TRINITY_DN13021_c0_g1_i4.p2;TRINITY_DN13021_c0_g1~~TRINITY_DN13021_c0_g1_i4.p2;ORF_type:complete_len:240_(+),score=31.01,UniRef90_UPI0009F2181A@906689|87.8|4.4e-148,Methyltransf_3|PF01596.18|1.4e-74,Methyltransf_24|PF13578.7|2.4e-08,Methyltransf_25|PF13649.7|0.0096,DUF2536|PF10750.10|2.8e+03,DUF2536|PF10750.10|0.83	TRINITY_DN13021_c0_g1_i4 | caffeoyl-CoA 3-O-methyltransferase (CCoA-OMT) : 21.6.1.4 : Cell wall organisation.lignin.monolignol biosynthesis.caffeoyl-CoA 3-O-methyltransferase (CCoA-OMT) : mapman4.2.0
0.616671	TRINITY_DN13099_c0_g1_i1	CtrF3pH2	Flavonoid_3'-monooxygenase_CYP75B137_(EC_1.14.14.82)_(Cytochrome_P450_1)_(CcCYP1)_(Cytochrome_P450_75B137)_(Flavonoid_3'-hydroxylase_CYP75B137);CYP75B137_CYP1	ID=TRINITY_DN13099_c0_g1_i1.p1;TRINITY_DN13099_c0_g1~~TRINITY_DN13099_c0_g1_i1.p1;ORF_type:complete_len:522_(+),score=68.85,UniRef90_A0A3Q0HRJ8@4710|69.5|1.2e-249,p450|PF00067.23|3.3e-104	TRINITY_DN13099_c0_g1_i1 | Enzyme classification.EC_1 oxidoreductases.EC_1.14 oxidoreductase acting on paired donor with incorporation or reduction of molecular oxygen(50.1.13 : 398.4) & Flavonoid 3'-monooxygenase CYP75B4 OS=Oryza sativa subsp. japonica (sp|q8lm92|c75b4_orysj : 352.0) : 50.1.13 : Enzyme classification.EC_1 oxidoreductases.EC_1.14 oxidoreductase acting on paired donor with incorpo…
1	TRINITY_DN13640_c0_g1_i1	Ctr5GT2	Cyanidin_3-O-rutinoside_5-O-glucosyltransferase_(Ih5GT)_(EC_2.4.1.116)_(Anthocyanin_5-O-glucosyltransferase)_(Cyanidin-3-rhamnosylglucoside_5-O-glucosyltransferase)_(Uridine_diphosphoglucose-cyanidin_3-rhamnosylglucoside_5-O-glucosyltransferase);5GT	ID=TRINITY_DN13640_c0_g1_i1.p1;TRINITY_DN13640_c0_g1~~TRINITY_DN13640_c0_g1_i1.p1;ORF_type:complete_len:469_(+),score=80.49,UniRef90_A0A2I0VQ98@906689|71.3|4.3e-229,UDPGT|PF00201.19|6.1e-23	TRINITY_DN13640_c0_g1_i1 | Cyanidin 3-O-rutinoside 5-O-glucosyltransferase OS=Iris hollandica (sp|q767c8|ih5gt_iriho : 387.0) & Enzyme classification.EC_2 transferases.EC_2.4 glycosyltransferase(50.2.4 : 304.9) : 50.2.4 : Enzyme classification.EC_2 transferases.EC_2.4 glycosyltransferase : mapman4.2.0
2.39689	TRINITY_DN1402_c0_g1_i6	CtrFLS1	Flavonol_synthase_1_(CcFLS1)_(EC_1.14.20.6);FLS1_FLS	ID=TRINITY_DN1402_c0_g1_i6.p1;TRINITY_DN1402_c0_g1~~TRINITY_DN1402_c0_g1_i6.p1;ORF_type:complete_len:349_(+),score=63.14,UniRef90_UPI0009E47B28@78828|81.8|8.0e-204,2OG-FeII_Oxy|PF03171.21|3e-25,DIOX_N|PF14226.7|3.5e-23	TRINITY_DN1402_c0_g1_i6 | flavonol synthase : 9.2.2.5.1 : Secondary metabolism.phenolics.flavonoid biosynthesis.flavonols.flavonol synthase : mapman4.2.0
0.341037	TRINITY_DN149260_c0_g1_i1	CtrCHS2	Chalcone_synthase_8_(EC_2.3.1.74)_(Naringenin-chalcone_synthase_8);CHS8	ID=TRINITY_DN149260_c0_g1_i1.p1;TRINITY_DN149260_c0_g1~~TRINITY_DN149260_c0_g1_i1.p1;ORF_type:complete_len:350_(-),score=53.96,UniRef90_O23729@158332|84.0|3.0e-214,Chal_sti_synt_N|PF00195.20|4.1e-96,Chal_sti_synt_C|PF02797.16|1e-68,ACP_syn_III|PF08545.11|3.7e-06,ACP_syn_III_C|PF08541.11|6.9e-06,FAE1_CUT1_RppA|PF08392.13|7.1e-05	TRINITY_DN149260_c0_g1_i1 | chalcone synthase : 9.2.2.1.1.1 : Secondary metabolism.phenolics.flavonoid biosynthesis.chalcones.chalcone synthase activity.chalcone synthase (CHS) : mapman4.2.0
0.222392	TRINITY_DN153371_c0_g1_i1	CtrCHS3	Chalcone_synthase_8_(EC_2.3.1.74)_(Naringenin-chalcone_synthase_8);CHS8	ID=TRINITY_DN153371_c0_g1_i1.p1;TRINITY_DN153371_c0_g1~~TRINITY_DN153371_c0_g1_i1.p1;ORF_type:complete_len:348_(+),score=55.47,UniRef90_O23729@158332|83.9|1.8e-212,Chal_sti_synt_N|PF00195.20|2.6e-95,Chal_sti_synt_C|PF02797.16|1.8e-68,ACP_syn_III|PF08545.11|2.4e-06,ACP_syn_III_C|PF08541.11|9.6e-06,FAE1_CUT1_RppA|PF08392.13|4.2e-05	TRINITY_DN153371_c0_g1_i1 | chalcone synthase : 9.2.2.1.1.1 : Secondary metabolism.phenolics.flavonoid biosynthesis.chalcones.chalcone synthase activity.chalcone synthase (CHS) : mapman4.2.0
4.39917	TRINITY_DN1628_c0_g1_i1	CtrF3pH1	Flavonoid_3'-monooxygenase_CYP75B3_(EC_1.14.14.82)_(Cytochrome_P450_75B3)_(Flavonoid_3'-hydroxylase)_(OsF3'H);CYP75B3_F3'H_Os10g0320100_LOC_Os10g17260_OsJ_31048_OSJNAa0053D03.2_OSJNBa0053D03.12	ID=TRINITY_DN1628_c0_g1_i1.p1;TRINITY_DN1628_c0_g1~~TRINITY_DN1628_c0_g1_i1.p1;ORF_type:complete_len:580_(-),score=76.33,UniRef90_A0A2I0VY13@37818|75.8|1.4e-143,p450|PF00067.23|2.4e-71	TRINITY_DN1628_c0_g1_i1 | Enzyme classification.EC_1 oxidoreductases.EC_1.14 oxidoreductase acting on paired donor with incorporation or reduction of molecular oxygen(50.1.13 : 445.4) & Flavonoid 3'-monooxygenase CYP75B3 OS=Oryza sativa subsp. japonica (sp|q7g602|c75b3_orysj : 370.0) : 50.1.13 : Enzyme classification.EC_1 oxidoreductases.EC_1.14 oxidoreductase acting on paired donor with incorpor…
2.33151	TRINITY_DN2074_c0_g1_i1	Ctr5GT3	Cyanidin_3-O-rutinoside_5-O-glucosyltransferase_(Ih5GT)_(EC_2.4.1.116)_(Anthocyanin_5-O-glucosyltransferase)_(Cyanidin-3-rhamnosylglucoside_5-O-glucosyltransferase)_(Uridine_diphosphoglucose-cyanidin_3-rhamnosylglucoside_5-O-glucosyltransferase);5GT	ID=TRINITY_DN2074_c0_g1_i1.p1;TRINITY_DN2074_c0_g1~~TRINITY_DN2074_c0_g1_i1.p1;ORF_type:complete_len:453_(-),score=77.35,UniRef90_A0A2I0A298@1088818|56.0|1.3e-167,UDPGT|PF00201.19|4.4e-19,Glyco_tran_28_C|PF04101.17|0.31	TRINITY_DN2074_c0_g1_i1 | Cyanidin 3-O-rutinoside 5-O-glucosyltransferase OS=Iris hollandica (sp|q767c8|ih5gt_iriho : 274.0) & Enzyme classification.EC_2 transferases.EC_2.4 glycosyltransferase(50.2.4 : 247.4) : 50.2.4 : Enzyme classification.EC_2 transferases.EC_2.4 glycosyltransferase : mapman4.2.0
3.91009	TRINITY_DN21594_c0_g1_i8	Ctr7GT1	Beta-glucosidase_22_(Os5bglu22)_(EC_3.2.1.21);BGLU22_Os05g0366600_LOC_Os05g30350_OSJNBa0090H02.10	ID=TRINITY_DN21594_c0_g1_i8.p1;TRINITY_DN21594_c0_g1~~TRINITY_DN21594_c0_g1_i8.p1;ORF_type:complete_len:520_(+),score=76.67,UniRef90_UPI0009F1E908@906689|76.3|9.9e-310,Glyco_hydro_1|PF00232.19|2.6e-142,Cellulase|PF00150.19|0.00028	TRINITY_DN21594_c0_g1_i8 | Beta-glucosidase 22 OS=Oryza sativa subsp. japonica (sp|q60dx8|bgl22_orysj : 568.0) & Enzyme classification.EC_3 hydrolases.EC_3.2 glycosylase(50.3.2 : 353.0) : 50.3.2 : Enzyme classification.EC_3 hydrolases.EC_3.2 glycosylase : mapman4.2.0
3.01197	TRINITY_DN2836_c0_g1_i13	CtrDFR1	Pentatricopeptide_repeat-containing_protein_At1g71420;PCMP-H70_At1g71420_F26A9.20	ID=TRINITY_DN2836_c0_g1_i13.p1;TRINITY_DN2836_c0_g1~~TRINITY_DN2836_c0_g1_i13.p1;ORF_type:complete_len:742_(+),score=111.09,UniRef90_UPI0009E6023D@78828|73.1|0.0e+00,PPR_2|PF13041.7|0.0029,PPR_2|PF13041.7|0.0012,PPR_2|PF13041.7|39,PPR_2|PF13041.7|4.4e-06,PPR_2|PF13041.7|1.6e+04,PPR_2|PF13041.7|0.044,PPR_2|PF13041.7|0.0022,PPR_2|PF13041.7|2.4e-05,PPR_2|PF13041.7|6.3,PPR_2|PF13041.7|0.9,PPR_2|PF130…	TRINITY_DN2836_c0_g1_i13 | dihydroflavonol 4-reductase : 9.2.2.9.1 : Secondary metabolism.phenolics.flavonoid biosynthesis.anthocyanidins.dihydroflavonol 4-reductase : mapman4.2.0
3.31711	TRINITY_DN28995_c0_g2_i19	CtrFLS2	Flavonol_synthase_1_(CcFLS1)_(EC_1.14.20.6);FLS1_FLS	ID=TRINITY_DN28995_c0_g2_i19.p1;TRINITY_DN28995_c0_g2~~TRINITY_DN28995_c0_g2_i19.p1;ORF_type:complete_len:337_(-),score=60.62,UniRef90_UPI0009E47B28@78828|81.8|7.1e-204,2OG-FeII_Oxy|PF03171.21|2.8e-25,DIOX_N|PF14226.7|3.2e-23	TRINITY_DN28995_c0_g2_i19 | flavonol synthase : 9.2.2.5.1 : Secondary metabolism.phenolics.flavonoid biosynthesis.flavonols.flavonol synthase : mapman4.2.0
4.66486	TRINITY_DN34_c0_g4_i1	CtrABCC2a	ABC_transporter_C_family_member_2_(ABC_transporter_ABCC.2)_(AtABCC2)_(EC_7.6.2.2)_(ATP-energized_glutathione_S-conjugate_pump_2)_(Glutathione_S-conjugate-transporting_ATPase_2)_(Multidrug_resistance-associated_protein_2);ABCC2_EST4_MRP2_At2g34660_T29F13.13	ID=TRINITY_DN34_c0_g4_i1.p1;TRINITY_DN34_c0_g4~~TRINITY_DN34_c0_g4_i1.p1;ORF_type:complete_len:1624_(-),score=287.81,UniRef90_A0A2I0WK34@906689|89.3|0.0e+00,ABC_membrane|PF00664.24|5.2e-38,ABC_membrane|PF00664.24|1.4e-27,ABC_tran|PF00005.28|1.3e-20,ABC_tran|PF00005.28|7.2e-28,SMC_N|PF02463.20|73,SMC_N|PF02463.20|6.1,SMC_N|PF02463.20|3.2,SMC_N|PF02463.20|0.00013,MMR_HSR1|PF01926.24|3.7,MMR_HSR1|PF…	TRINITY_DN34_c0_g4_i1 | subfamily ABCC transporter : 24.1.3.1.2 : Solute transport.primary active transport.ABC superfamily.ABC1 family.subfamily ABCC transporter : mapman4.2.0
4.63807	TRINITY_DN34_c0_g5_i1	CtrABCC2b	ABC_transporter_C_family_member_2_(ABC_transporter_ABCC.2)_(AtABCC2)_(EC_7.6.2.2)_(ATP-energized_glutathione_S-conjugate_pump_2)_(Glutathione_S-conjugate-transporting_ATPase_2)_(Multidrug_resistance-associated_protein_2);ABCC2_EST4_MRP2_At2g34660_T29F13.13	ID=TRINITY_DN34_c0_g5_i1.p1;TRINITY_DN34_c0_g5~~TRINITY_DN34_c0_g5_i1.p1;ORF_type:complete_len:1624_(+),score=287.81,UniRef90_A0A2I0WK34@906689|89.3|0.0e+00,ABC_membrane|PF00664.24|5.2e-38,ABC_membrane|PF00664.24|1.4e-27,ABC_tran|PF00005.28|1.3e-20,ABC_tran|PF00005.28|7.2e-28,SMC_N|PF02463.20|73,SMC_N|PF02463.20|6.1,SMC_N|PF02463.20|3.2,SMC_N|PF02463.20|0.00013,MMR_HSR1|PF01926.24|3.7,MMR_HSR1|PF…	TRINITY_DN34_c0_g5_i1 | subfamily ABCC transporter : 24.1.3.1.2 : Solute transport.primary active transport.ABC superfamily.ABC1 family.subfamily ABCC transporter : mapman4.2.0
2.99398	TRINITY_DN38993_c0_g1_i3	CtrAM1	Protein_DETOXIFICATION_35_(AtDTX35)_(Multidrug_and_toxic_compound_extrusion_protein_35)_(MATE_protein_35)_(Protein_DETOXIFYING_EFFLUX_CARRIER_35)_(Protein_DTX5)_(Protein_FLOWER_FLAVONOID_TRANSPORTER)_(Protein_FFT);DTX35_FFT_At4g25640_L73G19.20	ID=TRINITY_DN38993_c0_g1_i3.p1;TRINITY_DN38993_c0_g1~~TRINITY_DN38993_c0_g1_i3.p1;ORF_type:complete_len:507_(-),score=60.72,UniRef90_A0A2I0WQ19@906689|82.5|6.7e-285,MatE|PF01554.19|6.7e-33,MatE|PF01554.19|5.4e+03,MatE|PF01554.19|4.5e-26,MatE|PF01554.19|3.5e+03,Polysacc_synt_C|PF14667.7|3.6e+02,Polysacc_synt_C|PF14667.7|2.9e-05,Polysacc_synt_C|PF14667.7|5.6e+02	TRINITY_DN38993_c0_g1_i3 | metabolite transporter (DTX) : 24.2.4.1.1 : Solute transport.carrier-mediated transport.MOP superfamily.MATE family.metabolite transporter (DTX) : mapman4.2.0
1.73697	TRINITY_DN43277_c0_g1_i5	CtrPH5	Plasma_membrane_ATPase_1_(EC_7.1.2.1)_(Proton_pump_1);PMA1	ID=TRINITY_DN43277_c0_g1_i5.p1;TRINITY_DN43277_c0_g1~~TRINITY_DN43277_c0_g1_i5.p1;ORF_type:complete_len:958_(+),score=173.63,UniRef90_UPI00098E4658@4686|93.1|0.0e+00,E1-E2_ATPase|PF00122.21|1e+03,E1-E2_ATPase|PF00122.21|2.1e-47,E1-E2_ATPase|PF00122.21|15,E1-E2_ATPase|PF00122.21|2e+03,E1-E2_ATPase|PF00122.21|1.2e+03,Hydrolase|PF00702.27|1.1e-16,Cation_ATPase_N|PF00690.27|1.9e-14,Cation_ATPase|PF13…	TRINITY_DN43277_c0_g1_i5 | P3A-type proton-translocating ATPase (AHA) : 24.1.2.3.1 : Solute transport.primary active transport.P-type ATPase superfamily.P3 family.P3A-type proton-translocating ATPase (AHA) : mapman4.2.0
0	TRINITY_DN452_c0_g1_i9	CtrMAT4	Phenolic_glucoside_malonyltransferase_2_(EC_2.3.1.-);PMAT2_At3g29670_MOD1_4	ID=TRINITY_DN452_c0_g1_i9.p1;TRINITY_DN452_c0_g1~~TRINITY_DN452_c0_g1_i9.p1;ORF_type:complete_len:464_(+),score=69.01,UniRef90_A0A5A4PVQ6@28471|60.4|3.8e-183,Transferase|PF02458.16|4.1e-51,Condensation|PF00668.21|0.16,WES_acyltransf|PF03007.17|0.37	TRINITY_DN452_c0_g1_i9 | Phenolic glucoside malonyltransferase 2 OS=Arabidopsis thaliana (sp|q9lrq8|pmat2_arath : 200.0) & Enzyme classification.EC_2 transferases.EC_2.3 acyltransferase(50.2.3 : 29.1) : 50.2.3 : Enzyme classification.EC_2 transferases.EC_2.3 acyltransferase : mapman4.2.0
1	TRINITY_DN5237_c0_g1_i5	Ctr5GT1	Cyanidin_3-O-rutinoside_5-O-glucosyltransferase_(Ih5GT)_(EC_2.4.1.116)_(Anthocyanin_5-O-glucosyltransferase)_(Cyanidin-3-rhamnosylglucoside_5-O-glucosyltransferase)_(Uridine_diphosphoglucose-cyanidin_3-rhamnosylglucoside_5-O-glucosyltransferase);5GT	ID=TRINITY_DN5237_c0_g1_i5.p1;TRINITY_DN5237_c0_g1~~TRINITY_DN5237_c0_g1_i5.p1;ORF_type:3prime_partial_len:437_(+),score=67.52,UniRef90_A0A2I0A296@1088818|55.6|2.0e-158,UDPGT|PF00201.19|1.4e-20,TPR_4|PF07721.15|4.7,TPR_4|PF07721.15|68,Glyco_tran_28_C|PF04101.17|0.31	TRINITY_DN5237_c0_g1_i5 | Cyanidin 3-O-rutinoside 5-O-glucosyltransferase OS=Iris hollandica (sp|q767c8|ih5gt_iriho : 273.0) & Enzyme classification.EC_2 transferases.EC_2.4 glycosyltransferase(50.2.4 : 251.9) : 50.2.4 : Enzyme classification.EC_2 transferases.EC_2.4 glycosyltransferase : mapman4.2.0
1.04731	TRINITY_DN5366_c0_g2_i7	CtrF3pH3	Flavonoid_3'-monooxygenase_CYP75B137_(EC_1.14.14.82)_(Cytochrome_P450_1)_(CcCYP1)_(Cytochrome_P450_75B137)_(Flavonoid_3'-hydroxylase_CYP75B137);CYP75B137_CYP1	ID=TRINITY_DN5366_c0_g2_i7.p1;TRINITY_DN5366_c0_g2~~TRINITY_DN5366_c0_g2_i7.p1;ORF_type:complete_len:528_(+),score=60.10,UniRef90_UPI0009E6183B@78828|73.5|1.4e-278,p450|PF00067.23|6.9e-99	TRINITY_DN5366_c0_g2_i7 | Enzyme classification.EC_1 oxidoreductases.EC_1.14 oxidoreductase acting on paired donor with incorporation or reduction of molecular oxygen(50.1.13 : 520.7) & Flavonoid 3'-monooxygenase CYP75B3 OS=Oryza sativa subsp. japonica (sp|q7g602|c75b3_orysj : 497.0) : 50.1.13 : Enzyme classification.EC_1 oxidoreductases.EC_1.14 oxidoreductase acting on paired donor with incorpor…
3.62449	TRINITY_DN5751_c0_g2_i1	Ctr7GT2	Beta-glucosidase_22_(Os5bglu22)_(EC_3.2.1.21);BGLU22_Os05g0366600_LOC_Os05g30350_OSJNBa0090H02.10	ID=TRINITY_DN5751_c0_g2_i1.p1;TRINITY_DN5751_c0_g2~~TRINITY_DN5751_c0_g2_i1.p1;ORF_type:complete_len:520_(-),score=77.26,UniRef90_UPI0009F1E908@906689|76.3|9.9e-310,Glyco_hydro_1|PF00232.19|2.6e-142,Cellulase|PF00150.19|0.00028	TRINITY_DN5751_c0_g2_i1 | Beta-glucosidase 22 OS=Oryza sativa subsp. japonica (sp|q60dx8|bgl22_orysj : 568.0) & Enzyme classification.EC_3 hydrolases.EC_3.2 glycosylase(50.3.2 : 353.1) : 50.3.2 : Enzyme classification.EC_3 hydrolases.EC_3.2 glycosylase : mapman4.2.0
1.3599	TRINITY_DN642_c4_g1_i2	CtrUFGTa	Myricetin_3-O-rhamnosyltransferase_UGT77B2_(EC_2.4.1.-)_(UDP-glucosyltransferase_1)_(CcUGT1);UGT77B2_UGT1	ID=TRINITY_DN642_c4_g1_i2.p1;TRINITY_DN642_c4_g1~~TRINITY_DN642_c4_g1_i2.p1;ORF_type:complete_len:453_(+),score=71.23,UniRef90_A0A386IQM0@37818|62.3|2.5e-195,UDPGT|PF00201.19|0.031,UDPGT|PF00201.19|7.7e-30,uDENN|PF03456.19|0.59,uDENN|PF03456.19|1.3e+04	TRINITY_DN642_c4_g1_i2 | flavonol-3-O-rhamnosyltransferase : 9.2.2.6.2 : Secondary metabolism.phenolics.flavonoid biosynthesis.flavonol glycosides.flavonol-3-O-rhamnosyltransferase : mapman4.2.0
0.519374	TRINITY_DN6689_c0_g1_i1	CtrTT19a	Glutathione_S-transferase_F12_(AtGSTF12)_(EC_2.5.1.18)_(GST_class-phi_member_12)_(Glutathione_S-transferase_26)_(Protein_TRANSPARENT_TESTA_19);GSTF12_GST26_TT19_At5g17220_MKP11.22	ID=TRINITY_DN6689_c0_g1_i1.p1;TRINITY_DN6689_c0_g1~~TRINITY_DN6689_c0_g1_i1.p1;ORF_type:complete_len:225_(-),score=34.84,UniRef90_A0A2H9ZWU0@1088818|74.6|1.2e-119,GST_C|PF00043.26|6.3e-11,GST_C_2|PF13410.7|3e-08,GST_C_3|PF14497.7|1.5e-06,GST_N_3|PF13417.7|1.7e-06,GST_N|PF02798.21|0.0024,GST_N_2|PF13409.7|0.047,GST_N_2|PF13409.7|1.6e+04,GST_C_6|PF17171.5|0.067	TRINITY_DN6689_c0_g1_i1 | class phi glutathione S-transferase : 18.8.1.5 : Protein modification.S-glutathionylation.glutathione S-transferase activities.class phi glutathione S-transferase : mapman4.2.0
0.263034	TRINITY_DN6908_c1_g2_i1	CtrMAT3	Phenolic_glucoside_malonyltransferase_2_(EC_2.3.1.-);PMAT2_At3g29670_MOD1_4	ID=TRINITY_DN6908_c1_g2_i1.p1;TRINITY_DN6908_c1_g2~~TRINITY_DN6908_c1_g2_i1.p1;ORF_type:complete_len:464_(-),score=66.28,UniRef90_A0A5A4PVQ6@28471|60.4|1.1e-184,Transferase|PF02458.16|8.7e-51,Condensation|PF00668.21|0.16,WES_acyltransf|PF03007.17|0.44	TRINITY_DN6908_c1_g2_i1 | Phenolic glucoside malonyltransferase 2 OS=Arabidopsis thaliana (sp|q9lrq8|pmat2_arath : 197.0) & Enzyme classification.EC_2 transferases.EC_2.3 acyltransferase(50.2.3 : 29.4) : 50.2.3 : Enzyme classification.EC_2 transferases.EC_2.3 acyltransferase : mapman4.2.0
3	TRINITY_DN7228_c2_g1_i2	CtrABCC1	ABC_transporter_C_family_member_10_(ABC_transporter_ABCC.10)_(AtABCC10)_(EC_7.6.2.2)_(ATP-energized_glutathione_S-conjugate_pump_14)_(Glutathione_S-conjugate-transporting_ATPase_14)_(Multidrug_resistance-associated_protein_14);ABCC10_MRP10_MRP14_At3g59140_F17J16.190	ID=TRINITY_DN7228_c2_g1_i2.p1;TRINITY_DN7228_c2_g1~~TRINITY_DN7228_c2_g1_i2.p1;ORF_type:complete_len:1351_(-),score=242.01,UniRef90_A0A2I0X350@906689|82.9|0.0e+00,ABC_tran|PF00005.28|1.6e-23,ABC_tran|PF00005.28|2.5e-29,ABC_membrane|PF00664.24|9.6e-28,ABC_membrane|PF00664.24|1.7e-23,SMC_N|PF02463.20|6.7,SMC_N|PF02463.20|1.8,SMC_N|PF02463.20|2.7,SMC_N|PF02463.20|0.073,AAA_29|PF13555.7|0.0078,AAA_29…	TRINITY_DN7228_c2_g1_i2 | subfamily ABCC transporter : 24.1.3.1.2 : Solute transport.primary active transport.ABC superfamily.ABC1 family.subfamily ABCC transporter : mapman4.2.0
3.12102	TRINITY_DN7442_c0_g1_i2	Ctr53GT	UDP-glycosyltransferase_88F3_(EC_2.4.1.-)_(UDP-glucose:chalcone_2'-O-glucosyltransferase);UGT88F3	ID=TRINITY_DN7442_c0_g1_i2.p1;TRINITY_DN7442_c0_g1~~TRINITY_DN7442_c0_g1_i2.p1;ORF_type:complete_len:476_(+),score=67.36,UniRef90_UPI0009E24532@78828|72.2|2.4e-228,UDPGT|PF00201.19|6.9e-24,Phage_holin_5_1|PF06946.12|0.33,Cerato-platanin|PF07249.13|0.39	TRINITY_DN7442_c0_g1_i2 | Anthocyanidin 5,3-O-glucosyltransferase OS=Rosa hybrid cultivar (sp|q4r1i9|anglt_roshc : 357.0) & Enzyme classification.EC_2 transferases.EC_2.4 glycosyltransferase(50.2.4 : 310.2) : 50.2.4 : Enzyme classification.EC_2 transferases.EC_2.4 glycosyltransferase : mapman4.2.0
0.302563	TRINITY_DN80844_c0_g1_i3	CtrFOMT2	Norbelladine_4'-O-methyltransferase_(NpN4OMT)_(EC_2.1.1.336);N4OMT	ID=TRINITY_DN80844_c0_g1_i3.p2;TRINITY_DN80844_c0_g1~~TRINITY_DN80844_c0_g1_i3.p2;ORF_type:complete_len:240_(-),score=31.01,UniRef90_UPI0009F2181A@906689|87.8|4.4e-148,Methyltransf_3|PF01596.18|1.4e-74,Methyltransf_24|PF13578.7|2.4e-08,Methyltransf_25|PF13649.7|0.0096,DUF2536|PF10750.10|2.8e+03,DUF2536|PF10750.10|0.83	TRINITY_DN80844_c0_g1_i3 | caffeoyl-CoA 3-O-methyltransferase (CCoA-OMT) : 21.6.1.4 : Cell wall organisation.lignin.monolignol biosynthesis.caffeoyl-CoA 3-O-methyltransferase (CCoA-OMT) : mapman4.2.0
0.485427	TRINITY_DN8346_c0_g2_i1	CtrMAT2	Phenolic_glucoside_malonyltransferase_1_(EC_2.3.1.-);PMAT1_At5g39050_MXF12.60	ID=TRINITY_DN8346_c0_g2_i1.p1;TRINITY_DN8346_c0_g2~~TRINITY_DN8346_c0_g2_i1.p1;ORF_type:complete_len:488_(-),score=62.93,UniRef90_A0A1S6JYF2@136990|59.2|6.4e-178,Transferase|PF02458.16|6.2e-60	TRINITY_DN8346_c0_g2_i1 | Phenolic glucoside malonyltransferase 1 OS=Arabidopsis thaliana (sp|q940z5|pmat1_arath : 226.0) & Enzyme classification.EC_2 transferases.EC_2.3 acyltransferase(50.2.3 : 34.4) : 50.2.3 : Enzyme classification.EC_2 transferases.EC_2.3 acyltransferase : mapman4.2.0
4.0268	TRINITY_DN849_c0_g1_i18	CtrTT19b	DNA_excision_repair_protein_CSB_(EC_3.6.4.-)_(Cockayne_syndrome_protein_CSB)_(OsCSB);CSB_Os01g0102800_LOC_Os01g01312_P0402A09.26_P0455C04.20_P0672D08.47	ID=TRINITY_DN849_c0_g1_i18.p1;TRINITY_DN849_c0_g1~~TRINITY_DN849_c0_g1_i18.p1;ORF_type:complete_len:222_(-),score=30.74,UniRef90_UPI0009F6F343@906689|69.7|6.4e-109,GST_N|PF02798.21|4.1e-16,GST_C|PF00043.26|2.5e-12,GST_N_3|PF13417.7|8.7e-10,GST_N_2|PF13409.7|8e-08,GST_C_3|PF14497.7|9.3e-06,GST_C_2|PF13410.7|0.022	TRINITY_DN849_c0_g1_i18 | class phi glutathione S-transferase : 18.8.1.5 : Protein modification.S-glutathionylation.glutathione S-transferase activities.class phi glutathione S-transferase : mapman4.2.0
3.91648	TRINITY_DN8780_c0_g1_i3	CtrCHI1	Chalcone--flavonone_isomerase_(Chalcone_isomerase)_(EC_5.5.1.6);CHI	ID=TRINITY_DN8780_c0_g1_i3.p1;TRINITY_DN8780_c0_g1~~TRINITY_DN8780_c0_g1_i3.p1;ORF_type:complete_len:228_(-),score=46.00,UniRef90_A0A5A4PVN5@28471|72.0|5.4e-101,Chalcone|PF02431.16|2.9e-80	TRINITY_DN8780_c0_g1_i3 | chalcone isomerase : 9.2.2.2.1 : Secondary metabolism.phenolics.flavonoid biosynthesis.flavanones.chalcone isomerase : mapman4.2.0
3.68557	TRINITY_DN9029_c0_g1_i1	CtrMAT1	Phenolic_glucoside_malonyltransferase_1_(EC_2.3.1.-);PMAT1_At5g39050_MXF12.60	ID=TRINITY_DN9029_c0_g1_i1.p1;TRINITY_DN9029_c0_g1~~TRINITY_DN9029_c0_g1_i1.p1;ORF_type:complete_len:452_(+),score=37.11,UniRef90_A0A2I0WT89@906689|66.1|4.2e-211,Transferase|PF02458.16|2.2e-53,CAT|PF00302.19|0.21	TRINITY_DN9029_c0_g1_i1 | Phenolic glucoside malonyltransferase 1 OS=Arabidopsis thaliana (sp|q940z5|pmat1_arath : 235.0) & Enzyme classification.EC_2 transferases.EC_2.3 acyltransferase(50.2.3 : 23.1) : 50.2.3 : Enzyme classification.EC_2 transferases.EC_2.3 acyltransferase : mapman4.2.0
1.24286	TRINITY_DN988_c0_g1_i1	CtrF3pH4	Flavonoid_3'-monooxygenase_CYP75B137_(EC_1.14.14.82)_(Cytochrome_P450_1)_(CcCYP1)_(Cytochrome_P450_75B137)_(Flavonoid_3'-hydroxylase_CYP75B137);CYP75B137_CYP1	ID=TRINITY_DN988_c0_g1_i1.p1;TRINITY_DN988_c0_g1~~TRINITY_DN988_c0_g1_i1.p1;ORF_type:complete_len:520_(-),score=85.85,UniRef90_A0A2I0WTV8@37818|79.7|5.6e-295,p450|PF00067.23|4e-104	TRINITY_DN988_c0_g1_i1 | flavonoid 3'-hydroxylase : 9.2.2.4.1 : Secondary metabolism.phenolics.flavonoid biosynthesis.dihydroflavonols.flavonoid 3'-hydroxylase : mapman4.2.0
7.08711	TRINITY_DN9912_c0_g1_i2	CtrCHS1	Chalcone_synthase_3_(EC_2.3.1.74)_(Naringenin-chalcone_synthase_3);CHS3	ID=TRINITY_DN9912_c0_g1_i2.p1;TRINITY_DN9912_c0_g1~~TRINITY_DN9912_c0_g1_i2.p1;ORF_type:complete_len:393_(+),score=49.27,UniRef90_A0A2I0VMK9@906689|86.9|3.2e-249,Chal_sti_synt_N|PF00195.20|1.6e-118,Chal_sti_synt_C|PF02797.16|2.4e-71,ACP_syn_III_C|PF08541.11|8.4e+03,ACP_syn_III_C|PF08541.11|1.1e-05,ACP_syn_III|PF08545.11|5.2e-06,FAE1_CUT1_RppA|PF08392.13|9.3e-06,DUF5507|PF17612.3|0.28	TRINITY_DN9912_c0_g1_i2 | chalcone synthase : 9.2.2.1.1.1 : Secondary metabolism.phenolics.flavonoid biosynthesis.chalcones.chalcone synthase activity.chalcone synthase (CHS) : mapman4.2.0

## Sheet: CHILsemi_flw(cal)_expr
log2FPKM_flw(cal)	Select	Gene	UniProt	Transdecoder	Mapman
1.74	TRINITY_DN7478_c0_g1_i2	Cse53GT	UDP-glycosyltransferase_88F3_(EC_2.4.1.-)_(UDP-glucose:chalcone_2'-O-glucosyltransferase);UGT88F3	ID=TRINITY_DN7478_c0_g1_i2.p1;TRINITY_DN7478_c0_g1~~TRINITY_DN7478_c0_g1_i2.p1;ORF_type:complete_len:476_(+),score=41.31,UniRef90_UPI0009E24532@78828|72.4|5.9e-229,UDPGT|PF00201.19|7.5e-24,Phage_holin_5_1|PF06946.12|0.33,Cerato-platanin|PF07249.13|0.4	TRINITY_DN7478_c0_g1_i2 | Anthocyanidin 5,3-O-glucosyltransferase OS=Rosa hybrid cultivar (sp|q4r1i9|anglt_roshc : 356.0) & Enzyme classification.EC_2 transferases.EC_2.4 glycosyltransferase(50.2.4 : 309.4) : 50.2.4 : Enzyme classification.EC_2 transferases.EC_2.4 glycosyltransferase : mapman4.2.0
3.21793	TRINITY_DN15498_c0_g1_i1	Cse5GT1	Cyanidin_3-O-rutinoside_5-O-glucosyltransferase_(Ih5GT)_(EC_2.4.1.116)_(Anthocyanin_5-O-glucosyltransferase)_(Cyanidin-3-rhamnosylglucoside_5-O-glucosyltransferase)_(Uridine_diphosphoglucose-cyanidin_3-rhamnosylglucoside_5-O-glucosyltransferase);5GT	ID=TRINITY_DN15498_c0_g1_i1.p1;TRINITY_DN15498_c0_g1~~TRINITY_DN15498_c0_g1_i1.p1;ORF_type:complete_len:469_(-),score=55.26,UniRef90_A0A2I0VQ98@906689|71.3|3.2e-231,UDPGT|PF00201.19|2.2e+03,UDPGT|PF00201.19|1.8e-23	TRINITY_DN15498_c0_g1_i1 | Cyanidin 3-O-rutinoside 5-O-glucosyltransferase OS=Iris hollandica (sp|q767c8|ih5gt_iriho : 365.0) & Enzyme classification.EC_2 transferases.EC_2.4 glycosyltransferase(50.2.4 : 311.0) : 50.2.4 : Enzyme classification.EC_2 transferases.EC_2.4 glycosyltransferase : mapman4.2.0
1.28382	TRINITY_DN13081_c1_g1_i4	Cse5GT2	Cyanidin_3-O-rutinoside_5-O-glucosyltransferase_(Ih5GT)_(EC_2.4.1.116)_(Anthocyanin_5-O-glucosyltransferase)_(Cyanidin-3-rhamnosylglucoside_5-O-glucosyltransferase)_(Uridine_diphosphoglucose-cyanidin_3-rhamnosylglucoside_5-O-glucosyltransferase);5GT	ID=TRINITY_DN13081_c1_g1_i4.p1;TRINITY_DN13081_c1_g1~~TRINITY_DN13081_c1_g1_i4.p1;ORF_type:complete_len:468_(+),score=53.57,UniRef90_A0A2I0A298@1088818|54.9|6.9e-169,UDPGT|PF00201.19|9e-19,Glyco_tran_28_C|PF04101.17|0.34	TRINITY_DN13081_c1_g1_i4 | Cyanidin 3-O-rutinoside 5-O-glucosyltransferase OS=Iris hollandica (sp|q767c8|ih5gt_iriho : 285.0) & Enzyme classification.EC_2 transferases.EC_2.4 glycosyltransferase(50.2.4 : 251.5) : 50.2.4 : Enzyme classification.EC_2 transferases.EC_2.4 glycosyltransferase : mapman4.2.0
5.15615	TRINITY_DN3263_c0_g1_i2	Cse7GT1	Beta-glucosidase_22_(Os5bglu22)_(EC_3.2.1.21);BGLU22_Os05g0366600_LOC_Os05g30350_OSJNBa0090H02.10	ID=TRINITY_DN3263_c0_g1_i2.p1;TRINITY_DN3263_c0_g1~~TRINITY_DN3263_c0_g1_i2.p1;ORF_type:complete_len:520_(-),score=69.95,UniRef90_UPI0009F1E908@906689|76.9|1.2e-310,Glyco_hydro_1|PF00232.19|2e-142,Cellulase|PF00150.19|0.00028,DUF1404|PF07185.12|11,DUF1404|PF07185.12|83,DUF1404|PF07185.12|5.4e+03	TRINITY_DN3263_c0_g1_i2 | Beta-glucosidase 22 OS=Oryza sativa subsp. japonica (sp|q60dx8|bgl22_orysj : 567.0) & Enzyme classification.EC_3 hydrolases.EC_3.2 glycosylase(50.3.2 : 353.1) : 50.3.2 : Enzyme classification.EC_3 hydrolases.EC_3.2 glycosylase : mapman4.2.0
1.61787	TRINITY_DN3213_c0_g1_i2	CseMAT1	Phenolic_glucoside_malonyltransferase_2_(EC_2.3.1.-);PMAT2_At3g29670_MOD1_4	ID=TRINITY_DN3213_c0_g1_i2.p1;TRINITY_DN3213_c0_g1~~TRINITY_DN3213_c0_g1_i2.p1;ORF_type:complete_len:457_(+),score=49.98,UniRef90_A0A5A4PVQ6@28471|60.4|4.1e-183,Transferase|PF02458.16|2.7e-51,Condensation|PF00668.21|0.3,WES_acyltransf|PF03007.17|0.41	TRINITY_DN3213_c0_g1_i2 | Phenolic glucoside malonyltransferase 2 OS=Arabidopsis thaliana (sp|q9lrq8|pmat2_arath : 206.0) & Enzyme classification.EC_2 transferases.EC_2.3 acyltransferase(50.2.3 : 29.6) : 50.2.3 : Enzyme classification.EC_2 transferases.EC_2.3 acyltransferase : mapman4.2.0
2.6698	TRINITY_DN18996_c0_g1_i2	CseMAT2	Phenolic_glucoside_malonyltransferase_2_(EC_2.3.1.-);PMAT2_At3g29670_MOD1_4	ID=TRINITY_DN18996_c0_g1_i2.p1;TRINITY_DN18996_c0_g1~~TRINITY_DN18996_c0_g1_i2.p1;ORF_type:complete_len:455_(-),score=42.27,UniRef90_A0A1S6JYF2@136990|58.6|6.2e-177,Transferase|PF02458.16|8.5e-60	TRINITY_DN18996_c0_g1_i2 | Phenolic glucoside malonyltransferase 1 OS=Arabidopsis thaliana (sp|q940z5|pmat1_arath : 224.0) & Enzyme classification.EC_2 transferases.EC_2.3 acyltransferase(50.2.3 : 33.9) : 50.2.3 : Enzyme classification.EC_2 transferases.EC_2.3 acyltransferase : mapman4.2.0
3.42694	TRINITY_DN2033_c0_g1_i3	CseMAT3	Phenolic_glucoside_malonyltransferase_1_(EC_2.3.1.-);PMAT1_At5g39050_MXF12.60	ID=TRINITY_DN2033_c0_g1_i3.p1;TRINITY_DN2033_c0_g1~~TRINITY_DN2033_c0_g1_i3.p1;ORF_type:5prime_partial_len:482_(-),score=15.08,UniRef90_A0A2I0WT89@906689|66.2|3.0e-214,Transferase|PF02458.16|1.3e-51,CAT|PF00302.19|0.22	TRINITY_DN2033_c0_g1_i3 | Phenolic glucoside malonyltransferase 1 OS=Arabidopsis thaliana (sp|q940z5|pmat1_arath : 208.0) & Enzyme classification.EC_2 transferases.EC_2.3 acyltransferase(50.2.3 : 22.7) : 50.2.3 : Enzyme classification.EC_2 transferases.EC_2.3 acyltransferase : mapman4.2.0
2.98434	TRINITY_DN3799_c0_g1_i1	CseABCC1	ABC_transporter_C_family_member_10_(ABC_transporter_ABCC.10)_(AtABCC10)_(EC_7.6.2.2)_(ATP-energized_glutathione_S-conjugate_pump_14)_(Glutathione_S-conjugate-transporting_ATPase_14)_(Multidrug_resistance-associated_protein_14);ABCC10_MRP10_MRP14_At3g59140_F17J16.190	ID=TRINITY_DN3799_c0_g1_i1.p1;TRINITY_DN3799_c0_g1~~TRINITY_DN3799_c0_g1_i1.p1;ORF_type:complete_len:1288_(+),score=237.50,UniRef90_A0A2I0X350@906689|84.1|0.0e+00,ABC_tran|PF00005.28|1.5e-23,ABC_tran|PF00005.28|7.8e-30,ABC_membrane|PF00664.24|8.8e-28,ABC_membrane|PF00664.24|1.6e-23,SMC_N|PF02463.20|6.3,SMC_N|PF02463.20|1.6,SMC_N|PF02463.20|2.5,SMC_N|PF02463.20|0.068,AAA_29|PF13555.7|0.0074,AAA_29…	TRINITY_DN3799_c0_g1_i1 | subfamily ABCC transporter : 24.1.3.1.2 : Solute transport.primary active transport.ABC superfamily.ABC1 family.subfamily ABCC transporter : mapman4.2.0
3.87868	TRINITY_DN4733_c0_g1_i1	CseABCC2a	ABC_transporter_C_family_member_2_(ABC_transporter_ABCC.2)_(AtABCC2)_(EC_7.6.2.2)_(ATP-energized_glutathione_S-conjugate_pump_2)_(Glutathione_S-conjugate-transporting_ATPase_2)_(Multidrug_resistance-associated_protein_2);ABCC2_EST4_MRP2_At2g34660_T29F13.13	ID=TRINITY_DN4733_c0_g1_i1.p1;TRINITY_DN4733_c0_g1~~TRINITY_DN4733_c0_g1_i1.p1;ORF_type:complete_len:1624_(+),score=292.26,UniRef90_A0A2I0WK34@906689|89.5|0.0e+00,ABC_membrane|PF00664.24|5.2e-38,ABC_membrane|PF00664.24|1.4e-27,ABC_tran|PF00005.28|8.3e-21,ABC_tran|PF00005.28|7.2e-28,SMC_N|PF02463.20|26,SMC_N|PF02463.20|8.8,SMC_N|PF02463.20|3.2,SMC_N|PF02463.20|0.00013,MMR_HSR1|PF01926.24|1.7,MMR_H…	TRINITY_DN4733_c0_g1_i1 | subfamily ABCC transporter : 24.1.3.1.2 : Solute transport.primary active transport.ABC superfamily.ABC1 family.subfamily ABCC transporter : mapman4.2.0
0.547616	TRINITY_DN8719_c0_g1_i2	CseFOMT1	Norbelladine_4'-O-methyltransferase_(NpN4OMT)_(EC_2.1.1.336);N4OMT	ID=TRINITY_DN8719_c0_g1_i2.p2;TRINITY_DN8719_c0_g1~~TRINITY_DN8719_c0_g1_i2.p2;ORF_type:complete_len:240_(+),score=27.29,UniRef90_UPI0009F2181A@906689|87.4|4.4e-148,Methyltransf_3|PF01596.18|1.8e-74,Methyltransf_24|PF13578.7|3.6e-08,Methyltransf_25|PF13649.7|0.0097,DUF2536|PF10750.10|2.8e+03,DUF2536|PF10750.10|0.83	TRINITY_DN8719_c0_g1_i2 | caffeoyl-CoA 3-O-methyltransferase (CCoA-OMT) : 21.6.1.4 : Cell wall organisation.lignin.monolignol biosynthesis.caffeoyl-CoA 3-O-methyltransferase (CCoA-OMT) : mapman4.2.0
3.05849	TRINITY_DN2012_c0_g1_i7	CseFOMT2	Norbelladine_4'-O-methyltransferase_(NpN4OMT)_(EC_2.1.1.336);N4OMT	ID=TRINITY_DN2012_c0_g1_i7.p1;TRINITY_DN2012_c0_g1~~TRINITY_DN2012_c0_g1_i7.p1;ORF_type:complete_len:231_(-),score=35.85,UniRef90_A0A2I0WMY2@906689|76.4|9.1e-113,Methyltransf_3|PF01596.18|3.8e-80,Methyltransf_24|PF13578.7|2.1e-12,PCMT|PF01135.20|0.09,Guanylate_kin|PF00625.22|0.1,T2SSG|PF08334.12|0.25,DUF2536|PF10750.10|0.23,Methyltransf_31|PF13847.7|0.26	TRINITY_DN2012_c0_g1_i7 | caffeoyl-CoA 3-O-methyltransferase (CCoA-OMT) : 21.6.1.4 : Cell wall organisation.lignin.monolignol biosynthesis.caffeoyl-CoA 3-O-methyltransferase (CCoA-OMT) : mapman4.2.0
2.9329	TRINITY_DN3249_c0_g1_i15	CseCHI1	Chalcone--flavonone_isomerase_(Chalcone_isomerase)_(EC_5.5.1.6);CHI	ID=TRINITY_DN3249_c0_g1_i15.p1;TRINITY_DN3249_c0_g1~~TRINITY_DN3249_c0_g1_i15.p1;ORF_type:complete_len:228_(-),score=37.86,UniRef90_A0A5A4PVN5@28471|72.8|2.2e-100,Chalcone|PF02431.16|6.3e-80,Chalcone_3|PF16036.6|6.6,Chalcone_3|PF16036.6|3	TRINITY_DN3249_c0_g1_i15 | chalcone isomerase : 9.2.2.2.1 : Secondary metabolism.phenolics.flavonoid biosynthesis.flavanones.chalcone isomerase : mapman4.2.0
7.14331	TRINITY_DN344_c1_g1_i1	CseCHS1	Chalcone_synthase_3_(EC_2.3.1.74)_(Naringenin-chalcone_synthase_3);CHS3	ID=TRINITY_DN344_c1_g1_i1.p1;TRINITY_DN344_c1_g1~~TRINITY_DN344_c1_g1_i1.p1;ORF_type:complete_len:415_(+),score=27.58,UniRef90_A0A2I0VMK9@906689|87.4|8.1e-251,Chal_sti_synt_N|PF00195.20|8.5e-119,Chal_sti_synt_C|PF02797.16|4.1e-71,ACP_syn_III|PF08545.11|5.6e-06,ACP_syn_III_C|PF08541.11|9e+03,ACP_syn_III_C|PF08541.11|2.8e-05,FAE1_CUT1_RppA|PF08392.13|1.1e-05,DUF5507|PF17612.3|0.3	TRINITY_DN344_c1_g1_i1 | chalcone synthase : 9.2.2.1.1.1 : Secondary metabolism.phenolics.flavonoid biosynthesis.chalcones.chalcone synthase activity.chalcone synthase (CHS) : mapman4.2.0
1.02986	TRINITY_DN16611_c0_g1_i1	CseCHS2	Chalcone_synthase_8_(EC_2.3.1.74)_(Naringenin-chalcone_synthase_8);CHS8	ID=TRINITY_DN16611_c0_g1_i1.p1;TRINITY_DN16611_c0_g1~~TRINITY_DN16611_c0_g1_i1.p1;ORF_type:3prime_partial_len:298_(+),score=32.43,UniRef90_O23729@158332|83.4|3.3e-176,Chal_sti_synt_N|PF00195.20|3.3e-114,Chal_sti_synt_C|PF02797.16|3.4e-17,ACP_syn_III|PF08545.11|5e-06,FAE1_CUT1_RppA|PF08392.13|3e-05	TRINITY_DN16611_c0_g1_i1 | chalcone synthase : 9.2.2.1.1.1 : Secondary metabolism.phenolics.flavonoid biosynthesis.chalcones.chalcone synthase activity.chalcone synthase (CHS) : mapman4.2.0
3.25353	TRINITY_DN1490_c0_g1_i1	CseDFR1	Dihydroflavonol_4-reductase_(DFR)_(EC_1.1.1.219)_(Dihydrokaempferol_4-reductase)_(Flavanone_4-reductase)_(FNR)_(EC_1.1.1.234);ANT18	ID=TRINITY_DN1490_c0_g1_i1.p1;TRINITY_DN1490_c0_g1~~TRINITY_DN1490_c0_g1_i1.p1;ORF_type:complete_len:350_(-),score=50.25,UniRef90_B5MBV6@37818|79.4|3.1e-185,Epimerase|PF01370.22|4.7e-22,3Beta_HSD|PF01073.20|4.6e-12,NAD_binding_4|PF07993.13|2.5e-10,GDP_Man_Dehyd|PF16363.6|3.2e-10,NmrA|PF05368.14|4.2e-09,NAD_binding_10|PF13460.7|2.1e-08,KR|PF08659.11|0.071,adh_short|PF00106.26|0.052,RmlD_sub_bind|P…	TRINITY_DN1490_c0_g1_i1 | dihydroflavonol 4-reductase : 9.2.2.9.1 : Secondary metabolism.phenolics.flavonoid biosynthesis.anthocyanidins.dihydroflavonol 4-reductase : mapman4.2.0
3.98259	TRINITY_DN1756_c0_g1_i2	CseAM1	Protein_DETOXIFICATION_35_(AtDTX35)_(Multidrug_and_toxic_compound_extrusion_protein_35)_(MATE_protein_35)_(Protein_DETOXIFYING_EFFLUX_CARRIER_35)_(Protein_DTX5)_(Protein_FLOWER_FLAVONOID_TRANSPORTER)_(Protein_FFT);DTX35_FFT_At4g25640_L73G19.20	ID=TRINITY_DN1756_c0_g1_i2.p1;TRINITY_DN1756_c0_g1~~TRINITY_DN1756_c0_g1_i2.p1;ORF_type:complete_len:533_(-),score=57.07,UniRef90_A0A2I0WQ19@906689|77.9|1.1e-285,MatE|PF01554.19|2.7e-33,MatE|PF01554.19|5.8e+03,MatE|PF01554.19|6.3e-21,MatE|PF01554.19|24,MatE|PF01554.19|3.1e+03,Polysacc_synt_C|PF14667.7|4.3e+02,Polysacc_synt_C|PF14667.7|3.5e-08,Polysacc_synt_C|PF14667.7|2e+03,Polysacc_synt_C|PF1466…	TRINITY_DN1756_c0_g1_i2 | metabolite transporter (DTX) : 24.2.4.1.1 : Solute transport.carrier-mediated transport.MOP superfamily.MATE family.metabolite transporter (DTX) : mapman4.2.0
5.24481	TRINITY_DN4904_c0_g1_i15	CseF3H2	Flavanone_3-dioxygenase_F3H1_(EC_1.14.11.9)_(Flavanone_3'-hydroxylase_1)_(CcF3H-1);F3H-1	ID=TRINITY_DN4904_c0_g1_i15.p1;TRINITY_DN4904_c0_g1~~TRINITY_DN4904_c0_g1_i15.p1;ORF_type:complete_len:376_(-),score=35.60,UniRef90_V9PCW8@158332|87.8|1.7e-225,2OG-FeII_Oxy|PF03171.21|6.9e-24,DIOX_N|PF14226.7|1.2e-18,MbtH|PF03621.14|0.37	TRINITY_DN4904_c0_g1_i15 | flavanone 3-hydroxylase : 9.2.2.4.3 : Secondary metabolism.phenolics.flavonoid biosynthesis.dihydroflavonols.flavanone 3-hydroxylase : mapman4.2.0
4.45972	TRINITY_DN4152_c0_g1_i7	CseF3H1	Flavanone_3-dioxygenase_F3H1_(EC_1.14.11.9)_(Flavanone_3'-hydroxylase_1)_(CcF3H-1);F3H-1	ID=TRINITY_DN4152_c0_g1_i7.p1;TRINITY_DN4152_c0_g1~~TRINITY_DN4152_c0_g1_i7.p1;ORF_type:complete_len:376_(+),score=35.62,UniRef90_V9PCW8@158332|87.8|1.7e-225,2OG-FeII_Oxy|PF03171.21|6.9e-24,DIOX_N|PF14226.7|1.2e-18,MbtH|PF03621.14|0.37	TRINITY_DN4152_c0_g1_i7 | flavanone 3-hydroxylase : 9.2.2.4.3 : Secondary metabolism.phenolics.flavonoid biosynthesis.dihydroflavonols.flavanone 3-hydroxylase : mapman4.2.0
1.2749	TRINITY_DN5018_c0_g1_i7	CseF3pH4	Flavonoid_3'-monooxygenase_CYP75B137_(EC_1.14.14.82)_(Cytochrome_P450_1)_(CcCYP1)_(Cytochrome_P450_75B137)_(Flavonoid_3'-hydroxylase_CYP75B137);CYP75B137_CYP1	ID=TRINITY_DN5018_c0_g1_i7.p1;TRINITY_DN5018_c0_g1~~TRINITY_DN5018_c0_g1_i7.p1;ORF_type:complete_len:520_(-),score=68.72,UniRef90_A0A2I0WTV8@37818|79.9|1.1e-294,p450|PF00067.23|2.8e-104	TRINITY_DN5018_c0_g1_i7 | flavonoid 3'-hydroxylase : 9.2.2.4.1 : Secondary metabolism.phenolics.flavonoid biosynthesis.dihydroflavonols.flavonoid 3'-hydroxylase : mapman4.2.0
1.06514	TRINITY_DN1366_c0_g1_i1	CseF3pH1	Flavonoid_3'-monooxygenase_CYP75B137_(EC_1.14.14.82)_(Cytochrome_P450_1)_(CcCYP1)_(Cytochrome_P450_75B137)_(Flavonoid_3'-hydroxylase_CYP75B137);CYP75B137_CYP1	ID=TRINITY_DN1366_c0_g1_i1.p1;TRINITY_DN1366_c0_g1~~TRINITY_DN1366_c0_g1_i1.p1;ORF_type:5prime_partial_len:506_(-),score=50.21,UniRef90_A0A3Q0HRJ8@4710|70.1|2.4e-252,p450|PF00067.23|1.6e-105	TRINITY_DN1366_c0_g1_i1 | Enzyme classification.EC_1 oxidoreductases.EC_1.14 oxidoreductase acting on paired donor with incorporation or reduction of molecular oxygen(50.1.13 : 403.1) & Flavonoid 3'-monooxygenase CYP75B4 OS=Oryza sativa subsp. japonica (sp|q8lm92|c75b4_orysj : 354.0) : 50.1.13 : Enzyme classification.EC_1 oxidoreductases.EC_1.14 oxidoreductase acting on paired donor with incorpor…
3.27543	TRINITY_DN832_c0_g2_i2	CseF3pH5	Flavonoid_3'-monooxygenase_CYP75B137_(EC_1.14.14.82)_(Cytochrome_P450_1)_(CcCYP1)_(Cytochrome_P450_75B137)_(Flavonoid_3'-hydroxylase_CYP75B137);CYP75B137_CYP1	ID=TRINITY_DN832_c0_g2_i2.p1;TRINITY_DN832_c0_g2~~TRINITY_DN832_c0_g2_i2.p1;ORF_type:complete_len:520_(+),score=72.26,UniRef90_A0A2I0VY13@37818|75.8|5.8e-264,p450|PF00067.23|4.1e-102	TRINITY_DN832_c0_g2_i2 | flavonoid 3'-hydroxylase : 9.2.2.4.1 : Secondary metabolism.phenolics.flavonoid biosynthesis.dihydroflavonols.flavonoid 3'-hydroxylase : mapman4.2.0
1.46734	TRINITY_DN2134_c0_g1_i3	CseF3pH3	Flavonoid_3'-monooxygenase_CYP75B137_(EC_1.14.14.82)_(Cytochrome_P450_1)_(CcCYP1)_(Cytochrome_P450_75B137)_(Flavonoid_3'-hydroxylase_CYP75B137);CYP75B137_CYP1	ID=TRINITY_DN2134_c0_g1_i3.p1;TRINITY_DN2134_c0_g1~~TRINITY_DN2134_c0_g1_i3.p1;ORF_type:5prime_partial_len:577_(+),score=64.06,UniRef90_A0A2I0WTV8@37818|79.9|8.8e-295,p450|PF00067.23|1e-104	TRINITY_DN2134_c0_g1_i3 | flavonoid 3'-hydroxylase : 9.2.2.4.1 : Secondary metabolism.phenolics.flavonoid biosynthesis.dihydroflavonols.flavonoid 3'-hydroxylase : mapman4.2.0
1.7936	TRINITY_DN1549_c0_g1_i15	CseF3pH2	Flavonoid_3'-monooxygenase_CYP75B137_(EC_1.14.14.82)_(Cytochrome_P450_1)_(CcCYP1)_(Cytochrome_P450_75B137)_(Flavonoid_3'-hydroxylase_CYP75B137);CYP75B137_CYP1	ID=TRINITY_DN1549_c0_g1_i15.p1;TRINITY_DN1549_c0_g1~~TRINITY_DN1549_c0_g1_i15.p1;ORF_type:complete_len:528_(-),score=35.15,UniRef90_UPI0009E6183B@78828|74.1|2.9e-280,p450|PF00067.23|6.6e-98	TRINITY_DN1549_c0_g1_i15 | Enzyme classification.EC_1 oxidoreductases.EC_1.14 oxidoreductase acting on paired donor with incorporation or reduction of molecular oxygen(50.1.13 : 513.0) & Flavonoid 3'-monooxygenase CYP75B3 OS=Oryza sativa subsp. japonica (sp|q7g602|c75b3_orysj : 489.0) : 50.1.13 : Enzyme classification.EC_1 oxidoreductases.EC_1.14 oxidoreductase acting on paired donor with incorpo…
4.95913	TRINITY_DN1781_c0_g1_i4	CseLDOX2	Leucoanthocyanidin_dioxygenase_(LDOX)_(Leucocyanidin_oxygenase)_(EC_1.14.20.4)_(Anthocyanidin_synthase)_(Leucoanthocyanidin_hydroxylase);ANS	ID=TRINITY_DN1781_c0_g1_i4.p1;TRINITY_DN1781_c0_g1~~TRINITY_DN1781_c0_g1_i4.p1;ORF_type:complete_len:362_(+),score=47.70,UniRef90_A0A3R5VTB2@1126420|80.8|8.7e-212,2OG-FeII_Oxy|PF03171.21|3.9e-25,DIOX_N|PF14226.7|2.3e-24	TRINITY_DN1781_c0_g1_i4 | anthocyanidin synthase : 9.2.2.9.2 : Secondary metabolism.phenolics.flavonoid biosynthesis.anthocyanidins.anthocyanidin synthase : mapman4.2.0
5.77558	TRINITY_DN1006_c0_g1_i5	CseLDOX1	Leucoanthocyanidin_dioxygenase_(LDOX)_(Leucocyanidin_oxygenase)_(EC_1.14.20.4)_(Anthocyanidin_synthase)_(Leucoanthocyanidin_hydroxylase);ANS	ID=TRINITY_DN1006_c0_g1_i5.p1;TRINITY_DN1006_c0_g1~~TRINITY_DN1006_c0_g1_i5.p1;ORF_type:complete_len:362_(-),score=48.48,UniRef90_A0A3R5VTB2@1126420|80.5|1.2e-209,2OG-FeII_Oxy|PF03171.21|4.6e-25,DIOX_N|PF14226.7|1.2e-24	TRINITY_DN1006_c0_g1_i5 | anthocyanidin synthase : 9.2.2.9.2 : Secondary metabolism.phenolics.flavonoid biosynthesis.anthocyanidins.anthocyanidin synthase : mapman4.2.0
2.82046	TRINITY_DN24407_c0_g1_i1	CseTT19a	Glutathione_S-transferase_F12_(AtGSTF12)_(EC_2.5.1.18)_(GST_class-phi_member_12)_(Glutathione_S-transferase_26)_(Protein_TRANSPARENT_TESTA_19);GSTF12_GST26_TT19_At5g17220_MKP11.22	ID=TRINITY_DN24407_c0_g1_i1.p1;TRINITY_DN24407_c0_g1~~TRINITY_DN24407_c0_g1_i1.p1;ORF_type:complete_len:225_(+),score=29.48,UniRef90_A0A2H9ZWU0@1088818|74.6|1.2e-119,GST_C|PF00043.26|6.3e-11,GST_C_2|PF13410.7|3e-08,GST_C_3|PF14497.7|1.5e-06,GST_N_3|PF13417.7|1.7e-06,GST_N|PF02798.21|0.0024,GST_N_2|PF13409.7|0.047,GST_N_2|PF13409.7|1.6e+04,GST_C_6|PF17171.5|0.067	TRINITY_DN24407_c0_g1_i1 | class phi glutathione S-transferase : 18.8.1.5 : Protein modification.S-glutathionylation.glutathione S-transferase activities.class phi glutathione S-transferase : mapman4.2.0
5.10125	TRINITY_DN1381_c0_g1_i20	CseTT19b	Glutathione_S-transferase_F12_(AtGSTF12)_(EC_2.5.1.18)_(GST_class-phi_member_12)_(Glutathione_S-transferase_26)_(Protein_TRANSPARENT_TESTA_19);GSTF12_GST26_TT19_At5g17220_MKP11.22	ID=TRINITY_DN1381_c0_g1_i20.p1;TRINITY_DN1381_c0_g1~~TRINITY_DN1381_c0_g1_i20.p1;ORF_type:complete_len:222_(+),score=26.63,UniRef90_UPI0009F6F343@906689|70.1|6.4e-109,GST_N|PF02798.21|7.5e-17,GST_C|PF00043.26|3.3e-13,GST_N_3|PF13417.7|3.1e-10,GST_N_2|PF13409.7|1.7e-08,GST_C_3|PF14497.7|3.8e-06,GST_C_2|PF13410.7|0.0055	TRINITY_DN1381_c0_g1_i20 | class phi glutathione S-transferase : 18.8.1.5 : Protein modification.S-glutathionylation.glutathione S-transferase activities.class phi glutathione S-transferase : mapman4.2.0
4.84	TRINITY_DN561_c0_g1_i36	CseTT19c	Glutathione_S-transferase_F12_(AtGSTF12)_(EC_2.5.1.18)_(GST_class-phi_member_12)_(Glutathione_S-transferase_26)_(Protein_TRANSPARENT_TESTA_19);GSTF12_GST26_TT19_At5g17220_MKP11.22	ID=TRINITY_DN561_c0_g1_i36.p1;TRINITY_DN561_c0_g1~~TRINITY_DN561_c0_g1_i36.p1;ORF_type:complete_len:222_(-),score=26.37,UniRef90_UPI0009F6F343@906689|70.1|6.4e-109,GST_N|PF02798.21|7.5e-17,GST_C|PF00043.26|3.3e-13,GST_N_3|PF13417.7|3.1e-10,GST_N_2|PF13409.7|1.7e-08,GST_C_3|PF14497.7|3.8e-06,GST_C_2|PF13410.7|0.0055	TRINITY_DN561_c0_g1_i36 | class phi glutathione S-transferase : 18.8.1.5 : Protein modification.S-glutathionylation.glutathione S-transferase activities.class phi glutathione S-transferase : mapman4.2.0
3.45851	TRINITY_DN812_c0_g1_i3	CseUFGTa	Myricetin_3-O-rhamnosyltransferase_UGT77B2_(EC_2.4.1.-)_(UDP-glucosyltransferase_1)_(CcUGT1);UGT77B2_UGT1	ID=TRINITY_DN812_c0_g1_i3.p1;TRINITY_DN812_c0_g1~~TRINITY_DN812_c0_g1_i3.p1;ORF_type:complete_len:452_(+),score=52.15,UniRef90_A0A386IQM0@37818|62.7|5.5e-194,UDPGT|PF00201.19|3.8,UDPGT|PF00201.19|3.2e-30	TRINITY_DN812_c0_g1_i3 | flavonol-3-O-rhamnosyltransferase : 9.2.2.6.2 : Secondary metabolism.phenolics.flavonoid biosynthesis.flavonol glycosides.flavonol-3-O-rhamnosyltransferase : mapman4.2.0
3.62676	TRINITY_DN9522_c0_g2_i2	CseFLS1	Flavonol_synthase_1_(CcFLS1)_(EC_1.14.20.6);FLS1_FLS	ID=TRINITY_DN9522_c0_g2_i2.p1;TRINITY_DN9522_c0_g2~~TRINITY_DN9522_c0_g2_i2.p1;ORF_type:complete_len:337_(+),score=51.56,UniRef90_UPI0009E47B28@78828|81.8|7.1e-204,2OG-FeII_Oxy|PF03171.21|2.8e-25,DIOX_N|PF14226.7|3.2e-23	TRINITY_DN9522_c0_g2_i2 | flavonol synthase : 9.2.2.5.1 : Secondary metabolism.phenolics.flavonoid biosynthesis.flavonols.flavonol synthase : mapman4.2.0
3.44592	TRINITY_DN3048_c0_g1_i2	CsePH5	ATPase_11,_plasma_membrane-type_(EC_7.1.2.1)_(Proton_pump_11);AHA11_At5g62670_MRG21.9	ID=TRINITY_DN3048_c0_g1_i2.p1;TRINITY_DN3048_c0_g1~~TRINITY_DN3048_c0_g1_i2.p1;ORF_type:complete_len:958_(-),score=167.52,UniRef90_UPI00098E4658@4686|93.1|0.0e+00,E1-E2_ATPase|PF00122.21|1e+03,E1-E2_ATPase|PF00122.21|2.1e-47,E1-E2_ATPase|PF00122.21|15,E1-E2_ATPase|PF00122.21|2e+03,E1-E2_ATPase|PF00122.21|1.2e+03,Hydrolase|PF00702.27|1.1e-16,Cation_ATPase_N|PF00690.27|1.9e-14,Cation_ATPase|PF13246…	TRINITY_DN3048_c0_g1_i2 | P3A-type proton-translocating ATPase (AHA) : 24.1.2.3.1 : Solute transport.primary active transport.P-type ATPase superfamily.P3 family.P3A-type proton-translocating ATPase (AHA) : mapman4.2.0
1.71179	TRINITY_DN42192_c0_g2_i1	CseFOMT3	Caffeoyl-CoA_O-methyltransferase_(EC_2.1.1.104)_(Trans-caffeoyl-CoA_3-O-methyltransferase)_(CCoAMT)_(CCoAOMT);CCOAOMT	ID=TRINITY_DN42192_c0_g2_i1.p2;TRINITY_DN42192_c0_g2~~TRINITY_DN42192_c0_g2_i1.p2;ORF_type:complete_len:257_(-),score=41.22,UniRef90_A0A2I0XCH4@906689|87.5|1.2e-160,Methyltransf_3|PF01596.18|6e-96,Methyltransf_24|PF13578.7|1.4e-09	TRINITY_DN42192_c0_g2_i1 | caffeoyl-CoA 3-O-methyltransferase (CCoA-OMT) : 21.6.1.4 : Cell wall organisation.lignin.monolignol biosynthesis.caffeoyl-CoA 3-O-methyltransferase (CCoA-OMT) : mapman4.2.0

## Sheet: CHILaffv_flw(cal)_expr
log2FPKM_flw(cal)	Select	Gene	UniProt	Transdecoder	Mapman
7.15221	TRINITY_DN11042_c0_g1_i4	CavAM1	Protein_DETOXIFICATION_35_(AtDTX35)_(Multidrug_and_toxic_compound_extrusion_protein_35)_(MATE_protein_35)_(Protein_DETOXIFYING_EFFLUX_CARRIER_35)_(Protein_DTX5)_(Protein_FLOWER_FLAVONOID_TRANSPORTER)_(Protein_FFT);DTX35_FFT_At4g25640_L73G19.20	ID=TRINITY_DN11042_c0_g1_i4.p1;TRINITY_DN11042_c0_g1~~TRINITY_DN11042_c0_g1_i4.p1;ORF_type:complete_len:504_(-),score=69.57,UniRef90_A0A2I0WQ19@906689|83.0|1.0e-292,MatE|PF01554.19|2.5e-33,MatE|PF01554.19|2.5e+03,MatE|PF01554.19|5.9e-25,MatE|PF01554.19|2.6e+03,Polysacc_synt_C|PF14667.7|3.6e+02,Polysacc_synt_C|PF14667.7|1.6e-05,Polysacc_synt_C|PF14667.7|1.8e+04,Polysacc_synt_C|PF14667.7|6.5e+02	TRINITY_DN11042_c0_g1_i4 | metabolite transporter (DTX) : 24.2.4.1.1 : Solute transport.carrier-mediated transport.MOP superfamily.MATE family.metabolite transporter (DTX) : mapman4.2.0
4.6167	TRINITY_DN1110_c0_g1_i1	CavUFGTa	Myricetin_3-O-rhamnosyltransferase_UGT77B2_(EC_2.4.1.-)_(UDP-glucosyltransferase_1)_(CcUGT1);UGT77B2_UGT1	ID=TRINITY_DN1110_c0_g1_i1.p1;TRINITY_DN1110_c0_g1~~TRINITY_DN1110_c0_g1_i1.p1;ORF_type:5prime_partial_len:462_(-),score=58.17,UniRef90_A0A386IQM0@37818|62.6|4.9e-195,UDPGT|PF00201.19|0.055,UDPGT|PF00201.19|3.3e-29,uDENN|PF03456.19|0.51,uDENN|PF03456.19|1.4e+04	TRINITY_DN1110_c0_g1_i1 | flavonol-3-O-rhamnosyltransferase : 9.2.2.6.2 : Secondary metabolism.phenolics.flavonoid biosynthesis.flavonol glycosides.flavonol-3-O-rhamnosyltransferase : mapman4.2.0
7.78945	TRINITY_DN12996_c0_g1_i7	CavLDOX1	Leucoanthocyanidin_dioxygenase_(LDOX)_(Leucocyanidin_oxygenase)_(EC_1.14.20.4)_(Anthocyanidin_synthase)_(Leucoanthocyanidin_hydroxylase);ANS	ID=TRINITY_DN12996_c0_g1_i7.p1;TRINITY_DN12996_c0_g1~~TRINITY_DN12996_c0_g1_i7.p1;ORF_type:complete_len:362_(-),score=68.83,UniRef90_A0A3R5VTB2@1126420|80.5|2.9e-210,2OG-FeII_Oxy|PF03171.21|3.2e-25,DIOX_N|PF14226.7|2.8e-24	TRINITY_DN12996_c0_g1_i7 | anthocyanidin synthase : 9.2.2.9.2 : Secondary metabolism.phenolics.flavonoid biosynthesis.anthocyanidins.anthocyanidin synthase : mapman4.2.0
4.33485	TRINITY_DN14183_c0_g1_i1	CavF3pH1	Flavonoid_3'-monooxygenase_CYP75B137_(EC_1.14.14.82)_(Cytochrome_P450_1)_(CcCYP1)_(Cytochrome_P450_75B137)_(Flavonoid_3'-hydroxylase_CYP75B137);CYP75B137_CYP1	ID=TRINITY_DN14183_c0_g1_i1.p1;TRINITY_DN14183_c0_g1~~TRINITY_DN14183_c0_g1_i1.p1;ORF_type:complete_len:327_(-),score=70.56,UniRef90_A0A5A4Q7U1@28471|79.9|1.1e-193,p450|PF00067.23|6.9e-75	TRINITY_DN14183_c0_g1_i1 | Enzyme classification.EC_1 oxidoreductases.EC_1.14 oxidoreductase acting on paired donor with incorporation or reduction of molecular oxygen(50.1.13 : 477.7) & Flavonoid 3'-monooxygenase OS=Petunia hybrida (sp|q9sbq9|f3ph_pethy : 355.0) : 50.1.13 : Enzyme classification.EC_1 oxidoreductases.EC_1.14 oxidoreductase acting on paired donor with incorporation or reduction of…
6.71329	TRINITY_DN17829_c1_g1_i3	CavCHI1	Chalcone--flavonone_isomerase_(Chalcone_isomerase)_(EC_5.5.1.6);CHI	ID=TRINITY_DN17829_c1_g1_i3.p1;TRINITY_DN17829_c1_g1~~TRINITY_DN17829_c1_g1_i3.p1;ORF_type:complete_len:228_(-),score=47.99,UniRef90_A0A5A4PVN5@28471|73.8|1.3e-101,Chalcone|PF02431.16|4.6e-81	TRINITY_DN17829_c1_g1_i3 | chalcone isomerase : 9.2.2.2.1 : Secondary metabolism.phenolics.flavonoid biosynthesis.flavanones.chalcone isomerase : mapman4.2.0
4.87334	TRINITY_DN22120_c0_g1_i1	CavFLS1	Flavonol_synthase_1_(CcFLS1)_(EC_1.14.20.6);FLS1_FLS	ID=TRINITY_DN22120_c0_g1_i1.p1;TRINITY_DN22120_c0_g1~~TRINITY_DN22120_c0_g1_i1.p1;ORF_type:5prime_partial_len:336_(-),score=64.56,UniRef90_UPI0009E47B28@78828|81.2|7.9e-203,2OG-FeII_Oxy|PF03171.21|7.5e-26,DIOX_N|PF14226.7|3.2e-23	TRINITY_DN22120_c0_g1_i1 | flavonol synthase : 9.2.2.5.1 : Secondary metabolism.phenolics.flavonoid biosynthesis.flavonols.flavonol synthase : mapman4.2.0
4.22168	TRINITY_DN23910_c0_g2_i1	CavPH5	Plasma_membrane_ATPase_1_(EC_7.1.2.1)_(Proton_pump_1);PMA1	ID=TRINITY_DN23910_c0_g2_i1.p1;TRINITY_DN23910_c0_g2~~TRINITY_DN23910_c0_g2_i1.p1;ORF_type:3prime_partial_len:591_(-),score=109.88,UniRef90_A0A6P5F781@4615|92.2|0.0e+00,E1-E2_ATPase|PF00122.21|5.1e+02,E1-E2_ATPase|PF00122.21|8.9e-47,E1-E2_ATPase|PF00122.21|8.6,Cation_ATPase_N|PF00690.27|1e-14,Hydrolase|PF00702.27|1.4e-07,Cation_ATPase|PF13246.7|8.2e-05	TRINITY_DN23910_c0_g2_i1 | P3A-type proton-translocating ATPase (AHA) : 24.1.2.3.1 : Solute transport.primary active transport.P-type ATPase superfamily.P3 family.P3A-type proton-translocating ATPase (AHA) : mapman4.2.0
4.13307	TRINITY_DN2429_c0_g1_i14	CavFOMT1	Norbelladine_4'-O-methyltransferase_(NpN4OMT)_(EC_2.1.1.336);N4OMT	ID=TRINITY_DN2429_c0_g1_i14.p1;TRINITY_DN2429_c0_g1~~TRINITY_DN2429_c0_g1_i14.p1;ORF_type:complete_len:231_(-),score=39.69,UniRef90_A0A2I0WMY2@906689|76.4|9.1e-113,Methyltransf_3|PF01596.18|2.6e-80,Methyltransf_24|PF13578.7|3.3e-12,DUF2536|PF10750.10|0.14,T2SSG|PF08334.12|0.25	TRINITY_DN2429_c0_g1_i14 | caffeoyl-CoA 3-O-methyltransferase (CCoA-OMT) : 21.6.1.4 : Cell wall organisation.lignin.monolignol biosynthesis.caffeoyl-CoA 3-O-methyltransferase (CCoA-OMT) : mapman4.2.0
3.71842	TRINITY_DN25964_c0_g1_i1	CavFOMT2	Caffeoyl-CoA_O-methyltransferase_(EC_2.1.1.104)_(Trans-caffeoyl-CoA_3-O-methyltransferase)_(CCoAMT)_(CCoAOMT);CCOAOMT	ID=TRINITY_DN25964_c0_g1_i1.p2;TRINITY_DN25964_c0_g1~~TRINITY_DN25964_c0_g1_i1.p2;ORF_type:complete_len:257_(-),score=50.51,UniRef90_A0A2I0XCH4@906689|87.5|4.9e-160,Methyltransf_3|PF01596.18|8.7e-96,Methyltransf_24|PF13578.7|1.4e-09	TRINITY_DN25964_c0_g1_i1 | caffeoyl-CoA 3-O-methyltransferase (CCoA-OMT) : 21.6.1.4 : Cell wall organisation.lignin.monolignol biosynthesis.caffeoyl-CoA 3-O-methyltransferase (CCoA-OMT) : mapman4.2.0
5.34273	TRINITY_DN2623_c0_g2_i2	CavABCC2a	ABC_transporter_C_family_member_2_(ABC_transporter_ABCC.2)_(AtABCC2)_(EC_7.6.2.2)_(ATP-energized_glutathione_S-conjugate_pump_2)_(Glutathione_S-conjugate-transporting_ATPase_2)_(Multidrug_resistance-associated_protein_2);ABCC2_EST4_MRP2_At2g34660_T29F13.13	ID=TRINITY_DN2623_c0_g2_i2.p1;TRINITY_DN2623_c0_g2~~TRINITY_DN2623_c0_g2_i2.p1;ORF_type:complete_len:1324_(-),score=264.07,UniRef90_A0A2I0WK34@906689|91.4|0.0e+00,ABC_membrane|PF00664.24|3.9e-38,ABC_membrane|PF00664.24|1.2e-27,ABC_tran|PF00005.28|4.5e-20,ABC_tran|PF00005.28|5.5e-28,SMC_N|PF02463.20|21,SMC_N|PF02463.20|6,SMC_N|PF02463.20|2.5,SMC_N|PF02463.20|0.0001,MMR_HSR1|PF01926.24|1.2,MMR_HSR1…	TRINITY_DN2623_c0_g2_i2 | subfamily ABCC transporter : 24.1.3.1.2 : Solute transport.primary active transport.ABC superfamily.ABC1 family.subfamily ABCC transporter : mapman4.2.0
4.83255	TRINITY_DN26425_c0_g2_i1	Cav5GT1	Cyanidin_3-O-rutinoside_5-O-glucosyltransferase_(Ih5GT)_(EC_2.4.1.116)_(Anthocyanin_5-O-glucosyltransferase)_(Cyanidin-3-rhamnosylglucoside_5-O-glucosyltransferase)_(Uridine_diphosphoglucose-cyanidin_3-rhamnosylglucoside_5-O-glucosyltransferase);5GT	ID=TRINITY_DN26425_c0_g2_i1.p2;TRINITY_DN26425_c0_g2~~TRINITY_DN26425_c0_g2_i1.p2;ORF_type:3prime_partial_len:410_(-),score=70.34,UniRef90_A0A2I0VQ98@906689|71.2|6.0e-204,UDPGT|PF00201.19|1.5e+03,UDPGT|PF00201.19|1.7e-23	TRINITY_DN26425_c0_g2_i1 | Cyanidin 3-O-rutinoside 5-O-glucosyltransferase OS=Iris hollandica (sp|q767c8|ih5gt_iriho : 318.0) & Enzyme classification.EC_2 transferases.EC_2.4 glycosyltransferase(50.2.4 : 310.7) : 50.2.4 : Enzyme classification.EC_2 transferases.EC_2.4 glycosyltransferase : mapman4.2.0
8.458	TRINITY_DN273_c0_g1_i10	CavDFR1	Dihydroflavonol_4-reductase_(DFR)_(EC_1.1.1.219)_(Dihydrokaempferol_4-reductase)_(Flavanone_4-reductase)_(FNR)_(EC_1.1.1.234);ANT18	ID=TRINITY_DN273_c0_g1_i10.p1;TRINITY_DN273_c0_g1~~TRINITY_DN273_c0_g1_i10.p1;ORF_type:complete_len:343_(-),score=56.62,UniRef90_B5MBV6@37818|78.8|5.0e-187,Epimerase|PF01370.22|1.5e-21,3Beta_HSD|PF01073.20|4e-11,NAD_binding_4|PF07993.13|5.8e-10,GDP_Man_Dehyd|PF16363.6|9.7e-10,NmrA|PF05368.14|1.4e-07,NAD_binding_10|PF13460.7|7.1e-07,adh_short|PF00106.26|0.33,KR|PF08659.11|2	TRINITY_DN273_c0_g1_i10 | dihydroflavonol 4-reductase : 9.2.2.9.1 : Secondary metabolism.phenolics.flavonoid biosynthesis.anthocyanidins.dihydroflavonol 4-reductase : mapman4.2.0
5.52349	TRINITY_DN3198_c0_g1_i3	CavTT19a	Glutathione_S-transferase_F12_(AtGSTF12)_(EC_2.5.1.18)_(GST_class-phi_member_12)_(Glutathione_S-transferase_26)_(Protein_TRANSPARENT_TESTA_19);GSTF12_GST26_TT19_At5g17220_MKP11.22	ID=TRINITY_DN3198_c0_g1_i3.p1;TRINITY_DN3198_c0_g1~~TRINITY_DN3198_c0_g1_i3.p1;ORF_type:complete_len:222_(-),score=33.34,UniRef90_UPI0009F6F343@906689|71.5|3.4e-111,GST_N|PF02798.21|4.1e-16,GST_C|PF00043.26|1.2e-13,GST_N_3|PF13417.7|8.7e-10,GST_N_2|PF13409.7|8e-08,GST_C_3|PF14497.7|1.6e-07,GST_C_2|PF13410.7|0.0051	TRINITY_DN3198_c0_g1_i3 | class phi glutathione S-transferase : 18.8.1.5 : Protein modification.S-glutathionylation.glutathione S-transferase activities.class phi glutathione S-transferase : mapman4.2.0
5.72352	TRINITY_DN3881_c0_g1_i1	CavF3pH2	Flavonoid_3'-monooxygenase_CYP75B137_(EC_1.14.14.82)_(Cytochrome_P450_1)_(CcCYP1)_(Cytochrome_P450_75B137)_(Flavonoid_3'-hydroxylase_CYP75B137);CYP75B137_CYP1	ID=TRINITY_DN3881_c0_g1_i1.p1;TRINITY_DN3881_c0_g1~~TRINITY_DN3881_c0_g1_i1.p1;ORF_type:3prime_partial_len:174_(-),score=39.31,UniRef90_A0A2I0VY13@37818|70.2|5.7e-70,p450|PF00067.23|3.3e-18	TRINITY_DN3881_c0_g1_i1 | Flavonoid 3'-monooxygenase CYP75B3 OS=Oryza sativa subsp. japonica (sp|q7g602|c75b3_orysj : 160.0) & Enzyme classification.EC_1 oxidoreductases.EC_1.14 oxidoreductase acting on paired donor with incorporation or reduction of molecular oxygen(50.1.13 : 152.6) : 50.1.13 : Enzyme classification.EC_1 oxidoreductases.EC_1.14 oxidoreductase acting on paired donor with incorpor…
3.76085	TRINITY_DN4269_c0_g1_i1	Cav5GT2	Cyanidin_3-O-rutinoside_5-O-glucosyltransferase_(Ih5GT)_(EC_2.4.1.116)_(Anthocyanin_5-O-glucosyltransferase)_(Cyanidin-3-rhamnosylglucoside_5-O-glucosyltransferase)_(Uridine_diphosphoglucose-cyanidin_3-rhamnosylglucoside_5-O-glucosyltransferase);5GT	ID=TRINITY_DN4269_c0_g1_i1.p1;TRINITY_DN4269_c0_g1~~TRINITY_DN4269_c0_g1_i1.p1;ORF_type:internal_len:332_(-),score=40.40,UniRef90_A0A2I0A298@1088818|52.4|2.0e-102	TRINITY_DN4269_c0_g1_i1 | Cyanidin 3-O-rutinoside 5-O-glucosyltransferase OS=Iris hollandica (sp|q767c8|ih5gt_iriho : 145.0) & Enzyme classification.EC_2 transferases.EC_2.4 glycosyltransferase(50.2.4 : 136.0) : 50.2.4 : Enzyme classification.EC_2 transferases.EC_2.4 glycosyltransferase : mapman4.2.0
6.64721	TRINITY_DN4660_c0_g1_i2	Cav7GT1	Beta-glucosidase_22_(Os5bglu22)_(EC_3.2.1.21);BGLU22_Os05g0366600_LOC_Os05g30350_OSJNBa0090H02.10	ID=TRINITY_DN4660_c0_g1_i2.p1;TRINITY_DN4660_c0_g1~~TRINITY_DN4660_c0_g1_i2.p1;ORF_type:complete_len:520_(-),score=68.50,UniRef90_UPI0009F1E908@906689|76.7|9.9e-310,Glyco_hydro_1|PF00232.19|1.1e-141,Cellulase|PF00150.19|0.00028,DUF1404|PF07185.12|4.3,DUF1404|PF07185.12|83,DUF1404|PF07185.12|5.4e+03	TRINITY_DN4660_c0_g1_i2 | Beta-glucosidase 22 OS=Oryza sativa subsp. japonica (sp|q60dx8|bgl22_orysj : 573.0) & Enzyme classification.EC_3 hydrolases.EC_3.2 glycosylase(50.3.2 : 356.1) : 50.3.2 : Enzyme classification.EC_3 hydrolases.EC_3.2 glycosylase : mapman4.2.0
9.03954	TRINITY_DN4850_c0_g1_i4	CavCHS1	Chalcone_synthase_8_(EC_2.3.1.74)_(Naringenin-chalcone_synthase_8);CHS8	ID=TRINITY_DN4850_c0_g1_i4.p1;TRINITY_DN4850_c0_g1~~TRINITY_DN4850_c0_g1_i4.p1;ORF_type:complete_len:416_(-),score=60.12,UniRef90_A0A2I0VMK9@906689|86.9|5.7e-249,Chal_sti_synt_N|PF00195.20|8.1e-119,Chal_sti_synt_C|PF02797.16|3.6e-71,ACP_syn_III_C|PF08541.11|2.2e+03,ACP_syn_III_C|PF08541.11|1.2e-05,ACP_syn_III|PF08545.11|5.6e-06,FAE1_CUT1_RppA|PF08392.13|8.8e-06,DUF5507|PF17612.3|0.3	TRINITY_DN4850_c0_g1_i4 | chalcone synthase : 9.2.2.1.1.1 : Secondary metabolism.phenolics.flavonoid biosynthesis.chalcones.chalcone synthase activity.chalcone synthase (CHS) : mapman4.2.0
5.89124	TRINITY_DN5690_c0_g1_i1	CavF3H1	Flavanone_3-dioxygenase_F3H1_(EC_1.14.11.9)_(Flavanone_3'-hydroxylase_1)_(CcF3H-1);F3H-1	ID=TRINITY_DN5690_c0_g1_i1.p1;TRINITY_DN5690_c0_g1~~TRINITY_DN5690_c0_g1_i1.p1;ORF_type:complete_len:375_(-),score=64.59,UniRef90_V9PCW8@158332|88.1|1.0e-226,2OG-FeII_Oxy|PF03171.21|6.8e-24,DIOX_N|PF14226.7|1.2e-18,MbtH|PF03621.14|0.36	TRINITY_DN5690_c0_g1_i1 | flavanone 3-hydroxylase : 9.2.2.4.3 : Secondary metabolism.phenolics.flavonoid biosynthesis.dihydroflavonols.flavanone 3-hydroxylase : mapman4.2.0
3.02154	TRINITY_DN5955_c0_g1_i1	CavF3pH3	Flavonoid_3'-monooxygenase_CYP75B137_(EC_1.14.14.82)_(Cytochrome_P450_1)_(CcCYP1)_(Cytochrome_P450_75B137)_(Flavonoid_3'-hydroxylase_CYP75B137);CYP75B137_CYP1	ID=TRINITY_DN5955_c0_g1_i1.p1;TRINITY_DN5955_c0_g1~~TRINITY_DN5955_c0_g1_i1.p1;ORF_type:internal_len:434_(-),score=60.01,UniRef90_A0A2I0WIK7@906689|72.7|2.1e-201,p450|PF00067.23|4.4e-80	TRINITY_DN5955_c0_g1_i1 | Enzyme classification.EC_1 oxidoreductases.EC_1.14 oxidoreductase acting on paired donor with incorporation or reduction of molecular oxygen(50.1.13 : 303.7) & Geraniol 8-hydroxylase OS=Swertia mussotii (sp|d1mi46|c76ba_swemu : 267.0) : 50.1.13 : Enzyme classification.EC_1 oxidoreductases.EC_1.14 oxidoreductase acting on paired donor with incorporation or reduction of mo…
4.26227	TRINITY_DN7489_c0_g1_i2	CavABCC1	ABC_transporter_C_family_member_10_(ABC_transporter_ABCC.10)_(AtABCC10)_(EC_7.6.2.2)_(ATP-energized_glutathione_S-conjugate_pump_14)_(Glutathione_S-conjugate-transporting_ATPase_14)_(Multidrug_resistance-associated_protein_14);ABCC10_MRP10_MRP14_At3g59140_F17J16.190	ID=TRINITY_DN7489_c0_g1_i2.p1;TRINITY_DN7489_c0_g1~~TRINITY_DN7489_c0_g1_i2.p1;ORF_type:internal_len:730_(-),score=147.00,UniRef90_A0A2I0X350@906689|83.3|0.0e+00,ABC_membrane|PF00664.24|8.4e-28,ABC_tran|PF00005.28|1.1e-23,SMC_N|PF02463.20|0.13,AAA_29|PF13555.7|0.0039,AAA_21|PF13304.7|1.1e+03,AAA_21|PF13304.7|40,AAA_21|PF13304.7|2.3,AAA_16|PF13191.7|0.023,AAA_33|PF13671.7|24,AAA_33|PF13671.7|3.8,N…	TRINITY_DN7489_c0_g1_i2 | subfamily ABCC transporter : 24.1.3.1.2 : Solute transport.primary active transport.ABC superfamily.ABC1 family.subfamily ABCC transporter : mapman4.2.0
5.74048	TRINITY_DN8010_c0_g1_i2	CavF3pH4	Flavonoid_3'-monooxygenase_CYP75B137_(EC_1.14.14.82)_(Cytochrome_P450_1)_(CcCYP1)_(Cytochrome_P450_75B137)_(Flavonoid_3'-hydroxylase_CYP75B137);CYP75B137_CYP1	ID=TRINITY_DN8010_c0_g1_i2.p1;TRINITY_DN8010_c0_g1~~TRINITY_DN8010_c0_g1_i2.p1;ORF_type:complete_len:348_(-),score=51.89,UniRef90_A0A2I0VY13@37818|77.2|2.4e-189,p450|PF00067.23|3.5e-78	TRINITY_DN8010_c0_g1_i2 | Enzyme classification.EC_1 oxidoreductases.EC_1.14 oxidoreductase acting on paired donor with incorporation or reduction of molecular oxygen(50.1.13 : 542.2) & Flavonoid 3'-monooxygenase CYP75B3 OS=Oryza sativa subsp. japonica (sp|q7g602|c75b3_orysj : 436.0) : 50.1.13 : Enzyme classification.EC_1 oxidoreductases.EC_1.14 oxidoreductase acting on paired donor with incorpor…
4.61806	TRINITY_DN8116_c0_g1_i1	Cav53GT	UDP-glycosyltransferase_88B1_(EC_2.4.1.-);UGT88B1	ID=TRINITY_DN8116_c0_g1_i1.p1;TRINITY_DN8116_c0_g1~~TRINITY_DN8116_c0_g1_i1.p1;ORF_type:3prime_partial_len:416_(-),score=64.12,UniRef90_A0A2I0VNC2@906689|77.6|1.4e-231,UDPGT|PF00201.19|1e+02,UDPGT|PF00201.19|8.4e-21,Glyco_tran_28_C|PF04101.17|0.2	TRINITY_DN8116_c0_g1_i1 | Enzyme classification.EC_2 transferases.EC_2.4 glycosyltransferase(50.2.4 : 326.0) & UDP-glycosyltransferase 88B1 OS=Stevia rebaudiana (sp|q6vaa7|u88b1_stere : 277.0) : 50.2.4 : Enzyme classification.EC_2 transferases.EC_2.4 glycosyltransferase : mapman4.2.0
5.00175	TRINITY_DN8169_c0_g2_i1	CavMAT1	Phenolic_glucoside_malonyltransferase_1_(EC_2.3.1.-);PMAT1_At5g39050_MXF12.60	ID=TRINITY_DN8169_c0_g2_i1.p1;TRINITY_DN8169_c0_g2~~TRINITY_DN8169_c0_g2_i1.p1;ORF_type:internal_len:421_(-),score=31.92,UniRef90_A0A2I0WT89@906689|65.6|3.5e-194,Transferase|PF02458.16|3.4e-46,CAT|PF00302.19|0.19	TRINITY_DN8169_c0_g2_i1 | Phenolic glucoside malonyltransferase 1 OS=Arabidopsis thaliana (sp|q940z5|pmat1_arath : 202.0) & Enzyme classification.EC_2 transferases.EC_2.3 acyltransferase(50.2.3 : 23.1) : 50.2.3 : Enzyme classification.EC_2 transferases.EC_2.3 acyltransferase : mapman4.2.0
3.22907	TRINITY_DN14651_c0_g1_i1	CavMAT2	Phenolic_glucoside_malonyltransferase_2_(EC_2.3.1.-);PMAT2_At3g29670_MOD1_4	ID=TRINITY_DN14651_c0_g1_i1.p1;TRINITY_DN14651_c0_g1~~TRINITY_DN14651_c0_g1_i1.p1;ORF_type:internal_len:364_(-),score=40.95,UniRef90_A0A5A4PVQ6@28471|59.3|1.3e-142,Transferase|PF02458.16|6.4e-38,Condensation|PF00668.21|0.16,WES_acyltransf|PF03007.17|0.34	TRINITY_DN14651_c0_g1_i1 | Phenolic glucoside malonyltransferase 2 OS=Arabidopsis thaliana (sp|q9lrq8|pmat2_arath : 179.0) & Enzyme classification.EC_2 transferases.EC_2.3 acyltransferase(50.2.3 : 31.9) : 50.2.3 : Enzyme classification.EC_2 transferases.EC_2.3 acyltransferase : mapman4.2.0

## Sheet: CHILturf_flw(cal)_expr
log2FPKM_flw(cal)	Select	Gene	UniProt	Transdecoder	Mapman
4.26129	TRINITY_DN15051_c0_g1_i1	CtuUFGTa	Myricetin_3-O-rhamnosyltransferase_UGT77B2_(EC_2.4.1.-)_(UDP-glucosyltransferase_1)_(CcUGT1);UGT77B2_UGT1	ID=TRINITY_DN15051_c0_g1_i1.p1;TRINITY_DN15051_c0_g1~~TRINITY_DN15051_c0_g1_i1.p1;ORF_type:5prime_partial_len:468_(-),score=52.58,UniRef90_A0A386IQM0@37818|62.3|5.0e-194,UDPGT|PF00201.19|0.15,UDPGT|PF00201.19|4.9e-30	TRINITY_DN15051_c0_g1_i1 | flavonol-3-O-rhamnosyltransferase : 9.2.2.6.2 : Secondary metabolism.phenolics.flavonoid biosynthesis.flavonol glycosides.flavonol-3-O-rhamnosyltransferase : mapman4.2.0
7.24156	TRINITY_DN1629_c0_g1_i1	Ctu7GT1	Beta-glucosidase_22_(Os5bglu22)_(EC_3.2.1.21);BGLU22_Os05g0366600_LOC_Os05g30350_OSJNBa0090H02.10	ID=TRINITY_DN1629_c0_g1_i1.p1;TRINITY_DN1629_c0_g1~~TRINITY_DN1629_c0_g1_i1.p1;ORF_type:complete_len:531_(-),score=69.67,UniRef90_UPI0009F1E908@906689|76.7|2.3e-311,Glyco_hydro_1|PF00232.19|1.3e-141,Cellulase|PF00150.19|0.00029	TRINITY_DN1629_c0_g1_i1 | Beta-glucosidase 22 OS=Oryza sativa subsp. japonica (sp|q60dx8|bgl22_orysj : 572.0) & Enzyme classification.EC_3 hydrolases.EC_3.2 glycosylase(50.3.2 : 355.3) : 50.3.2 : Enzyme classification.EC_3 hydrolases.EC_3.2 glycosylase : mapman4.2.0
7.20126	TRINITY_DN6271_c0_g1_i1	CtuAM1	Protein_DETOXIFICATION_35_(AtDTX35)_(Multidrug_and_toxic_compound_extrusion_protein_35)_(MATE_protein_35)_(Protein_DETOXIFYING_EFFLUX_CARRIER_35)_(Protein_DTX5)_(Protein_FLOWER_FLAVONOID_TRANSPORTER)_(Protein_FFT);DTX35_FFT_At4g25640_L73G19.20	ID=TRINITY_DN6271_c0_g1_i1.p1;TRINITY_DN6271_c0_g1~~TRINITY_DN6271_c0_g1_i1.p1;ORF_type:complete_len:504_(-),score=58.81,UniRef90_A0A2I0WQ19@906689|82.8|2.1e-292,MatE|PF01554.19|2.5e-33,MatE|PF01554.19|2.5e+03,MatE|PF01554.19|5.9e-25,MatE|PF01554.19|2.6e+03,Polysacc_synt_C|PF14667.7|3.6e+02,Polysacc_synt_C|PF14667.7|1.6e-05,Polysacc_synt_C|PF14667.7|1.8e+04,Polysacc_synt_C|PF14667.7|6.5e+02	TRINITY_DN6271_c0_g1_i1 | metabolite transporter (DTX) : 24.2.4.1.1 : Solute transport.carrier-mediated transport.MOP superfamily.MATE family.metabolite transporter (DTX) : mapman4.2.0
3.78607	TRINITY_DN11213_c0_g2_i2	Ctu53GT	Anthocyanidin_5,3-O-glucosyltransferase_(EC_2.4.1.-)_(UDP-glucose:_anthocyanidin_5,3-O-glucosyltransferase);RhGT1	ID=TRINITY_DN11213_c0_g2_i2.p1;TRINITY_DN11213_c0_g2~~TRINITY_DN11213_c0_g2_i2.p1;ORF_type:3prime_partial_len:425_(-),score=45.46,UniRef90_UPI0009E24532@78828|72.5|4.3e-201,UDPGT|PF00201.19|1e-23,DUF2451|PF10474.10|0.49	TRINITY_DN11213_c0_g2_i2 | Anthocyanidin 5,3-O-glucosyltransferase OS=Rosa hybrid cultivar (sp|q4r1i9|anglt_roshc : 328.0) & Enzyme classification.EC_2 transferases.EC_2.4 glycosyltransferase(50.2.4 : 308.9) : 50.2.4 : Enzyme classification.EC_2 transferases.EC_2.4 glycosyltransferase : mapman4.2.0
2.99553	TRINITY_DN24160_c0_g2_i1	CtuABCC1	ABC_transporter_C_family_member_10_(ABC_transporter_ABCC.10)_(AtABCC10)_(EC_7.6.2.2)_(ATP-energized_glutathione_S-conjugate_pump_14)_(Glutathione_S-conjugate-transporting_ATPase_14)_(Multidrug_resistance-associated_protein_14);ABCC10_MRP10_MRP14_At3g59140_F17J16.190	ID=TRINITY_DN24160_c0_g2_i1.p1;TRINITY_DN24160_c0_g2~~TRINITY_DN24160_c0_g2_i1.p1;ORF_type:complete_len:1289_(-),score=243.81,UniRef90_A0A2I0X350@906689|83.8|0.0e+00,ABC_tran|PF00005.28|5.6e-24,ABC_tran|PF00005.28|1.9e-29,ABC_membrane|PF00664.24|8.9e-28,ABC_membrane|PF00664.24|1.5e-23,SMC_N|PF02463.20|0.47,SMC_N|PF02463.20|2,SMC_N|PF02463.20|0.091,AAA_29|PF13555.7|0.0074,AAA_29|PF13555.7|0.014,AA…	TRINITY_DN24160_c0_g2_i1 | subfamily ABCC transporter : 24.1.3.1.2 : Solute transport.primary active transport.ABC superfamily.ABC1 family.subfamily ABCC transporter : mapman4.2.0
3.2292	TRINITY_DN17389_c0_g1_i1	CtuMAT1	Phenolic_glucoside_malonyltransferase_2_(EC_2.3.1.-);PMAT2_At3g29670_MOD1_4	ID=TRINITY_DN17389_c0_g1_i1.p1;TRINITY_DN17389_c0_g1~~TRINITY_DN17389_c0_g1_i1.p1;ORF_type:internal_len:460_(-),score=61.50,UniRef90_A0A5A4PVQ6@28471|60.6|1.6e-183,Transferase|PF02458.16|3.8e-51,WES_acyltransf|PF03007.17|0.075,Condensation|PF00668.21|0.21	TRINITY_DN17389_c0_g1_i1 | Phenolic glucoside malonyltransferase 2 OS=Arabidopsis thaliana (sp|q9lrq8|pmat2_arath : 236.0) & Enzyme classification.EC_2 transferases.EC_2.3 acyltransferase(50.2.3 : 30.7) : 50.2.3 : Enzyme classification.EC_2 transferases.EC_2.3 acyltransferase : mapman4.2.0
6.86604	TRINITY_DN1190_c0_g1_i2	CtuMAT2	Phenolic_glucoside_malonyltransferase_1_(EC_2.3.1.-);PMAT1_At5g39050_MXF12.60	ID=TRINITY_DN1190_c0_g1_i2.p1;TRINITY_DN1190_c0_g1~~TRINITY_DN1190_c0_g1_i2.p1;ORF_type:5prime_partial_len:456_(-),score=22.58,UniRef90_A0A2I0WT89@906689|66.7|1.6e-214,Transferase|PF02458.16|6.1e-52,CAT|PF00302.19|0.22	TRINITY_DN1190_c0_g1_i2 | Phenolic glucoside malonyltransferase 1 OS=Arabidopsis thaliana (sp|q940z5|pmat1_arath : 222.0) & Enzyme classification.EC_2 transferases.EC_2.3 acyltransferase(50.2.3 : 20.4) : 50.2.3 : Enzyme classification.EC_2 transferases.EC_2.3 acyltransferase : mapman4.2.0
5.96432	TRINITY_DN21650_c0_g1_i1	CtuABCC2a	ABC_transporter_C_family_member_2_(ABC_transporter_ABCC.2)_(AtABCC2)_(EC_7.6.2.2)_(ATP-energized_glutathione_S-conjugate_pump_2)_(Glutathione_S-conjugate-transporting_ATPase_2)_(Multidrug_resistance-associated_protein_2);ABCC2_EST4_MRP2_At2g34660_T29F13.13	ID=TRINITY_DN21650_c0_g1_i1.p1;TRINITY_DN21650_c0_g1~~TRINITY_DN21650_c0_g1_i1.p1;ORF_type:complete_len:1624_(-),score=294.09,UniRef90_A0A2I0WK34@906689|89.3|0.0e+00,ABC_membrane|PF00664.24|5.4e-38,ABC_membrane|PF00664.24|1.6e-27,ABC_tran|PF00005.28|5.8e-20,ABC_tran|PF00005.28|7.2e-28,SMC_N|PF02463.20|28,SMC_N|PF02463.20|6.9,SMC_N|PF02463.20|3.2,SMC_N|PF02463.20|0.00013,MMR_HSR1|PF01926.24|1.5,MM…	TRINITY_DN21650_c0_g1_i1 | subfamily ABCC transporter : 24.1.3.1.2 : Solute transport.primary active transport.ABC superfamily.ABC1 family.subfamily ABCC transporter : mapman4.2.0
6.30168	TRINITY_DN20043_c0_g1_i9	CtuDFR1	Dihydroflavonol_4-reductase_(DFR)_(EC_1.1.1.219)_(Dihydrokaempferol_4-reductase)_(Flavanone_4-reductase)_(FNR)_(EC_1.1.1.234);ANT18	ID=TRINITY_DN20043_c0_g1_i9.p1;TRINITY_DN20043_c0_g1~~TRINITY_DN20043_c0_g1_i9.p1;ORF_type:complete_len:343_(-),score=49.03,UniRef90_B5MBV6@37818|78.8|1.5e-188,Epimerase|PF01370.22|6.7e-22,3Beta_HSD|PF01073.20|1e-11,NAD_binding_4|PF07993.13|6.4e-10,GDP_Man_Dehyd|PF16363.6|7.6e-10,NmrA|PF05368.14|2.2e-07,NAD_binding_10|PF13460.7|9.1e-07,adh_short|PF00106.26|0.3,adh_short|PF00106.26|6.3e+03,KR|PF08…	TRINITY_DN20043_c0_g1_i9 | dihydroflavonol 4-reductase : 9.2.2.9.1 : Secondary metabolism.phenolics.flavonoid biosynthesis.anthocyanidins.dihydroflavonol 4-reductase : mapman4.2.0
3.2622	TRINITY_DN5092_c0_g1_i1	Ctu5GT1	Cyanidin_3-O-rutinoside_5-O-glucosyltransferase_(Ih5GT)_(EC_2.4.1.116)_(Anthocyanin_5-O-glucosyltransferase)_(Cyanidin-3-rhamnosylglucoside_5-O-glucosyltransferase)_(Uridine_diphosphoglucose-cyanidin_3-rhamnosylglucoside_5-O-glucosyltransferase);5GT	ID=TRINITY_DN5092_c0_g1_i1.p1;TRINITY_DN5092_c0_g1~~TRINITY_DN5092_c0_g1_i1.p1;ORF_type:3prime_partial_len:323_(-),score=23.36,UniRef90_A0A2I0A298@1088818|54.2|4.9e-106	TRINITY_DN5092_c0_g1_i1 | Cyanidin 3-O-rutinoside 5-O-glucosyltransferase OS=Iris hollandica (sp|q767c8|ih5gt_iriho : 142.0) & Enzyme classification.EC_2 transferases.EC_2.4 glycosyltransferase(50.2.4 : 140.7) : 50.2.4 : Enzyme classification.EC_2 transferases.EC_2.4 glycosyltransferase : mapman4.2.0
7.0118	TRINITY_DN44425_c0_g1_i1	Ctu5GT2	Cyanidin_3-O-rutinoside_5-O-glucosyltransferase_(Ih5GT)_(EC_2.4.1.116)_(Anthocyanin_5-O-glucosyltransferase)_(Cyanidin-3-rhamnosylglucoside_5-O-glucosyltransferase)_(Uridine_diphosphoglucose-cyanidin_3-rhamnosylglucoside_5-O-glucosyltransferase);5GT	ID=TRINITY_DN44425_c0_g1_i1.p2;TRINITY_DN44425_c0_g1~~TRINITY_DN44425_c0_g1_i1.p2;ORF_type:3prime_partial_len:407_(-),score=50.70,UniRef90_A0A2I0VQ98@906689|71.2|8.8e-203,UDPGT|PF00201.19|1.1e+03,UDPGT|PF00201.19|2.5e-23	TRINITY_DN44425_c0_g1_i1 | Cyanidin 3-O-rutinoside 5-O-glucosyltransferase OS=Iris hollandica (sp|q767c8|ih5gt_iriho : 317.0) & Enzyme classification.EC_2 transferases.EC_2.4 glycosyltransferase(50.2.4 : 309.4) : 50.2.4 : Enzyme classification.EC_2 transferases.EC_2.4 glycosyltransferase : mapman4.2.0
0.480663	TRINITY_DN21285_c0_g1_i7	CtuFOMT1	Norbelladine_4'-O-methyltransferase_(NpN4OMT)_(EC_2.1.1.336);N4OMT	ID=TRINITY_DN21285_c0_g1_i7.p2;TRINITY_DN21285_c0_g1~~TRINITY_DN21285_c0_g1_i7.p2;ORF_type:complete_len:266_(-),score=29.31,UniRef90_UPI0009F2181A@906689|86.6|4.1e-146,Methyltransf_3|PF01596.18|1.2e-74,Methyltransf_24|PF13578.7|4.6e-08,Methyltransf_25|PF13649.7|0.012,DUF2536|PF10750.10|2.8e+03,DUF2536|PF10750.10|0.95	TRINITY_DN21285_c0_g1_i7 | caffeoyl-CoA 3-O-methyltransferase (CCoA-OMT) : 21.6.1.4 : Cell wall organisation.lignin.monolignol biosynthesis.caffeoyl-CoA 3-O-methyltransferase (CCoA-OMT) : mapman4.2.0
6.50812	TRINITY_DN13494_c0_g1_i1	CtuF3pH1	Flavonoid_3'-monooxygenase_CYP75B3_(EC_1.14.14.82)_(Cytochrome_P450_75B3)_(Flavonoid_3'-hydroxylase)_(OsF3'H);CYP75B3_F3'H_Os10g0320100_LOC_Os10g17260_OsJ_31048_OSJNAa0053D03.2_OSJNBa0053D03.12	ID=TRINITY_DN13494_c0_g1_i1.p1;TRINITY_DN13494_c0_g1~~TRINITY_DN13494_c0_g1_i1.p1;ORF_type:5prime_partial_len:364_(-),score=57.74,UniRef90_A0A2I0VY13@37818|77.4|3.9e-190,p450|PF00067.23|7.3e-79	TRINITY_DN13494_c0_g1_i1 | Enzyme classification.EC_1 oxidoreductases.EC_1.14 oxidoreductase acting on paired donor with incorporation or reduction of molecular oxygen(50.1.13 : 552.3) & Flavonoid 3'-monooxygenase CYP75B3 OS=Oryza sativa subsp. japonica (sp|q7g602|c75b3_orysj : 427.0) : 50.1.13 : Enzyme classification.EC_1 oxidoreductases.EC_1.14 oxidoreductase acting on paired donor with incorpo…
3.39084	TRINITY_DN28925_c0_g1_i2	CtuPH5	ATPase_11,_plasma_membrane-type_(EC_7.1.2.1)_(Proton_pump_11);AHA11_At5g62670_MRG21.9	ID=TRINITY_DN28925_c0_g1_i2.p1;TRINITY_DN28925_c0_g1~~TRINITY_DN28925_c0_g1_i2.p1;ORF_type:complete_len:958_(-),score=192.34,UniRef90_UPI00098E4658@4686|93.1|0.0e+00,E1-E2_ATPase|PF00122.21|1e+03,E1-E2_ATPase|PF00122.21|2.1e-47,E1-E2_ATPase|PF00122.21|15,E1-E2_ATPase|PF00122.21|2e+03,E1-E2_ATPase|PF00122.21|1.2e+03,Hydrolase|PF00702.27|2.4e-16,Cation_ATPase_N|PF00690.27|1.9e-14,Cation_ATPase|PF13…	TRINITY_DN28925_c0_g1_i2 | P3A-type proton-translocating ATPase (AHA) : 24.1.2.3.1 : Solute transport.primary active transport.P-type ATPase superfamily.P3 family.P3A-type proton-translocating ATPase (AHA) : mapman4.2.0
1.47161	TRINITY_DN3522_c0_g1_i1	CtuMAT3	Phenolic_glucoside_malonyltransferase_2_(EC_2.3.1.-);PMAT2_At3g29670_MOD1_4	ID=TRINITY_DN3522_c0_g1_i1.p1;TRINITY_DN3522_c0_g1~~TRINITY_DN3522_c0_g1_i1.p1;ORF_type:complete_len:468_(-),score=52.73,UniRef90_A0A1S6JYF2@136990|60.0|2.6e-179,Transferase|PF02458.16|4.3e-59	TRINITY_DN3522_c0_g1_i1 | Phenolic glucoside malonyltransferase 2 OS=Arabidopsis thaliana (sp|q9lrq8|pmat2_arath : 214.0) & Enzyme classification.EC_2 transferases.EC_2.3 acyltransferase(50.2.3 : 30.4) : 50.2.3 : Enzyme classification.EC_2 transferases.EC_2.3 acyltransferase : mapman4.2.0
7.47796	TRINITY_DN8462_c0_g1_i6	CtuF3H1	Flavanone_3-dioxygenase_F3H1_(EC_1.14.11.9)_(Flavanone_3'-hydroxylase_1)_(CcF3H-1);F3H-1	ID=TRINITY_DN8462_c0_g1_i6.p1;TRINITY_DN8462_c0_g1~~TRINITY_DN8462_c0_g1_i6.p1;ORF_type:complete_len:375_(-),score=52.99,UniRef90_V9PCW8@158332|88.1|1.0e-226,2OG-FeII_Oxy|PF03171.21|6.8e-24,DIOX_N|PF14226.7|1.2e-18,MbtH|PF03621.14|0.36	TRINITY_DN8462_c0_g1_i6 | flavanone 3-hydroxylase : 9.2.2.4.3 : Secondary metabolism.phenolics.flavonoid biosynthesis.dihydroflavonols.flavanone 3-hydroxylase : mapman4.2.0
6.03034	TRINITY_DN23124_c0_g1_i1	CtuFLS1	Flavonol_synthase_1_(CcFLS1)_(EC_1.14.20.6);FLS1_FLS	ID=TRINITY_DN23124_c0_g1_i1.p1;TRINITY_DN23124_c0_g1~~TRINITY_DN23124_c0_g1_i1.p1;ORF_type:complete_len:337_(-),score=59.53,UniRef90_UPI0009E47B28@78828|81.2|8.2e-203,2OG-FeII_Oxy|PF03171.21|7.5e-26,DIOX_N|PF14226.7|3.2e-23	TRINITY_DN23124_c0_g1_i1 | flavonol synthase : 9.2.2.5.1 : Secondary metabolism.phenolics.flavonoid biosynthesis.flavonols.flavonol synthase : mapman4.2.0
1.44613	TRINITY_DN1486_c0_g1_i3	CtuF3pH2	Flavonoid_3'-monooxygenase_CYP75B137_(EC_1.14.14.82)_(Cytochrome_P450_1)_(CcCYP1)_(Cytochrome_P450_75B137)_(Flavonoid_3'-hydroxylase_CYP75B137);CYP75B137_CYP1	ID=TRINITY_DN1486_c0_g1_i3.p1;TRINITY_DN1486_c0_g1~~TRINITY_DN1486_c0_g1_i3.p1;ORF_type:5prime_partial_len:538_(-),score=42.71,UniRef90_UPI0009E6183B@78828|74.0|1.2e-277,p450|PF00067.23|2.5e-96	TRINITY_DN1486_c0_g1_i3 | Enzyme classification.EC_1 oxidoreductases.EC_1.14 oxidoreductase acting on paired donor with incorporation or reduction of molecular oxygen(50.1.13 : 516.6) & Flavonoid 3'-monooxygenase CYP75B3 OS=Oryza sativa subsp. japonica (sp|q7g602|c75b3_orysj : 489.0) : 50.1.13 : Enzyme classification.EC_1 oxidoreductases.EC_1.14 oxidoreductase acting on paired donor with incorpor…
2.80383	TRINITY_DN28436_c0_g1_i1	CtuFOMT2	Caffeoyl-CoA_O-methyltransferase_(EC_2.1.1.104)_(Trans-caffeoyl-CoA_3-O-methyltransferase)_(CCoAMT)_(CCoAOMT);CCOAOMT	ID=TRINITY_DN28436_c0_g1_i1.p2;TRINITY_DN28436_c0_g1~~TRINITY_DN28436_c0_g1_i1.p2;ORF_type:3prime_partial_len:243_(-),score=39.50,UniRef90_A0A2I0XCH4@906689|87.6|1.1e-150,Methyltransf_3|PF01596.18|9.7e-88,Methyltransf_24|PF13578.7|1.3e-09	TRINITY_DN28436_c0_g1_i1 | caffeoyl-CoA 3-O-methyltransferase (CCoA-OMT) : 21.6.1.4 : Cell wall organisation.lignin.monolignol biosynthesis.caffeoyl-CoA 3-O-methyltransferase (CCoA-OMT) : mapman4.2.0
4.21466	TRINITY_DN841_c0_g1_i14	CtuTT19a	Glutathione_S-transferase_F12_(AtGSTF12)_(EC_2.5.1.18)_(GST_class-phi_member_12)_(Glutathione_S-transferase_26)_(Protein_TRANSPARENT_TESTA_19);GSTF12_GST26_TT19_At5g17220_MKP11.22	ID=TRINITY_DN841_c0_g1_i14.p1;TRINITY_DN841_c0_g1~~TRINITY_DN841_c0_g1_i14.p1;ORF_type:complete_len:222_(-),score=28.67,UniRef90_UPI0009F6F343@906689|71.5|9.6e-111,GST_N|PF02798.21|4.1e-16,GST_C|PF00043.26|1.3e-13,GST_N_3|PF13417.7|8.7e-10,GST_N_2|PF13409.7|8e-08,GST_C_3|PF14497.7|1.6e-07,GST_C_2|PF13410.7|0.0051	TRINITY_DN841_c0_g1_i14 | class phi glutathione S-transferase : 18.8.1.5 : Protein modification.S-glutathionylation.glutathione S-transferase activities.class phi glutathione S-transferase : mapman4.2.0
7.61215	TRINITY_DN11921_c0_g1_i6	CtuLDOX1	Leucoanthocyanidin_dioxygenase_(LDOX)_(Leucocyanidin_oxygenase)_(EC_1.14.20.4)_(Anthocyanidin_synthase)_(Leucoanthocyanidin_hydroxylase);ANS	ID=TRINITY_DN11921_c0_g1_i6.p1;TRINITY_DN11921_c0_g1~~TRINITY_DN11921_c0_g1_i6.p1;ORF_type:complete_len:362_(-),score=56.82,UniRef90_A0A3R5VTB2@1126420|80.8|3.6e-211,2OG-FeII_Oxy|PF03171.21|3.2e-25,DIOX_N|PF14226.7|3.3e-24	TRINITY_DN11921_c0_g1_i6 | anthocyanidin synthase : 9.2.2.9.2 : Secondary metabolism.phenolics.flavonoid biosynthesis.anthocyanidins.anthocyanidin synthase : mapman4.2.0
3.26659	TRINITY_DN2377_c0_g1_i2	CtuF3pH3	Flavonoid_3'-monooxygenase_CYP75B137_(EC_1.14.14.82)_(Cytochrome_P450_1)_(CcCYP1)_(Cytochrome_P450_75B137)_(Flavonoid_3'-hydroxylase_CYP75B137);CYP75B137_CYP1	ID=TRINITY_DN2377_c0_g1_i2.p1;TRINITY_DN2377_c0_g1~~TRINITY_DN2377_c0_g1_i2.p1;ORF_type:complete_len:520_(-),score=80.91,UniRef90_A0A5A4Q7U1@28471|78.9|7.9e-294,p450|PF00067.23|1e-103	TRINITY_DN2377_c0_g1_i2 | flavonoid 3'-hydroxylase : 9.2.2.4.1 : Secondary metabolism.phenolics.flavonoid biosynthesis.dihydroflavonols.flavonoid 3'-hydroxylase : mapman4.2.0
2.77856	TRINITY_DN2587_c0_g1_i4	CtuF3pH4	Flavonoid_3'-monooxygenase_CYP75B137_(EC_1.14.14.82)_(Cytochrome_P450_1)_(CcCYP1)_(Cytochrome_P450_75B137)_(Flavonoid_3'-hydroxylase_CYP75B137);CYP75B137_CYP1	ID=TRINITY_DN2587_c0_g1_i4.p1;TRINITY_DN2587_c0_g1~~TRINITY_DN2587_c0_g1_i4.p1;ORF_type:5prime_partial_len:534_(-),score=64.21,UniRef90_A0A3Q0HRJ8@4710|70.0|1.4e-251,p450|PF00067.23|2.5e-105	TRINITY_DN2587_c0_g1_i4 | Enzyme classification.EC_1 oxidoreductases.EC_1.14 oxidoreductase acting on paired donor with incorporation or reduction of molecular oxygen(50.1.13 : 402.0) & Flavonoid 3'-monooxygenase CYP75B4 OS=Oryza sativa subsp. japonica (sp|q8lm92|c75b4_orysj : 354.0) : 50.1.13 : Enzyme classification.EC_1 oxidoreductases.EC_1.14 oxidoreductase acting on paired donor with incorpor…
7.55541	TRINITY_DN4548_c0_g1_i2	CtuCHS1	Chalcone_synthase_8_(EC_2.3.1.74)_(Naringenin-chalcone_synthase_8);CHS8	ID=TRINITY_DN4548_c0_g1_i2.p1;TRINITY_DN4548_c0_g1~~TRINITY_DN4548_c0_g1_i2.p1;ORF_type:5prime_partial_len:416_(-),score=39.70,UniRef90_A0A2I0VMK9@906689|86.9|5.7e-249,Chal_sti_synt_N|PF00195.20|8.1e-119,Chal_sti_synt_C|PF02797.16|3.6e-71,ACP_syn_III_C|PF08541.11|2.2e+03,ACP_syn_III_C|PF08541.11|1.2e-05,ACP_syn_III|PF08545.11|5.6e-06,FAE1_CUT1_RppA|PF08392.13|8.8e-06,DUF5507|PF17612.3|0.3	TRINITY_DN4548_c0_g1_i2 | chalcone synthase : 9.2.2.1.1.1 : Secondary metabolism.phenolics.flavonoid biosynthesis.chalcones.chalcone synthase activity.chalcone synthase (CHS) : mapman4.2.0
5.93188	TRINITY_DN4516_c0_g2_i7	CtuCHI1	Chalcone--flavonone_isomerase_(Chalcone_isomerase)_(EC_5.5.1.6);CHI	ID=TRINITY_DN4516_c0_g2_i7.p1;TRINITY_DN4516_c0_g2~~TRINITY_DN4516_c0_g2_i7.p1;ORF_type:complete_len:258_(-),score=41.51,UniRef90_A0A5A4PVN5@28471|72.0|2.5e-102,Chalcone|PF02431.16|2.4e-80	TRINITY_DN4516_c0_g2_i7 | chalcone isomerase : 9.2.2.2.1 : Secondary metabolism.phenolics.flavonoid biosynthesis.flavanones.chalcone isomerase : mapman4.2.0

## Sheet: CHILvali_flw(cal)_expr
log2FPKM_flw(cal)	Select	Gene	UniProt	Transdecoder	Mapman
1.93357	TRINITY_DN10350_c0_g1_i1	CvaF3pH5	Flavonoid_3'-monooxygenase_CYP75B137_(EC_1.14.14.82)_(Cytochrome_P450_1)_(CcCYP1)_(Cytochrome_P450_75B137)_(Flavonoid_3'-hydroxylase_CYP75B137);CYP75B137_CYP1	ID=TRINITY_DN10350_c0_g1_i1.p2;TRINITY_DN10350_c0_g1~~TRINITY_DN10350_c0_g1_i1.p2;ORF_type:5prime_partial_len:173_(+),score=35.86,UniRef90_A0A484MFE6@132261|40.5|1.3e-06,Calsarcin|PF05556.12|0.17	TRINITY_DN10350_c0_g1_i1 | Flavonoid 3'-monooxygenase CYP75B3 OS=Oryza sativa subsp. japonica (sp|q7g602|c75b3_orysj : 109.0) & Enzyme classification.EC_1 oxidoreductases.EC_1.14 oxidoreductase acting on paired donor with incorporation or reduction of molecular oxygen(50.1.13 : 103.8) : 50.1.13 : Enzyme classification.EC_1 oxidoreductases.EC_1.14 oxidoreductase acting on paired donor with incorpo…
3.88601	TRINITY_DN10479_c0_g1_i3	CvaFOMT3	Caffeoyl-CoA_O-methyltransferase_(EC_2.1.1.104)_(Trans-caffeoyl-CoA_3-O-methyltransferase)_(CCoAMT)_(CCoAOMT);CCOAOMT	ID=TRINITY_DN10479_c0_g1_i3.p2;TRINITY_DN10479_c0_g1~~TRINITY_DN10479_c0_g1_i3.p2;ORF_type:complete_len:257_(-),score=35.52,UniRef90_A0A2I0XCH4@906689|87.8|3.5e-160,Methyltransf_3|PF01596.18|6.2e-96,Methyltransf_24|PF13578.7|1.4e-09	TRINITY_DN10479_c0_g1_i3 | caffeoyl-CoA 3-O-methyltransferase (CCoA-OMT) : 21.6.1.4 : Cell wall organisation.lignin.monolignol biosynthesis.caffeoyl-CoA 3-O-methyltransferase (CCoA-OMT) : mapman4.2.0
3.71407	TRINITY_DN12922_c0_g1_i1	CvaMAT2	Malonyl-coenzyme_A:anthocyanin_3-O-glucoside-6''-O-malonyltransferase_(Dv3MaT)_(Malonyl_CoA:anthocyanin_3-O-glucoside-6''-O-malonyltransferase)_(EC_2.3.1.171);3MAT	ID=TRINITY_DN12922_c0_g1_i1.p1;TRINITY_DN12922_c0_g1~~TRINITY_DN12922_c0_g1_i1.p1;ORF_type:3prime_partial_len:430_(-),score=36.20,UniRef90_A0A1S6JYF2@136990|59.7|1.1e-165,Transferase|PF02458.16|6.3e-52	TRINITY_DN12922_c0_g1_i1 | Phenolic glucoside malonyltransferase 2 OS=Arabidopsis thaliana (sp|q9lrq8|pmat2_arath : 208.0) & Enzyme classification.EC_2 transferases.EC_2.3 acyltransferase(50.2.3 : 34.4) : 50.2.3 : Enzyme classification.EC_2 transferases.EC_2.3 acyltransferase : mapman4.2.0
1.35174	TRINITY_DN14141_c0_g1_i1	CvaTT19b	Glutathione_S-transferase_F12_(AtGSTF12)_(EC_2.5.1.18)_(GST_class-phi_member_12)_(Glutathione_S-transferase_26)_(Protein_TRANSPARENT_TESTA_19);GSTF12_GST26_TT19_At5g17220_MKP11.22	ID=TRINITY_DN14141_c0_g1_i1.p1;TRINITY_DN14141_c0_g1~~TRINITY_DN14141_c0_g1_i1.p1;ORF_type:complete_len:225_(-),score=29.94,UniRef90_A0A2H9ZWU0@1088818|74.6|1.2e-119,GST_C|PF00043.26|6.3e-11,GST_C_2|PF13410.7|3e-08,GST_C_3|PF14497.7|1.5e-06,GST_N_3|PF13417.7|1.7e-06,GST_N|PF02798.21|0.0024,GST_N_2|PF13409.7|0.047,GST_N_2|PF13409.7|1.6e+04,GST_C_6|PF17171.5|0.067	TRINITY_DN14141_c0_g1_i1 | class phi glutathione S-transferase : 18.8.1.5 : Protein modification.S-glutathionylation.glutathione S-transferase activities.class phi glutathione S-transferase : mapman4.2.0
3.13092	TRINITY_DN1488_c0_g1_i1	CvaFOMT1	Norbelladine_4'-O-methyltransferase_(NpN4OMT)_(EC_2.1.1.336);N4OMT	ID=TRINITY_DN1488_c0_g1_i1.p1;TRINITY_DN1488_c0_g1~~TRINITY_DN1488_c0_g1_i1.p1;ORF_type:complete_len:231_(-),score=33.11,UniRef90_A0A2I0WMY2@906689|76.4|9.1e-113,Methyltransf_3|PF01596.18|2.6e-80,Methyltransf_24|PF13578.7|3.3e-12,DUF2536|PF10750.10|0.14,T2SSG|PF08334.12|0.25	TRINITY_DN1488_c0_g1_i1 | caffeoyl-CoA 3-O-methyltransferase (CCoA-OMT) : 21.6.1.4 : Cell wall organisation.lignin.monolignol biosynthesis.caffeoyl-CoA 3-O-methyltransferase (CCoA-OMT) : mapman4.2.0
4.65752	TRINITY_DN15188_c0_g1_i2	CvaF3H1	Flavonol_synthase/flavanone_3-hydroxylase_(EC_1.14.11.9)_(EC_1.14.20.6)_(CitFLS)_(FLS);FLS	ID=TRINITY_DN15188_c0_g1_i2.p1;TRINITY_DN15188_c0_g1~~TRINITY_DN15188_c0_g1_i2.p1;ORF_type:complete_len:105_(-),score=2.96,TT_ORF1|PF02956.15|0.36	TRINITY_DN15188_c0_g1_i2 | Flavonol synthase/flavanone 3-hydroxylase OS=Citrus unshiu (sp|q9zwq9|fls_citun : 120.0) : 35.1 : mapman4.2.0
5.6495	TRINITY_DN15188_c0_g1_i3	CvaFLS1	Flavonol_synthase_1_(CcFLS1)_(EC_1.14.20.6);FLS1_FLS	ID=TRINITY_DN15188_c0_g1_i3.p1;TRINITY_DN15188_c0_g1~~TRINITY_DN15188_c0_g1_i3.p1;ORF_type:5prime_partial_len:338_(-),score=53.22,UniRef90_UPI0009E47B28@78828|81.2|4.9e-202,2OG-FeII_Oxy|PF03171.21|2.5e-25,DIOX_N|PF14226.7|3.3e-23	TRINITY_DN15188_c0_g1_i3 | flavonol synthase : 9.2.2.5.1 : Secondary metabolism.phenolics.flavonoid biosynthesis.flavonols.flavonol synthase : mapman4.2.0
5.36977	TRINITY_DN15807_c0_g2_i2	Cva5GT2	Cyanidin_3-O-rutinoside_5-O-glucosyltransferase_(Ih5GT)_(EC_2.4.1.116)_(Anthocyanin_5-O-glucosyltransferase)_(Cyanidin-3-rhamnosylglucoside_5-O-glucosyltransferase)_(Uridine_diphosphoglucose-cyanidin_3-rhamnosylglucoside_5-O-glucosyltransferase);5GT	ID=TRINITY_DN15807_c0_g2_i2.p2;TRINITY_DN15807_c0_g2~~TRINITY_DN15807_c0_g2_i2.p2;ORF_type:3prime_partial_len:399_(-),score=41.68,UniRef90_A0A2I0VQ98@906689|71.6|1.6e-196,UDPGT|PF00201.19|1.5e+03,UDPGT|PF00201.19|6.6e-22	TRINITY_DN15807_c0_g2_i2 | Cyanidin 3-O-rutinoside 5-O-glucosyltransferase OS=Iris hollandica (sp|q767c8|ih5gt_iriho : 318.0) & Enzyme classification.EC_2 transferases.EC_2.4 glycosyltransferase(50.2.4 : 298.3) : 50.2.4 : Enzyme classification.EC_2 transferases.EC_2.4 glycosyltransferase : mapman4.2.0
6.0202	TRINITY_DN18473_c0_g1_i1	CvaFOMT2	Norbelladine_4'-O-methyltransferase_(NpN4OMT)_(EC_2.1.1.336);N4OMT	ID=TRINITY_DN18473_c0_g1_i1.p2;TRINITY_DN18473_c0_g1~~TRINITY_DN18473_c0_g1_i1.p2;ORF_type:complete_len:267_(-),score=22.11,UniRef90_UPI0009F2181A@906689|87.0|3.0e-146,Methyltransf_3|PF01596.18|1.9e-74,Methyltransf_24|PF13578.7|4.7e-08,Methyltransf_25|PF13649.7|0.012,DUF2536|PF10750.10|2.8e+03,DUF2536|PF10750.10|0.95	TRINITY_DN18473_c0_g1_i1 | caffeoyl-CoA 3-O-methyltransferase (CCoA-OMT) : 21.6.1.4 : Cell wall organisation.lignin.monolignol biosynthesis.caffeoyl-CoA 3-O-methyltransferase (CCoA-OMT) : mapman4.2.0
3.15607	TRINITY_DN20302_c0_g1_i1	Cva5GT1	Cyanidin_3-O-rutinoside_5-O-glucosyltransferase_(Ih5GT)_(EC_2.4.1.116)_(Anthocyanin_5-O-glucosyltransferase)_(Cyanidin-3-rhamnosylglucoside_5-O-glucosyltransferase)_(Uridine_diphosphoglucose-cyanidin_3-rhamnosylglucoside_5-O-glucosyltransferase);5GT	ID=TRINITY_DN20302_c0_g1_i1.p1;TRINITY_DN20302_c0_g1~~TRINITY_DN20302_c0_g1_i1.p1;ORF_type:internal_len:328_(-),score=23.95,UniRef90_A0A2I0A298@1088818|53.0|1.3e-104	TRINITY_DN20302_c0_g1_i1 | Cyanidin 3-O-rutinoside 5-O-glucosyltransferase OS=Iris hollandica (sp|q767c8|ih5gt_iriho : 149.0) & Enzyme classification.EC_2 transferases.EC_2.4 glycosyltransferase(50.2.4 : 139.2) : 50.2.4 : Enzyme classification.EC_2 transferases.EC_2.4 glycosyltransferase : mapman4.2.0
4.9409	TRINITY_DN2062_c0_g2_i1	CvaABCC2a	ABC_transporter_C_family_member_2_(ABC_transporter_ABCC.2)_(AtABCC2)_(EC_7.6.2.2)_(ATP-energized_glutathione_S-conjugate_pump_2)_(Glutathione_S-conjugate-transporting_ATPase_2)_(Multidrug_resistance-associated_protein_2);ABCC2_EST4_MRP2_At2g34660_T29F13.13	ID=TRINITY_DN2062_c0_g2_i1.p1;TRINITY_DN2062_c0_g2~~TRINITY_DN2062_c0_g2_i1.p1;ORF_type:complete_len:1624_(-),score=295.08,UniRef90_A0A2I0WK34@906689|89.3|0.0e+00,ABC_membrane|PF00664.24|5.4e-38,ABC_membrane|PF00664.24|1.6e-27,ABC_tran|PF00005.28|5.8e-20,ABC_tran|PF00005.28|7.2e-28,SMC_N|PF02463.20|28,SMC_N|PF02463.20|6.9,SMC_N|PF02463.20|3.2,SMC_N|PF02463.20|0.00013,MMR_HSR1|PF01926.24|1.5,MMR_H…	TRINITY_DN2062_c0_g2_i1 | subfamily ABCC transporter : 24.1.3.1.2 : Solute transport.primary active transport.ABC superfamily.ABC1 family.subfamily ABCC transporter : mapman4.2.0
3.35966	TRINITY_DN21772_c0_g1_i4	CvaABCC1	ABC_transporter_C_family_member_10_(ABC_transporter_ABCC.10)_(AtABCC10)_(EC_7.6.2.2)_(ATP-energized_glutathione_S-conjugate_pump_14)_(Glutathione_S-conjugate-transporting_ATPase_14)_(Multidrug_resistance-associated_protein_14);ABCC10_MRP10_MRP14_At3g59140_F17J16.190	ID=TRINITY_DN21772_c0_g1_i4.p1;TRINITY_DN21772_c0_g1~~TRINITY_DN21772_c0_g1_i4.p1;ORF_type:complete_len:1286_(-),score=239.20,UniRef90_A0A2I0X350@906689|83.8|0.0e+00,ABC_tran|PF00005.28|2.4e-23,ABC_tran|PF00005.28|1.9e-29,ABC_membrane|PF00664.24|8.8e-28,ABC_membrane|PF00664.24|1.5e-23,SMC_N|PF02463.20|6.3,SMC_N|PF02463.20|1.7,SMC_N|PF02463.20|2,SMC_N|PF02463.20|0.09,AAA_29|PF13555.7|0.0074,AAA_29…	TRINITY_DN21772_c0_g1_i4 | subfamily ABCC transporter : 24.1.3.1.2 : Solute transport.primary active transport.ABC superfamily.ABC1 family.subfamily ABCC transporter : mapman4.2.0
9.78628	TRINITY_DN21994_c0_g1_i1	CvaCHS1	Chalcone_synthase_8_(EC_2.3.1.74)_(Naringenin-chalcone_synthase_8);CHS8	ID=TRINITY_DN21994_c0_g1_i1.p1;TRINITY_DN21994_c0_g1~~TRINITY_DN21994_c0_g1_i1.p1;ORF_type:5prime_partial_len:416_(-),score=21.26,UniRef90_A0A2I0VMK9@906689|86.9|5.7e-249,Chal_sti_synt_N|PF00195.20|8.1e-119,Chal_sti_synt_C|PF02797.16|3.6e-71,ACP_syn_III_C|PF08541.11|2.2e+03,ACP_syn_III_C|PF08541.11|1.2e-05,ACP_syn_III|PF08545.11|5.6e-06,FAE1_CUT1_RppA|PF08392.13|8.8e-06,DUF5507|PF17612.3|0.3	TRINITY_DN21994_c0_g1_i1 | chalcone synthase : 9.2.2.1.1.1 : Secondary metabolism.phenolics.flavonoid biosynthesis.chalcones.chalcone synthase activity.chalcone synthase (CHS) : mapman4.2.0
5.54307	TRINITY_DN2218_c0_g1_i5	Cva7GT1	Beta-glucosidase_22_(Os5bglu22)_(EC_3.2.1.21);BGLU22_Os05g0366600_LOC_Os05g30350_OSJNBa0090H02.10	ID=TRINITY_DN2218_c0_g1_i5.p1;TRINITY_DN2218_c0_g1~~TRINITY_DN2218_c0_g1_i5.p1;ORF_type:complete_len:520_(-),score=64.55,UniRef90_UPI0009F1E908@906689|76.7|2.1e-311,Glyco_hydro_1|PF00232.19|1.2e-141,Cellulase|PF00150.19|0.00028	TRINITY_DN2218_c0_g1_i5 | Beta-glucosidase 22 OS=Oryza sativa subsp. japonica (sp|q60dx8|bgl22_orysj : 572.0) & Enzyme classification.EC_3 hydrolases.EC_3.2 glycosylase(50.3.2 : 355.1) : 50.3.2 : Enzyme classification.EC_3 hydrolases.EC_3.2 glycosylase : mapman4.2.0
1.9986	TRINITY_DN23586_c0_g1_i1	CvaF3pH2	Flavonoid_3'-monooxygenase_CYP75B137_(EC_1.14.14.82)_(Cytochrome_P450_1)_(CcCYP1)_(Cytochrome_P450_75B137)_(Flavonoid_3'-hydroxylase_CYP75B137);CYP75B137_CYP1	ID=TRINITY_DN23586_c0_g1_i1.p1;TRINITY_DN23586_c0_g1~~TRINITY_DN23586_c0_g1_i1.p1;ORF_type:5prime_partial_len:351_(-),score=46.03,UniRef90_A0A5A4Q7U1@28471|79.9|2.9e-207,p450|PF00067.23|1.5e-78	TRINITY_DN23586_c0_g1_i1 | Enzyme classification.EC_1 oxidoreductases.EC_1.14 oxidoreductase acting on paired donor with incorporation or reduction of molecular oxygen(50.1.13 : 508.8) & Flavonoid 3'-monooxygenase OS=Petunia hybrida (sp|q9sbq9|f3ph_pethy : 358.0) : 50.1.13 : Enzyme classification.EC_1 oxidoreductases.EC_1.14 oxidoreductase acting on paired donor with incorporation or reduction of…
3.43238	TRINITY_DN24428_c0_g1_i1	Cva53GT	Anthocyanidin_5,3-O-glucosyltransferase_(EC_2.4.1.-)_(UDP-glucose:_anthocyanidin_5,3-O-glucosyltransferase);RhGT1	ID=TRINITY_DN24428_c0_g1_i1.p1;TRINITY_DN24428_c0_g1~~TRINITY_DN24428_c0_g1_i1.p1;ORF_type:3prime_partial_len:425_(-),score=36.73,UniRef90_UPI0009E24532@78828|72.8|6.4e-203,UDPGT|PF00201.19|3.3e-24,Phage_holin_5_1|PF06946.12|0.28,Cerato-platanin|PF07249.13|0.35,DUF2451|PF10474.10|0.49	TRINITY_DN24428_c0_g1_i1 | Anthocyanidin 5,3-O-glucosyltransferase OS=Rosa hybrid cultivar (sp|q4r1i9|anglt_roshc : 330.0) & Enzyme classification.EC_2 transferases.EC_2.4 glycosyltransferase(50.2.4 : 308.6) : 50.2.4 : Enzyme classification.EC_2 transferases.EC_2.4 glycosyltransferase : mapman4.2.0
6.98601	TRINITY_DN2450_c0_g1_i1	CvaCHI1	Chalcone--flavonone_isomerase_(Chalcone_isomerase)_(EC_5.5.1.6);CHI	ID=TRINITY_DN2450_c0_g1_i1.p1;TRINITY_DN2450_c0_g1~~TRINITY_DN2450_c0_g1_i1.p1;ORF_type:complete_len:263_(-),score=34.86,UniRef90_A0A5A4PVN5@28471|73.9|6.2e-102,Chalcone|PF02431.16|2.6e-80	TRINITY_DN2450_c0_g1_i1 | chalcone isomerase : 9.2.2.2.1 : Secondary metabolism.phenolics.flavonoid biosynthesis.flavanones.chalcone isomerase : mapman4.2.0
5.20643	TRINITY_DN2613_c0_g1_i3	CvaUFGTa	Myricetin_3-O-rhamnosyltransferase_UGT77B2_(EC_2.4.1.-)_(UDP-glucosyltransferase_1)_(CcUGT1);UGT77B2_UGT1	ID=TRINITY_DN2613_c0_g1_i3.p1;TRINITY_DN2613_c0_g1~~TRINITY_DN2613_c0_g1_i3.p1;ORF_type:complete_len:453_(-),score=43.06,UniRef90_A0A386IQM0@37818|62.8|7.4e-197,UDPGT|PF00201.19|0.038,UDPGT|PF00201.19|1.5e-29,uDENN|PF03456.19|0.47,uDENN|PF03456.19|1.4e+04	TRINITY_DN2613_c0_g1_i3 | flavonol-3-O-rhamnosyltransferase : 9.2.2.6.2 : Secondary metabolism.phenolics.flavonoid biosynthesis.flavonol glycosides.flavonol-3-O-rhamnosyltransferase : mapman4.2.0
1.03785	TRINITY_DN30097_c0_g1_i1	CvaF3pH1	Flavonoid_3'-monooxygenase_CYP75B137_(EC_1.14.14.82)_(Cytochrome_P450_1)_(CcCYP1)_(Cytochrome_P450_75B137)_(Flavonoid_3'-hydroxylase_CYP75B137);CYP75B137_CYP1	ID=TRINITY_DN30097_c0_g1_i1.p2;TRINITY_DN30097_c0_g1~~TRINITY_DN30097_c0_g1_i1.p2;ORF_type:3prime_partial_len:123_(-),score=3.17,UniRef90_A0A2I0WKL4@906689|75.8|5.8e-57,p450|PF00067.23|2.1e-09	TRINITY_DN30097_c0_g1_i1 | Flavonoid 3'-monooxygenase OS=Petunia hybrida (sp|q9sbq9|f3ph_pethy : 87.0) & Enzyme classification.EC_1 oxidoreductases.EC_1.14 oxidoreductase acting on paired donor with incorporation or reduction of molecular oxygen(50.1.13 : 82.3) : 50.1.13 : Enzyme classification.EC_1 oxidoreductases.EC_1.14 oxidoreductase acting on paired donor with incorporation or reduction of m…
3.91793	TRINITY_DN31914_c0_g1_i1	CvaMAT1	Phenolic_glucoside_malonyltransferase_1_(EC_2.3.1.-);PMAT1_At5g39050_MXF12.60	ID=TRINITY_DN31914_c0_g1_i1.p1;TRINITY_DN31914_c0_g1~~TRINITY_DN31914_c0_g1_i1.p1;ORF_type:5prime_partial_len:454_(-),score=13.33,UniRef90_A0A2I0WT89@906689|66.5|1.1e-211,Transferase|PF02458.16|4.9e-51,CAT|PF00302.19|0.21	TRINITY_DN31914_c0_g1_i1 | Phenolic glucoside malonyltransferase 1 OS=Arabidopsis thaliana (sp|q940z5|pmat1_arath : 219.0) & Enzyme classification.EC_2 transferases.EC_2.3 acyltransferase(50.2.3 : 22.6) : 50.2.3 : Enzyme classification.EC_2 transferases.EC_2.3 acyltransferase : mapman4.2.0
6.70946	TRINITY_DN3747_c0_g1_i3	CvaF3pH4	Flavonoid_3'-monooxygenase_CYP75B137_(EC_1.14.14.82)_(Cytochrome_P450_1)_(CcCYP1)_(Cytochrome_P450_75B137)_(Flavonoid_3'-hydroxylase_CYP75B137);CYP75B137_CYP1	ID=TRINITY_DN3747_c0_g1_i3.p1;TRINITY_DN3747_c0_g1~~TRINITY_DN3747_c0_g1_i3.p1;ORF_type:5prime_partial_len:351_(-),score=46.79,UniRef90_A0A2I0VY13@37818|77.4|4.1e-191,p450|PF00067.23|1.8e-78	TRINITY_DN3747_c0_g1_i3 | Enzyme classification.EC_1 oxidoreductases.EC_1.14 oxidoreductase acting on paired donor with incorporation or reduction of molecular oxygen(50.1.13 : 545.2) & Flavonoid 3'-monooxygenase CYP75B3 OS=Oryza sativa subsp. japonica (sp|q7g602|c75b3_orysj : 437.0) : 50.1.13 : Enzyme classification.EC_1 oxidoreductases.EC_1.14 oxidoreductase acting on paired donor with incorpor…
6.87293	TRINITY_DN3931_c0_g1_i2	CvaF3H2	Flavanone_3-dioxygenase_F3H2_(EC_1.14.11.9)_(Flavanone_3'-hydroxylase_2)_(CcF3H-2);F3H-2	ID=TRINITY_DN3931_c0_g1_i2.p1;TRINITY_DN3931_c0_g1~~TRINITY_DN3931_c0_g1_i2.p1;ORF_type:complete_len:381_(-),score=42.17,UniRef90_V9PCW8@158332|83.5|1.8e-226,2OG-FeII_Oxy|PF03171.21|7e-24,DIOX_N|PF14226.7|1.2e-18,MbtH|PF03621.14|0.37	TRINITY_DN3931_c0_g1_i2 | flavanone 3-hydroxylase : 9.2.2.4.3 : Secondary metabolism.phenolics.flavonoid biosynthesis.dihydroflavonols.flavanone 3-hydroxylase : mapman4.2.0
7.0933	TRINITY_DN4372_c0_g1_i1	CvaF3pH3	Flavonoid_3'-monooxygenase_CYP75B137_(EC_1.14.14.82)_(Cytochrome_P450_1)_(CcCYP1)_(Cytochrome_P450_75B137)_(Flavonoid_3'-hydroxylase_CYP75B137);CYP75B137_CYP1	ID=TRINITY_DN4372_c0_g1_i1.p3;TRINITY_DN4372_c0_g1~~TRINITY_DN4372_c0_g1_i1.p3;ORF_type:5prime_partial_len:152_(+),score=30.76,UniRef90_A0A484MFE6@132261|50.0|2.8e-20,DUF1697|PF08002.12|0.05	TRINITY_DN4372_c0_g1_i1 | Flavonoid 3'-monooxygenase OS=Petunia hybrida (sp|q9sbq9|f3ph_pethy : 145.0) & Enzyme classification.EC_1 oxidoreductases.EC_1.14 oxidoreductase acting on paired donor with incorporation or reduction of molecular oxygen(50.1.13 : 142.4) : 50.1.13 : Enzyme classification.EC_1 oxidoreductases.EC_1.14 oxidoreductase acting on paired donor with incorporation or reduction of …
7.32946	TRINITY_DN4447_c0_g1_i1	CvaAM1	Protein_DETOXIFICATION_35_(AtDTX35)_(Multidrug_and_toxic_compound_extrusion_protein_35)_(MATE_protein_35)_(Protein_DETOXIFYING_EFFLUX_CARRIER_35)_(Protein_DTX5)_(Protein_FLOWER_FLAVONOID_TRANSPORTER)_(Protein_FFT);DTX35_FFT_At4g25640_L73G19.20	ID=TRINITY_DN4447_c0_g1_i1.p1;TRINITY_DN4447_c0_g1~~TRINITY_DN4447_c0_g1_i1.p1;ORF_type:complete_len:504_(-),score=49.99,UniRef90_A0A2I0WQ19@906689|83.0|1.0e-292,MatE|PF01554.19|2.5e-33,MatE|PF01554.19|2.5e+03,MatE|PF01554.19|5.9e-25,MatE|PF01554.19|2.6e+03,Polysacc_synt_C|PF14667.7|3.6e+02,Polysacc_synt_C|PF14667.7|1.6e-05,Polysacc_synt_C|PF14667.7|1.8e+04,Polysacc_synt_C|PF14667.7|6.5e+02	TRINITY_DN4447_c0_g1_i1 | metabolite transporter (DTX) : 24.2.4.1.1 : Solute transport.carrier-mediated transport.MOP superfamily.MATE family.metabolite transporter (DTX) : mapman4.2.0
6.07135	TRINITY_DN4837_c0_g1_i12	CvaTT19a	Glutathione_S-transferase_F12_(AtGSTF12)_(EC_2.5.1.18)_(GST_class-phi_member_12)_(Glutathione_S-transferase_26)_(Protein_TRANSPARENT_TESTA_19);GSTF12_GST26_TT19_At5g17220_MKP11.22	ID=TRINITY_DN4837_c0_g1_i12.p1;TRINITY_DN4837_c0_g1~~TRINITY_DN4837_c0_g1_i12.p1;ORF_type:complete_len:222_(-),score=24.73,UniRef90_UPI0009F6F343@906689|71.0|1.9e-110,GST_N|PF02798.21|6.1e-16,GST_C|PF00043.26|1.2e-13,GST_N_3|PF13417.7|8.7e-10,GST_N_2|PF13409.7|8e-08,GST_C_3|PF14497.7|1.6e-07,GST_C_2|PF13410.7|0.0051	TRINITY_DN4837_c0_g1_i12 | class phi glutathione S-transferase : 18.8.1.5 : Protein modification.S-glutathionylation.glutathione S-transferase activities.class phi glutathione S-transferase : mapman4.2.0
7.59054	TRINITY_DN5873_c0_g1_i7	CvaDFR1	Dihydroflavonol_4-reductase_(DFR)_(EC_1.1.1.219)_(Dihydrokaempferol_4-reductase)_(Flavanone_4-reductase)_(FNR)_(EC_1.1.1.234);ANT18	ID=TRINITY_DN5873_c0_g1_i7.p1;TRINITY_DN5873_c0_g1~~TRINITY_DN5873_c0_g1_i7.p1;ORF_type:complete_len:343_(-),score=48.68,UniRef90_B5MBV6@37818|79.4|5.3e-189,Epimerase|PF01370.22|3.6e-23,3Beta_HSD|PF01073.20|5.1e-12,GDP_Man_Dehyd|PF16363.6|4.7e-11,NAD_binding_4|PF07993.13|8.5e-10,NmrA|PF05368.14|2.2e-08,NAD_binding_10|PF13460.7|8.6e-08,KR|PF08659.11|0.33,adh_short|PF00106.26|0.24,RmlD_sub_bind|PF0…	TRINITY_DN5873_c0_g1_i7 | dihydroflavonol 4-reductase : 9.2.2.9.1 : Secondary metabolism.phenolics.flavonoid biosynthesis.anthocyanidins.dihydroflavonol 4-reductase : mapman4.2.0
4.69295	TRINITY_DN6232_c0_g1_i1	CvaPH5	ATPase_11,_plasma_membrane-type_(EC_7.1.2.1)_(Proton_pump_11);AHA11_At5g62670_MRG21.9	ID=TRINITY_DN6232_c0_g1_i1.p1;TRINITY_DN6232_c0_g1~~TRINITY_DN6232_c0_g1_i1.p1;ORF_type:complete_len:958_(-),score=191.56,UniRef90_UPI00098E4658@4686|93.2|0.0e+00,E1-E2_ATPase|PF00122.21|1e+03,E1-E2_ATPase|PF00122.21|2.1e-47,E1-E2_ATPase|PF00122.21|15,E1-E2_ATPase|PF00122.21|2e+03,E1-E2_ATPase|PF00122.21|1.2e+03,Hydrolase|PF00702.27|2.4e-16,Cation_ATPase_N|PF00690.27|1.9e-14,Cation_ATPase|PF13246…	TRINITY_DN6232_c0_g1_i1 | P3A-type proton-translocating ATPase (AHA) : 24.1.2.3.1 : Solute transport.primary active transport.P-type ATPase superfamily.P3 family.P3A-type proton-translocating ATPase (AHA) : mapman4.2.0
8.73034	TRINITY_DN6659_c0_g2_i1	CvaLDOX1	Leucoanthocyanidin_dioxygenase_(LDOX)_(Leucocyanidin_oxygenase)_(EC_1.14.20.4)_(Anthocyanidin_synthase)_(Leucoanthocyanidin_hydroxylase);ANS	ID=TRINITY_DN6659_c0_g2_i1.p1;TRINITY_DN6659_c0_g2~~TRINITY_DN6659_c0_g2_i1.p1;ORF_type:complete_len:362_(-),score=48.68,UniRef90_A0A3R5VTB2@1126420|80.5|4.1e-210,2OG-FeII_Oxy|PF03171.21|3.2e-25,DIOX_N|PF14226.7|2.8e-24	TRINITY_DN6659_c0_g2_i1 | anthocyanidin synthase : 9.2.2.9.2 : Secondary metabolism.phenolics.flavonoid biosynthesis.anthocyanidins.anthocyanidin synthase : mapman4.2.0
2.2253	TRINITY_DN9971_c0_g1_i1	CvaMAT3	Phenolic_glucoside_malonyltransferase_2_(EC_2.3.1.-);PMAT2_At3g29670_MOD1_4	ID=TRINITY_DN9971_c0_g1_i1.p1;TRINITY_DN9971_c0_g1~~TRINITY_DN9971_c0_g1_i1.p1;ORF_type:internal_len:449_(-),score=57.61,UniRef90_A0A5A4PVQ6@28471|60.0|2.8e-181,Transferase|PF02458.16|1.9e-50,Condensation|PF00668.21|0.18,WES_acyltransf|PF03007.17|0.35	TRINITY_DN9971_c0_g1_i1 | Phenolic glucoside malonyltransferase 2 OS=Arabidopsis thaliana (sp|q9lrq8|pmat2_arath : 233.0) & Enzyme classification.EC_2 transferases.EC_2.3 acyltransferase(50.2.3 : 30.7) : 50.2.3 : Enzyme classification.EC_2 transferases.EC_2.3 acyltransferase : mapman4.2.0
